# Supplementary material for: Multi-level characteristics recognition of cancer core therapeutic targets and drug screening for a broader patient population
Source: Front Pharmacol. 2023 Nov 23;14:1280099. doi: 10.3389/fphar.2023.1280099 (PMC10701285; doi:10.3389/fphar.2023.1280099)
Supplement: Supplementary file 1 [file DataSheet1.zip]

Archive with 7 entries (6 files):
- Supplementary Files/
- Supplementary Files/Supplementary1.xlsx
- Supplementary Files/Supplementary2.xlsx
- Supplementary Files/Supplementary3.xlsx
- Supplementary Files/Supplementary4.xlsx
- Supplementary Files/Supplementary5.xlsx
- Supplementary Files/Supplementary6.docx
