# Supplementary material for: Multi-level characteristics recognition of cancer core therapeutic targets and drug screening for a broader patient population
Source: Front Pharmacol. 2023 Nov 23;14:1280099. doi: 10.3389/fphar.2023.1280099 (PMC10701285; doi:10.3389/fphar.2023.1280099)
Supplement: Supplementary file 1 [file DataSheet1.zip › Supplementary Files/Supplementary1.xlsx]

## Sheet: classifier characteristic
Table 1 Classifier model characteristics for identifying potential SL pairs in CRC
TCGA			ENCODE		KEGG/Reactome/Biocarta
Expression	Mutation/CNV/Indel	DNA_Methly	Histone	DNase	Pathway
mRNA	3'UTR	Methly_Max	H3K4me1_Max/Mean/All	DNase_Max	Pathway_count
	5'UTR	Methly_Mean	H3K4me2_Max/Mean/All	DNase_Mean	Pathway_ID
	5'Flank	Methly_ALL	H3K4me3_Max/Mean/All	DNase_ALL
	Nonstop		H3K9ac_Max/Mean/All
	Splice_Site		H3K9me2_Max/Mean/All
	Translation_Start_Site		H3K9me3_Max/Mean/All
	Missense		H3K27ac_Max/Mean/All
	Frame_shift_Del		H3K27me3_Max/Mean/All
	Frame_shift_Ins		H3K36me3_Max/Mean/All
	Nonsense		H3K20me1_Max/Mean/All
	In_Frame_Del		H3K79me2_Max/Mean/All
	In_Frame_Ins
	Intron
	RNA
Note: Classifier model features for identifying potential SL pairs in CRC. Each column represents each category of classification features. Max: the maximum value of the corresponding omics features of each gene. Mean: the average value of the corresponding omics features of each gene. All: the sum value of the corresponding omics features of each gene.

## Sheet: 7277 pairs SL(our prediction)
geneA	geneB	methods
A1BG	TP53	our prediction
ACTA2	CTNNB1	our prediction
ACYP1	PSMB4	our prediction
ADARB2	PSMD8	our prediction
ADCY1	CDKN1A	our prediction
ADCY1	CETN3	our prediction
ADCY1	DPH1	our prediction
ADCY1	NR2F6	our prediction
ADCY1	GPM6A	our prediction
ADCY1	GRINA	our prediction
ADCY1	HLX	our prediction
ADCY1	HMMR	our prediction
ADCY1	ITPA	our prediction
ADCY1	M6PR	our prediction
ADCY1	NFE2L1	our prediction
ADCY1	PCDH1	our prediction
ADCY1	PCDHGC3	our prediction
ADCY1	PPOX	our prediction
ADCY1	PTPRE	our prediction
ADCY1	PEX2	our prediction
ADCY1	RGL2	our prediction
ADCY1	RNASE4	our prediction
ADCY1	RTN2	our prediction
ADCY1	TSPAN31	our prediction
ADCY1	SELENOW	our prediction
ADCY1	SMARCD2	our prediction
ADCY1	SNTA1	our prediction
ADCY1	SP4	our prediction
ADCY1	TAF11	our prediction
ADCY1	TBX2	our prediction
ADCY1	TEF	our prediction
ADCY1	KLF10	our prediction
ADCY1	ZBTB14	our prediction
ADCY1	ZSCAN21	our prediction
ADCY1	ZNF133	our prediction
ADCY1	ZNF165	our prediction
ADCY1	ENC1	our prediction
ADCY1	PSMG1	our prediction
ADCY1	DGAT1	our prediction
ADCY1	PEX11B	our prediction
ADCY1	LDB1	our prediction
ADCY1	STBD1	our prediction
ADCY1	PDCD5	our prediction
ADCY1	ITGB1BP1	our prediction
ADCY1	BCL7C	our prediction
ADCY1	SLC9A3R1	our prediction
ADCY1	SPAG7	our prediction
ADCY1	KIF20B	our prediction
ADCY1	MAD2L1BP	our prediction
ADCY1	MDC1	our prediction
ADCY1	TCAF1	our prediction
ADCY1	ZBTB39	our prediction
ADCY1	CD302	our prediction
ADCY1	TSSC4	our prediction
ADCY1	TRIB1	our prediction
ADCY1	ZNF443	our prediction
ADCY1	SLC35B1	our prediction
ADCY1	SPRY3	our prediction
ADCY1	BET1	our prediction
ADCY1	RXYLT1	our prediction
ADCY1	HMGN4	our prediction
ADCY1	SPAG5	our prediction
ADCY1	TCFL5	our prediction
ADCY1	RBBP9	our prediction
ADCY1	GIPC1	our prediction
ADCY1	FAM114A2	our prediction
ADCY1	TOMM34	our prediction
ADCY1	PNRC1	our prediction
ADCY1	CYB561D2	our prediction
ADCY1	FICD	our prediction
ADCY1	ERG28	our prediction
ADCY1	ANXA10	our prediction
ADCY1	DUSP12	our prediction
ADCY1	TMC6	our prediction
ADCY1	TWF2	our prediction
ADCY1	ZBTB1	our prediction
ADCY1	CAMTA2	our prediction
ADCY1	PASK	our prediction
ADCY1	SEC61G	our prediction
ADCY1	SEC14L2	our prediction
ADCY1	WBP2	our prediction
ADCY1	CARHSP1	our prediction
ADCY1	EML2	our prediction
ADCY1	ZNF324	our prediction
ADCY1	DPCD	our prediction
ADCY1	FAM32A	our prediction
ADCY1	NAT9	our prediction
ADCY1	TSPAN13	our prediction
ADCY1	ARRDC2	our prediction
ADCY1	FAM216A	our prediction
ADCY1	SNX15	our prediction
ADCY1	NXPH1	our prediction
ADCY1	RNF141	our prediction
ADCY1	GLRX2	our prediction
ADCY1	MRPL2	our prediction
ADCY1	MRPS7	our prediction
ADCY1	SEPSECS	our prediction
ADCY1	ZNF706	our prediction
ADCY1	RNFT1	our prediction
ADCY1	TUBD1	our prediction
ADCY1	TUBE1	our prediction
ADCY1	PLEKHO1	our prediction
ADCY1	GPN3	our prediction
ADCY1	CDKL3	our prediction
ADCY1	AMZ2	our prediction
ADCY1	RWDD1	our prediction
ADCY1	ZNF107	our prediction
ADCY1	CINP	our prediction
ADCY1	TDP2	our prediction
ADCY1	UFM1	our prediction
ADCY1	ERGIC3	our prediction
ADCY1	UBE2D4	our prediction
ADCY1	KLF13	our prediction
ADCY1	SLC25A39	our prediction
ADCY1	OTUD6B	our prediction
ADCY1	DHRS7	our prediction
ADCY1	MRPS23	our prediction
ADCY1	MRPS33	our prediction
ADCY1	CHRAC1	our prediction
ADCY1	GDAP1	our prediction
ADCY1	ASNSD1	our prediction
ADCY1	CCHCR1	our prediction
ADCY1	TMEM106B	our prediction
ADCY1	KCTD9	our prediction
ADCY1	QPCTL	our prediction
ADCY1	ANKRD49	our prediction
ADCY1	MKS1	our prediction
ADCY1	C1orf109	our prediction
ADCY1	CLN6	our prediction
ADCY1	ZSCAN2	our prediction
ADCY1	C17orf80	our prediction
ADCY1	PHF10	our prediction
ADCY1	BRIX1	our prediction
ADCY1	SLC35E3	our prediction
ADCY1	FOXRED1	our prediction
ADCY1	SAYSD1	our prediction
ADCY1	MINDY1	our prediction
ADCY1	CISD1	our prediction
ADCY1	ACOT13	our prediction
ADCY1	GPRC5C	our prediction
ADCY1	PCDHAC1	our prediction
ADCY1	CLDND1	our prediction
ADCY1	SLC2A4RG	our prediction
ADCY1	CDC42SE1	our prediction
ADCY1	ANKS1B	our prediction
ADCY1	SDR39U1	our prediction
ADCY1	RGL3	our prediction
ADCY1	KIAA1586	our prediction
ADCY1	CTDSP1	our prediction
ADCY1	RHOU	our prediction
ADCY1	SCPEP1	our prediction
ADCY1	SCOC	our prediction
ADCY1	MIIP	our prediction
ADCY1	MCUR1	our prediction
ADCY1	FIGNL1	our prediction
ADCY1	SNX16	our prediction
ADCY1	C17orf75	our prediction
ADCY1	ZSCAN31	our prediction
ADCY1	IKZF5	our prediction
ADCY1	TMEM168	our prediction
ADCY1	VPS16	our prediction
ADCY1	GORASP1	our prediction
ADCY1	ATPAF1	our prediction
ADCY1	CEP85	our prediction
ADCY1	SPATA20	our prediction
ADCY1	YIPF2	our prediction
ADCY1	CYREN	our prediction
ADCY1	TSEN34	our prediction
ADCY1	FASTKD3	our prediction
ADCY1	DSCC1	our prediction
ADCY1	ZSCAN5A	our prediction
ADCY1	ARMT1	our prediction
ADCY1	TEFM	our prediction
ADCY1	ZNF419	our prediction
ADCY1	ZFAND1	our prediction
ADCY1	ACBD4	our prediction
ADCY1	GSDMD	our prediction
ADCY1	GSTCD	our prediction
ADCY1	ZNF552	our prediction
ADCY1	ZNF669	our prediction
ADCY1	ZNF672	our prediction
ADCY1	ZNF696	our prediction
ADCY1	CENPT	our prediction
ADCY1	CDK5RAP3	our prediction
ADCY1	CEP44	our prediction
ADCY1	FAM83D	our prediction
ADCY1	ANP32E	our prediction
ADCY1	PUS7L	our prediction
ADCY1	SPRTN	our prediction
ADCY1	RBM48	our prediction
ADCY1	FAM161A	our prediction
ADCY1	WDR83	our prediction
ADCY1	PDCD2L	our prediction
ADCY1	CCDC77	our prediction
ADCY1	TMEM101	our prediction
ADCY1	HPS3	our prediction
ADCY1	NIFK	our prediction
ADCY1	ZBTB37	our prediction
ADCY1	NFKBID	our prediction
ADCY1	ATP5MD	our prediction
ADCY1	ZNF503	our prediction
ADCY1	ZBTB45	our prediction
ADCY1	RPUSD4	our prediction
ADCY1	LRRCC1	our prediction
ADCY1	DIXDC1	our prediction
ADCY1	KLC4	our prediction
ADCY1	CCDC126	our prediction
ADCY1	ANGEL2	our prediction
ADCY1	ZNF251	our prediction
ADCY1	CCDC34	our prediction
ADCY1	TRIM47	our prediction
ADCY1	SLC25A46	our prediction
ADCY1	ANKRD40	our prediction
ADCY1	ATP23	our prediction
ADCY1	CENPL	our prediction
ADCY1	ZNF764	our prediction
ADCY1	MGME1	our prediction
ADCY1	HELB	our prediction
ADCY1	IGSF8	our prediction
ADCY1	ZFAND4	our prediction
ADCY1	LACTB	our prediction
ADCY1	EFHC1	our prediction
ADCY1	COX20	our prediction
ADCY1	ZNF641	our prediction
ADCY1	NTAN1	our prediction
ADCY1	WDR81	our prediction
ADCY1	CALR3	our prediction
ADCY1	IRGQ	our prediction
ADCY1	GABPB2	our prediction
ADCY1	LYPLAL1	our prediction
ADCY1	TCEANC2	our prediction
ADCY1	TATDN3	our prediction
ADCY1	TMEM18	our prediction
ADCY1	FBXO36	our prediction
ADCY1	TPRA1	our prediction
ADCY1	METTL6	our prediction
ADCY1	SETD9	our prediction
ADCY1	FAM173B	our prediction
ADCY1	NUDCD2	our prediction
ADCY1	UBLCP1	our prediction
ADCY1	SDHAF4	our prediction
ADCY1	ZNF786	our prediction
ADCY1	TMEM68	our prediction
ADCY1	UBXN2B	our prediction
ADCY1	SMCR8	our prediction
ADCY1	SPTY2D1	our prediction
ADCY1	ETFRF1	our prediction
ADCY1	ZNF565	our prediction
ADCY1	RNF187	our prediction
ADCY1	KLHL23	our prediction
ADCY1	THAP6	our prediction
ADCY1	TMEM167A	our prediction
ADCY1	CDCA2	our prediction
ADCY1	RDH10	our prediction
ADCY1	NOP9	our prediction
ADCY1	SLFN5	our prediction
ADCY1	NAGS	our prediction
ADCY1	SASS6	our prediction
ADCY1	ZNF596	our prediction
ADCY1	PLD5	our prediction
ADCY1	APLF	our prediction
ADCY1	PRIMPOL	our prediction
ADCY1	SLC25A43	our prediction
ADCY1	ZNF485	our prediction
ADCY1	FBXO33	our prediction
ADCY1	ASPM	our prediction
ADCY1	TIPRL	our prediction
ADCY1	BLOC1S2	our prediction
ADCY1	KCTD21	our prediction
ADCY1	ZNF740	our prediction
ADCY1	GPR137C	our prediction
ADCY1	WDR62	our prediction
ADCY1	RABL3	our prediction
ADCY1	RNF180	our prediction
ADCY1	ANKRD42	our prediction
ADCY1	METTL2A	our prediction
ADCY1	ZNF530	our prediction
ADCY1	SFT2D2	our prediction
ADCY1	ZKSCAN4	our prediction
ADCY1	ARHGEF37	our prediction
ADCY1	HEATR4	our prediction
ADCY1	NME1-NME2	our prediction
ADCY1	CCDC61	our prediction
ADCY1	ASDURF	our prediction
ADCY6	CTNNB1	our prediction
ADCY6	PIK3CA	our prediction
ADCY6	ZNF536	our prediction
ADCY6	POLQ	our prediction
ADCY6	ASPM	our prediction
ADH1A	KRAS	our prediction
ADPRH	CTNNB1	our prediction
PARP1	CTNNB1	our prediction
PARP1	POLR2B	our prediction
AHSG	POLR2H	our prediction
AHSG	TP53	our prediction
AMD1	CTNNB1	our prediction
SLC25A6	TP53	our prediction
APAF1	CTNNB1	our prediction
APAF1	PIK3CA	our prediction
APAF1	TP53	our prediction
APBB2	CTNNB1	our prediction
BIRC3	BIRC3	our prediction
BIRC3	ATF2	our prediction
BIRC3	CTNNB1	our prediction
BIRC3	FGF2	our prediction
BIRC3	H3F3A	our prediction
BIRC3	PIK3CA	our prediction
BIRC3	RFC4	our prediction
BIRC3	UBE2D1	our prediction
BIRC3	UBE2N	our prediction
FAS	TP53	our prediction
ARR3	TP53	our prediction
ARVCF	FOS	our prediction
ARVCF	HRAS	our prediction
ARVCF	KRAS	our prediction
ARVCF	PSMB6	our prediction
ARVCF	PSMB8	our prediction
ARVCF	PSMD10	our prediction
ARVCF	UBA52	our prediction
ASIP	TP53	our prediction
ASPH	PIK3CA	our prediction
ATF1	CTNNB1	our prediction
ATF1	POLR2B	our prediction
ATM	POLD1	our prediction
ATM	RPL6	our prediction
ATM	RPL27	our prediction
ATM	RPL38	our prediction
ATM	SUPT4H1	our prediction
ATM	POLQ	our prediction
ATM	SNX13	our prediction
ATM	MRPL13	our prediction
ATM	NOD2	our prediction
ATM	PAQR3	our prediction
ATR	CTNNB1	our prediction
ATR	PIK3CA	our prediction
AUP1	FOS	our prediction
AUP1	HRAS	our prediction
AUP1	NFKBIA	our prediction
AUP1	MAPK3	our prediction
AUP1	PSMB4	our prediction
AUP1	PSMD4	our prediction
AUP1	TP53	our prediction
AZU1	TP53	our prediction
BAK1	TP53	our prediction
BBS2	TP53	our prediction
BCL2L2	POLR2H	our prediction
BCL2L2	TP53	our prediction
BCS1L	TP53	our prediction
CEACAM1	CTNNB1	our prediction
CEACAM1	TP53	our prediction
PRDM1	CTNNB1	our prediction
BMI1	CDKN1A	our prediction
BMI1	HRAS	our prediction
BMI1	GNG2	our prediction
BNIP1	PSMC5	our prediction
BNIP3L	CTNNB1	our prediction
BPGM	KRAS	our prediction
BRAF	BRAF	our prediction
BRAF	CASP3	our prediction
BRAF	CASP7	our prediction
BRAF	ATF2	our prediction
BRAF	CTNNB1	our prediction
BRAF	KIF5B	our prediction
BRAF	MCM3	our prediction
BRAF	NEK2	our prediction
BRAF	PRIM2	our prediction
BRAF	CDC16	our prediction
BRAF	ZNF384	our prediction
BRCA2	CDKN1A	our prediction
BRCA2	CTNNB1	our prediction
BRCA2	HRAS	our prediction
BRCA2	MYC	our prediction
BRCA2	NFKBIA	our prediction
BRCA2	POLR2F	our prediction
BRCA2	POLR2H	our prediction
BRCA2	POLR2L	our prediction
BRCA2	TP53	our prediction
KLF5	CTNNB1	our prediction
KLF5	TP53	our prediction
BUB1	CTNNB1	our prediction
BYSL	TP53	our prediction
C7	MYC	our prediction
OSGIN2	CTNNB1	our prediction
OSGIN2	PPP2R1B	our prediction
OSGIN2	PSMA5	our prediction
OSGIN2	PSMB1	our prediction
OSGIN2	PSMB4	our prediction
OSGIN2	PSMC2	our prediction
OSGIN2	PSMD9	our prediction
TMEM258	FOS	our prediction
TMEM258	PSMB6	our prediction
TMEM258	TP53	our prediction
TMEM50B	PSMB4	our prediction
TMEM50B	PSMC5	our prediction
CALM1	CTNNB1	our prediction
CALM1	DCK	our prediction
CALM1	ELK4	our prediction
CALM1	CEBPZ	our prediction
CALM1	ERLIN2	our prediction
CALM1	ANXA10	our prediction
CALM1	GABARAPL2	our prediction
CALM1	SNX13	our prediction
CALM1	ACAP2	our prediction
CALM1	HDDC2	our prediction
CALM1	SUCO	our prediction
CALM1	KLHL24	our prediction
CALM1	PRPF39	our prediction
CALM1	PHIP	our prediction
CALM1	GPATCH1	our prediction
CALM1	MAP1S	our prediction
CALM1	PHF10	our prediction
CALM1	RAD18	our prediction
CALM1	KNL1	our prediction
CALM1	YIPF4	our prediction
CALM1	CCDC77	our prediction
CALM1	SLC35B4	our prediction
CALM1	SLC39A13	our prediction
CALM1	DDX60L	our prediction
CALM1	CSMD2	our prediction
CALM1	SLC38A6	our prediction
CALM1	SPICE1	our prediction
CALM1	METAP1D	our prediction
CALM1	FBXO33	our prediction
CALM1	EML3	our prediction
CALM1	ZADH2	our prediction
CALM1	PTPRQ	our prediction
CALU	CTNNB1	our prediction
CALU	PIK3CA	our prediction
CASP2	CTNNB1	our prediction
CASP3	CTNNB1	our prediction
CASP4	CTNNB1	our prediction
CASP4	PIK3CA	our prediction
CASP4	TP53	our prediction
CASP5	TP53	our prediction
CASP7	CTNNB1	our prediction
CBFB	CTNNB1	our prediction
CBLN1	TP53	our prediction
CCNA2	TP53	our prediction
CCNC	FOS	our prediction
CCNC	PRKCB	our prediction
CCNC	PSMB6	our prediction
CCNC	TP53	our prediction
CCNF	TP53	our prediction
CCNG1	MAPK3	our prediction
CD80	CTNNB1	our prediction
CD36	CTNNB1	our prediction
CD40	CTNNB1	our prediction
CD47	PSMB4	our prediction
CD47	PSMC5	our prediction
CD63	HRAS	our prediction
CDC6	CTNNB1	our prediction
CDC25A	TP53	our prediction
CDC25B	CDKN1A	our prediction
CDC25B	MYC	our prediction
CDH10	CTNNB1	our prediction
CDH10	PIK3CA	our prediction
CDK3	TP53	our prediction
CDK4	H3F3A	our prediction
CDK4	POLR2G	our prediction
CDK4	RPL9	our prediction
CDK4	RPL27	our prediction
CDK4	RPL38	our prediction
CDK4	TP53	our prediction
CDK4	POLE4	our prediction
CDKN1A	CDKN1A	our prediction
CDKN1A	PLK3	our prediction
CDKN1A	DPH1	our prediction
CDKN1A	ATN1	our prediction
CDKN1A	ELF3	our prediction
CDKN1A	ELK4	our prediction
CDKN1A	FBL	our prediction
CDKN1A	GDI1	our prediction
CDKN1A	GFER	our prediction
CDKN1A	GLRX	our prediction
CDKN1A	H3F3B	our prediction
CDKN1A	CFHR2	our prediction
CDKN1A	KDR	our prediction
CDKN1A	OAZ2	our prediction
CDKN1A	ORM1	our prediction
CDKN1A	PIM1	our prediction
CDKN1A	RNASEL	our prediction
CDKN1A	SUMO2	our prediction
CDKN1A	TEK	our prediction
CDKN1A	TGIF1	our prediction
CDKN1A	USF2	our prediction
CDKN1A	ZNF70	our prediction
CDKN1A	ZNF135	our prediction
CDKN1A	PABPN1	our prediction
CDKN1A	USP11	our prediction
CDKN1A	CREG1	our prediction
CDKN1A	LDB1	our prediction
CDKN1A	TP53I3	our prediction
CDKN1A	MDC1	our prediction
CDKN1A	HS3ST3B1	our prediction
CDKN1A	ARPC5	our prediction
CDKN1A	FEM1B	our prediction
CDKN1A	LHFPL2	our prediction
CDKN1A	ZNF443	our prediction
CDKN1A	KLF2	our prediction
CDKN1A	PIAS3	our prediction
CDKN1A	ATP5PD	our prediction
CDKN1A	VAT1	our prediction
CDKN1A	NPC2	our prediction
CDKN1A	CDC42EP3	our prediction
CDKN1A	TNFSF13B	our prediction
CDKN1A	CNPY3	our prediction
CDKN1A	POLQ	our prediction
CDKN1A	PGRMC1	our prediction
CDKN1A	CFHR4	our prediction
CDKN1A	DBF4	our prediction
CDKN1A	LILRB3	our prediction
CDKN1A	KIF3A	our prediction
CDKN1A	TMC6	our prediction
CDKN1A	RRAS2	our prediction
CDKN1A	HEBP2	our prediction
CDKN1A	ASF1A	our prediction
CDKN1A	RWDD3	our prediction
CDKN1A	FGFR1OP2	our prediction
CDKN1A	BBC3	our prediction
CDKN1A	TOR1B	our prediction
CDKN1A	POLM	our prediction
CDKN1A	PSMC3IP	our prediction
CDKN1A	EHD2	our prediction
CDKN1A	TMED7	our prediction
CDKN1A	PAM16	our prediction
CDKN1A	GMNN	our prediction
CDKN1A	ZNF691	our prediction
CDKN1A	COMMD2	our prediction
CDKN1A	UBE2D4	our prediction
CDKN1A	FBXW5	our prediction
CDKN1A	EGLN1	our prediction
CDKN1A	FBXL19	our prediction
CDKN1A	FBXL12	our prediction
CDKN1A	DCAF16	our prediction
CDKN1A	COMMD8	our prediction
CDKN1A	DET1	our prediction
CDKN1A	COPRS	our prediction
CDKN1A	LIN37	our prediction
CDKN1A	KNL1	our prediction
CDKN1A	RHOU	our prediction
CDKN1A	RRAGD	our prediction
CDKN1A	SCOC	our prediction
CDKN1A	MTMR9	our prediction
CDKN1A	OTUB2	our prediction
CDKN1A	BCL2L14	our prediction
CDKN1A	GSDMD	our prediction
CDKN1A	CENPT	our prediction
CDKN1A	PREX2	our prediction
CDKN1A	ZKSCAN3	our prediction
CDKN1A	RNF146	our prediction
CDKN1A	MAF1	our prediction
CDKN1A	WDR83	our prediction
CDKN1A	SYS1	our prediction
CDKN1A	EGLN2	our prediction
CDKN1A	FBXO32	our prediction
CDKN1A	ATG4A	our prediction
CDKN1A	SETD9	our prediction
CDKN1A	ASB9	our prediction
CDKN1A	GDF7	our prediction
CDKN1A	KCTD7	our prediction
CDKN1A	HSPA12A	our prediction
CDKN1A	ZNF740	our prediction
CDKN1A	MYLK4	our prediction
CDKN1A	ZKSCAN4	our prediction
CDKN1A	GBP7	our prediction
CDKN1A	TRIM6-TRIM34	our prediction
CDKN2B	TP53	our prediction
CDKN3	CTNNB1	our prediction
CDKN3	FOS	our prediction
CDKN3	MYC	our prediction
CDKN3	PIK3CA	our prediction
CDKN3	PSMB6	our prediction
CDKN3	SHC1	our prediction
CDKN3	TP53	our prediction
CLGN	TP53	our prediction
CENPA	TP53	our prediction
CENPB	NFKBIA	our prediction
CENPB	PPP2R1B	our prediction
CENPB	PSMB6	our prediction
CENPC	CTNNB1	our prediction
CENPE	KRAS	our prediction
CENPF	TP53	our prediction
CETN3	FOS	our prediction
CETN3	HRAS	our prediction
CETN3	NFKBIA	our prediction
CETN3	PSMB4	our prediction
CETN3	PSMB6	our prediction
CETN3	PSMB8	our prediction
CETN3	PSMC5	our prediction
CETN3	RPS27A	our prediction
CETN3	TP53	our prediction
CETN3	UBC	our prediction
CHD1	CTNNB1	our prediction
CHD1	POLR2F	our prediction
CHD1	PSMB1	our prediction
CHEK1	TP53	our prediction
CHML	CTNNB1	our prediction
CHML	KRAS	our prediction
CHML	MYC	our prediction
CHML	PIK3CA	our prediction
CHUK	TMPRSS15	our prediction
CHUK	POLQ	our prediction
CHUK	DPCD	our prediction
CHUK	UNC45B	our prediction
CHUK	ASPM	our prediction
CHUK	PTPRQ	our prediction
CKS1B	TP53	our prediction
CKS2	TP53	our prediction
AP3S1	CTNNB1	our prediction
AP3S1	KRAS	our prediction
AP3S1	MYC	our prediction
AP3S1	PIK3CA	our prediction
AP3S1	PSMB1	our prediction
AP3S1	PSMC2	our prediction
AP3S1	PSMD12	our prediction
CLCN1	KRAS	our prediction
CLK2	TP53	our prediction
PLK3	PSMB4	our prediction
PLK3	PSMC5	our prediction
COL4A3	CTNNB1	our prediction
COL19A1	PIK3CA	our prediction
COPB1	CTNNB1	our prediction
COX11	CTNNB1	our prediction
CPB1	TP53	our prediction
CR1	CTNNB1	our prediction
CR1	PIK3CA	our prediction
CRAT	CTNNB1	our prediction
CREB1	TADA1	our prediction
CREB1	ZADH2	our prediction
ATF2	ATF2	our prediction
ATF2	CTNNB1	our prediction
ATF2	MDM4	our prediction
ATF2	PRIM2	our prediction
ATF2	PSMC2	our prediction
ATF2	RANBP2	our prediction
ATF2	RPL38	our prediction
ATF2	RPS10	our prediction
ATF2	UBE2D1	our prediction
ATF2	CUL9	our prediction
ATF2	ANAPC4	our prediction
ATF2	PKHD1L1	our prediction
ATF2	CSMD2	our prediction
CRY1	TP53	our prediction
CRYZ	TP53	our prediction
CSF2RA	TP53	our prediction
CSNK2B	STAT5A	our prediction
CSRP2	FOS	our prediction
CSRP2	TP53	our prediction
CST3	CTNNB1	our prediction
CSTF1	CTNNB1	our prediction
CTAG1B	TP53	our prediction
CTBS	TP53	our prediction
CTH	CTNNB1	our prediction
CTNNB1	CTPS1	our prediction
CTNNB1	CD55	our prediction
CTNNB1	DBT	our prediction
CTNNB1	DCK	our prediction
CTNNB1	DHX9	our prediction
CTNNB1	DHFR	our prediction
CTNNB1	DYNC1I2	our prediction
CTNNB1	DNMT3B	our prediction
CTNNB1	DNTT	our prediction
CTNNB1	HBEGF	our prediction
CTNNB1	DVL2	our prediction
CTNNB1	E2F5	our prediction
CTNNB1	EFNA3	our prediction
CTNNB1	ELK4	our prediction
CTNNB1	CTTN	our prediction
CTNNB1	ERCC6	our prediction
CTNNB1	ETV1	our prediction
CTNNB1	EWSR1	our prediction
CTNNB1	FABP5	our prediction
CTNNB1	FGF7	our prediction
CTNNB1	FNTA	our prediction
CTNNB1	FUS	our prediction
CTNNB1	IFI6	our prediction
CTNNB1	GAS6	our prediction
CTNNB1	GMFB	our prediction
CTNNB1	GNAL	our prediction
CTNNB1	GNL1	our prediction
CTNNB1	GRM1	our prediction
CTNNB1	GRM3	our prediction
CTNNB1	GTF2B	our prediction
CTNNB1	GTF2H3	our prediction
CTNNB1	HMGN2	our prediction
CTNNB1	HMX1	our prediction
CTNNB1	HNRNPA2B1	our prediction
CTNNB1	HSD17B4	our prediction
CTNNB1	HSPA4	our prediction
CTNNB1	HSPD1	our prediction
CTNNB1	IDH3A	our prediction
CTNNB1	IFIT1	our prediction
CTNNB1	IFNA1	our prediction
CTNNB1	IFNA2	our prediction
CTNNB1	IFNA5	our prediction
CTNNB1	IFNA6	our prediction
CTNNB1	IFNA10	our prediction
CTNNB1	IFNA13	our prediction
CTNNB1	IFNA16	our prediction
CTNNB1	IFNA17	our prediction
CTNNB1	IFNA21	our prediction
CTNNB1	IFNB1	our prediction
CTNNB1	IL3RA	our prediction
CTNNB1	ING2	our prediction
CTNNB1	INPPL1	our prediction
CTNNB1	EIF3E	our prediction
CTNNB1	IPP	our prediction
CTNNB1	ISG20	our prediction
CTNNB1	KIF5B	our prediction
CTNNB1	KLRC3	our prediction
CTNNB1	LGALS3	our prediction
CTNNB1	LIG3	our prediction
CTNNB1	MCM2	our prediction
CTNNB1	MCM3	our prediction
CTNNB1	CD46	our prediction
CTNNB1	MDM4	our prediction
CTNNB1	KITLG	our prediction
CTNNB1	MME	our prediction
CTNNB1	MYBL1	our prediction
CTNNB1	NAB1	our prediction
CTNNB1	NASP	our prediction
CTNNB1	NDUFA4	our prediction
CTNNB1	NDUFB4	our prediction
CTNNB1	NDUFS1	our prediction
CTNNB1	NDUFS4	our prediction
CTNNB1	DRG1	our prediction
CTNNB1	NEK2	our prediction
CTNNB1	NF1	our prediction
CTNNB1	NF2	our prediction
CTNNB1	CNOT4	our prediction
CTNNB1	NRF1	our prediction
CTNNB1	OAS1	our prediction
CTNNB1	OAS2	our prediction
CTNNB1	TNFRSF11B	our prediction
CTNNB1	PRDX1	our prediction
CTNNB1	PAK3	our prediction
CTNNB1	PDE3A	our prediction
CTNNB1	PGM3	our prediction
CTNNB1	PMS2	our prediction
CTNNB1	POLR2B	our prediction
CTNNB1	PON3	our prediction
CTNNB1	PPP1CB	our prediction
CTNNB1	PRCC	our prediction
CTNNB1	PRKACA	our prediction
CTNNB1	PRRG1	our prediction
CTNNB1	TMPRSS15	our prediction
CTNNB1	PSMA5	our prediction
CTNNB1	PSMB1	our prediction
CTNNB1	PSMC2	our prediction
CTNNB1	PSMD11	our prediction
CTNNB1	PSMD12	our prediction
CTNNB1	PTPN12	our prediction
CTNNB1	PURB	our prediction
CTNNB1	PEX2	our prediction
CTNNB1	RAB5B	our prediction
CTNNB1	RAD21	our prediction
CTNNB1	MOK	our prediction
CTNNB1	RANBP2	our prediction
CTNNB1	RCN1	our prediction
CTNNB1	RFC4	our prediction
CTNNB1	MRPL23	our prediction
CTNNB1	RPL38	our prediction
CTNNB1	RPS15A	our prediction
CTNNB1	S100A1	our prediction
CTNNB1	S100A10	our prediction
CTNNB1	S100A13	our prediction
CTNNB1	SCML1	our prediction
CTNNB1	CCL3L1	our prediction
CTNNB1	SELL	our prediction
CTNNB1	SRSF7	our prediction
CTNNB1	SHOX	our prediction
CTNNB1	STIL	our prediction
CTNNB1	SLC16A1	our prediction
CTNNB1	SNAPC3	our prediction
CTNNB1	SPAST	our prediction
CTNNB1	SRPK1	our prediction
CTNNB1	SSRP1	our prediction
CTNNB1	SSX2	our prediction
CTNNB1	SS18	our prediction
CTNNB1	STX5	our prediction
CTNNB1	TACR1	our prediction
CTNNB1	TARBP1	our prediction
CTNNB1	ELOC	our prediction
CTNNB1	TMBIM6	our prediction
CTNNB1	TFAP4	our prediction
CTNNB1	TFDP2	our prediction
CTNNB1	TFRC	our prediction
CTNNB1	TIA1	our prediction
CTNNB1	TIAL1	our prediction
CTNNB1	TOP2A	our prediction
CTNNB1	TSNAX	our prediction
CTNNB1	UBE2D1	our prediction
CTNNB1	UBE2N	our prediction
CTNNB1	UBE3A	our prediction
CTNNB1	SUMO1	our prediction
CTNNB1	USP4	our prediction
CTNNB1	VCAM1	our prediction
CTNNB1	VIM	our prediction
CTNNB1	YWHAZ	our prediction
CTNNB1	ZBTB25	our prediction
CTNNB1	ZNF76	our prediction
CTNNB1	TRIM25	our prediction
CTNNB1	ZNF232	our prediction
CTNNB1	PTP4A1	our prediction
CTNNB1	RNF103	our prediction
CTNNB1	FZD5	our prediction
CTNNB1	SLBP	our prediction
CTNNB1	DEK	our prediction
CTNNB1	SHOC2	our prediction
CTNNB1	PTP4A2	our prediction
CTNNB1	AKAP17A	our prediction
CTNNB1	HIST2H4A	our prediction
CTNNB1	OGT	our prediction
CTNNB1	PPM1D	our prediction
CTNNB1	DGKE	our prediction
CTNNB1	MAPKAPK5	our prediction
CTNNB1	PRPF18	our prediction
CTNNB1	TNFSF11	our prediction
CTNNB1	EIF3J	our prediction
CTNNB1	BECN1	our prediction
CTNNB1	SNX4	our prediction
CTNNB1	TNFRSF14	our prediction
CTNNB1	SOCS2	our prediction
CTNNB1	CDC16	our prediction
CTNNB1	ZPR1	our prediction
CTNNB1	TAX1BP1	our prediction
CTNNB1	PRPF4B	our prediction
CTNNB1	BCL10	our prediction
CTNNB1	RAB29	our prediction
CTNNB1	UBA3	our prediction
CTNNB1	BTAF1	our prediction
CTNNB1	CDY1	our prediction
CTNNB1	USP8	our prediction
CTNNB1	SEC22C	our prediction
CTNNB1	ARHGEF1	our prediction
CTNNB1	ATG12	our prediction
CTNNB1	RASSF9	our prediction
CTNNB1	ZW10	our prediction
CTNNB1	VAPA	our prediction
CTNNB1	CNOT8	our prediction
CTNNB1	RAB28	our prediction
CTNNB1	PLAA	our prediction
CTNNB1	IL27RA	our prediction
CTNNB1	XAGE2	our prediction
CTNNB1	TMEM59	our prediction
CTNNB1	CHD1L	our prediction
CTNNB1	ENTPD4	our prediction
CTNNB1	WTAP	our prediction
CTNNB1	AKAP12	our prediction
CTNNB1	CTR9	our prediction
CTNNB1	EIF5B	our prediction
CTNNB1	KIAA0040	our prediction
CTNNB1	KDM4A	our prediction
CTNNB1	DCAF1	our prediction
CTNNB1	ZFYVE16	our prediction
CTNNB1	BCLAF1	our prediction
CTNNB1	KIAA0586	our prediction
CTNNB1	CKAP5	our prediction
CTNNB1	SPATA2	our prediction
CTNNB1	KIAA0753	our prediction
CTNNB1	LRIG2	our prediction
CTNNB1	WASHC5	our prediction
CTNNB1	PAN2	our prediction
CTNNB1	OXSR1	our prediction
CTNNB1	USP15	our prediction
CTNNB1	FGF19	our prediction
CTNNB1	CLEC2B	our prediction
CTNNB1	DMTF1	our prediction
CTNNB1	SRA1	our prediction
CTNNB1	PDCD6	our prediction
CTNNB1	BCL2L11	our prediction
CTNNB1	TOM1L1	our prediction
CTNNB1	SLC17A4	our prediction
CTNNB1	SMC4	our prediction
CTNNB1	ABCB6	our prediction
CTNNB1	COX17	our prediction
CTNNB1	COL4A3BP	our prediction
CTNNB1	ACTR2	our prediction
CTNNB1	LRPPRC	our prediction
CTNNB1	RBM12	our prediction
CTNNB1	G3BP1	our prediction
CTNNB1	ADGRG2	our prediction
CTNNB1	CEBPZ	our prediction
CTNNB1	CNIH1	our prediction
CTNNB1	RBM6	our prediction
CTNNB1	SLC35B1	our prediction
CTNNB1	DCAF7	our prediction
CTNNB1	SLC17A2	our prediction
CTNNB1	SRRM1	our prediction
CTNNB1	BET1	our prediction
CTNNB1	CWC27	our prediction
CTNNB1	RGS19	our prediction
CTNNB1	TRAIP	our prediction
CTNNB1	DNAJA2	our prediction
CTNNB1	RXYLT1	our prediction
CTNNB1	BTN3A3	our prediction
CTNNB1	ANAPC10	our prediction
CTNNB1	FAM3C	our prediction
CTNNB1	SYNCRIP	our prediction
CTNNB1	APPBP2	our prediction
CTNNB1	GLRX3	our prediction
CTNNB1	SPTLC1	our prediction
CTNNB1	SLC35A1	our prediction
CTNNB1	SCGN	our prediction
CTNNB1	ARID3B	our prediction
CTNNB1	POLR3G	our prediction
CTNNB1	RAD51AP1	our prediction
CTNNB1	EXOC5	our prediction
CTNNB1	CNPY3	our prediction
CTNNB1	POLQ	our prediction
CTNNB1	NFAT5	our prediction
CTNNB1	ZMYND11	our prediction
CTNNB1	NCKAP1	our prediction
CTNNB1	FRS3	our prediction
CTNNB1	SRCAP	our prediction
CTNNB1	CFHR4	our prediction
CTNNB1	CFHR3	our prediction
CTNNB1	SUB1	our prediction
CTNNB1	RALBP1	our prediction
CTNNB1	GPR75	our prediction
CTNNB1	AFG3L2	our prediction
CTNNB1	C11orf58	our prediction
CTNNB1	SF3A3	our prediction
CTNNB1	TOMM34	our prediction
CTNNB1	TMED2	our prediction
CTNNB1	ASCC3	our prediction
CTNNB1	METAP2	our prediction
CTNNB1	SF3B2	our prediction
CTNNB1	GLIPR1	our prediction
CTNNB1	SNRNP27	our prediction
CTNNB1	DSTN	our prediction
CTNNB1	CPSF6	our prediction
CTNNB1	FGFR1OP	our prediction
CTNNB1	KAT7	our prediction
CTNNB1	ERLIN2	our prediction
CTNNB1	NUDT6	our prediction
CTNNB1	WDHD1	our prediction
CTNNB1	STRAP	our prediction
CTNNB1	ANXA10	our prediction
CTNNB1	AKAP11	our prediction
CTNNB1	RNF139	our prediction
CTNNB1	XPOT	our prediction
CTNNB1	DDX42	our prediction
CTNNB1	GABARAPL2	our prediction
CTNNB1	TFEC	our prediction
CTNNB1	SCAF8	our prediction
CTNNB1	CEP162	our prediction
CTNNB1	ANKRD26	our prediction
CTNNB1	SACM1L	our prediction
CTNNB1	KIFAP3	our prediction
CTNNB1	HABP4	our prediction
CTNNB1	RAB3GAP1	our prediction
CTNNB1	RAB18	our prediction
CTNNB1	SNW1	our prediction
CTNNB1	TPX2	our prediction
CTNNB1	RAB21	our prediction
CTNNB1	NCOA6	our prediction
CTNNB1	EMC1	our prediction
CTNNB1	RRP1B	our prediction
CTNNB1	PEG10	our prediction
CTNNB1	ZC3H13	our prediction
CTNNB1	TOGARAM1	our prediction
CTNNB1	POGZ	our prediction
CTNNB1	GPATCH8	our prediction
CTNNB1	CLCC1	our prediction
CTNNB1	SNX13	our prediction
CTNNB1	PASK	our prediction
CTNNB1	MESD	our prediction
CTNNB1	FAF2	our prediction
CTNNB1	TBC1D12	our prediction
CTNNB1	CAMSAP2	our prediction
CTNNB1	NCAPD3	our prediction
CTNNB1	WASHC4	our prediction
CTNNB1	VPS39	our prediction
CTNNB1	ESYT1	our prediction
CTNNB1	SYNE1	our prediction
CTNNB1	HAUS5	our prediction
CTNNB1	ANGEL1	our prediction
CTNNB1	ITGB3BP	our prediction
CTNNB1	SF3B3	our prediction
CTNNB1	ABCB10	our prediction
CTNNB1	HEY1	our prediction
CTNNB1	CAPN7	our prediction
CTNNB1	ACAP2	our prediction
CTNNB1	LEMD3	our prediction
CTNNB1	MKRN2	our prediction
CTNNB1	PRND	our prediction
CTNNB1	GABARAPL1	our prediction
CTNNB1	FLRT3	our prediction
CTNNB1	IFIT5	our prediction
CTNNB1	TFIP11	our prediction
CTNNB1	ZNF318	our prediction
CTNNB1	RASGRP3	our prediction
CTNNB1	RAB3GAP2	our prediction
CTNNB1	ARIH1	our prediction
CTNNB1	ASF1A	our prediction
CTNNB1	NEPRO	our prediction
CTNNB1	DCAF13	our prediction
CTNNB1	EEF1AKMT3	our prediction
CTNNB1	RCHY1	our prediction
CTNNB1	AHCTF1	our prediction
CTNNB1	DPCD	our prediction
CTNNB1	C1orf43	our prediction
CTNNB1	ZDHHC5	our prediction
CTNNB1	NECTIN3	our prediction
CTNNB1	KBTBD2	our prediction
CTNNB1	RWDD3	our prediction
CTNNB1	SEC31B	our prediction
CTNNB1	VIRMA	our prediction
CTNNB1	NECAP1	our prediction
CTNNB1	GIGYF2	our prediction
CTNNB1	LSM14A	our prediction
CTNNB1	TOR1AIP1	our prediction
CTNNB1	KIF1BP	our prediction
CTNNB1	SERBP1	our prediction
CTNNB1	FBXL3	our prediction
CTNNB1	ARL5A	our prediction
CTNNB1	FBXL5	our prediction
CTNNB1	FBXO5	our prediction
CTNNB1	FBXO3	our prediction
CTNNB1	SACS	our prediction
CTNNB1	MYCBP	our prediction
CTNNB1	GNL3	our prediction
CTNNB1	PTPN18	our prediction
CTNNB1	CNNM1	our prediction
CTNNB1	BSCL2	our prediction
CTNNB1	OR1L1	our prediction
CTNNB1	STEAP1	our prediction
CTNNB1	COPG2	our prediction
CTNNB1	HBP1	our prediction
CTNNB1	SEC22A	our prediction
CTNNB1	DNAI1	our prediction
CTNNB1	TRMT2A	our prediction
CTNNB1	PPA2	our prediction
CTNNB1	ARFIP1	our prediction
CTNNB1	NFU1	our prediction
CTNNB1	ERLEC1	our prediction
CTNNB1	PDCD4	our prediction
CTNNB1	BHLHE22	our prediction
CTNNB1	PRPF19	our prediction
CTNNB1	DESI1	our prediction
CTNNB1	CCDC22	our prediction
CTNNB1	MRPL13	our prediction
CTNNB1	TMEM230	our prediction
CTNNB1	ZCCHC4	our prediction
CTNNB1	CNOT7	our prediction
CTNNB1	RBM15B	our prediction
CTNNB1	ANAPC4	our prediction
CTNNB1	PDZRN4	our prediction
CTNNB1	ERO1A	our prediction
CTNNB1	SOCS7	our prediction
CTNNB1	PIK3R4	our prediction
CTNNB1	RRM2B	our prediction
CTNNB1	PNPLA8	our prediction
CTNNB1	HDDC2	our prediction
CTNNB1	VPS36	our prediction
CTNNB1	DESI2	our prediction
CTNNB1	APIP	our prediction
CTNNB1	SH3GLB1	our prediction
CTNNB1	PHF20L1	our prediction
CTNNB1	LACTB2	our prediction
CTNNB1	PHF11	our prediction
CTNNB1	CEP83	our prediction
CTNNB1	INSIG2	our prediction
CTNNB1	GPN3	our prediction
CTNNB1	ZNF219	our prediction
CTNNB1	ANKRD39	our prediction
CTNNB1	NT5C3A	our prediction
CTNNB1	TBC1D7	our prediction
CTNNB1	C1RL	our prediction
CTNNB1	ZDHHC3	our prediction
CTNNB1	FAM13B	our prediction
CTNNB1	MEX3C	our prediction
CTNNB1	THEM6	our prediction
CTNNB1	TAOK3	our prediction
CTNNB1	MBTPS2	our prediction
CTNNB1	TMA7	our prediction
CTNNB1	HEMK1	our prediction
CTNNB1	SUCO	our prediction
CTNNB1	RNF138	our prediction
CTNNB1	RTCB	our prediction
CTNNB1	CTDSPL2	our prediction
CTNNB1	ETV7	our prediction
CTNNB1	PPHLN1	our prediction
CTNNB1	TDP2	our prediction
CTNNB1	UFM1	our prediction
CTNNB1	RTRAF	our prediction
CTNNB1	YPEL5	our prediction
CTNNB1	GINS2	our prediction
CTNNB1	FKBP7	our prediction
CTNNB1	MPP6	our prediction
CTNNB1	EMCN	our prediction
CTNNB1	ZNF44	our prediction
CTNNB1	SELENOT	our prediction
CTNNB1	CDK12	our prediction
CTNNB1	KDM3B	our prediction
CTNNB1	PTOV1	our prediction
CTNNB1	FXYD5	our prediction
CTNNB1	GDAP1	our prediction
CTNNB1	YIPF1	our prediction
CTNNB1	ANLN	our prediction
CTNNB1	ATAD2B	our prediction
CTNNB1	ETAA1	our prediction
CTNNB1	NLE1	our prediction
CTNNB1	TMX3	our prediction
CTNNB1	HEATR5B	our prediction
CTNNB1	TMCO1	our prediction
CTNNB1	ANKRD16	our prediction
CTNNB1	RC3H2	our prediction
CTNNB1	LZTFL1	our prediction
CTNNB1	CCNJ	our prediction
CTNNB1	PARP14	our prediction
CTNNB1	P4HTM	our prediction
CTNNB1	PPP1R12C	our prediction
CTNNB1	NSMCE4A	our prediction
CTNNB1	KLHL24	our prediction
CTNNB1	GDAP2	our prediction
CTNNB1	ARHGEF38	our prediction
CTNNB1	CC2D1A	our prediction
CTNNB1	HAUS4	our prediction
CTNNB1	KANSL2	our prediction
CTNNB1	MRPL16	our prediction
CTNNB1	TIPIN	our prediction
CTNNB1	HERC6	our prediction
CTNNB1	STX17	our prediction
CTNNB1	PRPF39	our prediction
CTNNB1	PHIP	our prediction
CTNNB1	NOL8	our prediction
CTNNB1	TMEM248	our prediction
CTNNB1	ARGLU1	our prediction
CTNNB1	CCDC186	our prediction
CTNNB1	GPATCH1	our prediction
CTNNB1	PRPF38B	our prediction
CTNNB1	FANCL	our prediction
CTNNB1	DARS2	our prediction
CTNNB1	MAP1S	our prediction
CTNNB1	RCBTB1	our prediction
CTNNB1	CCDC25	our prediction
CTNNB1	TMEM19	our prediction
CTNNB1	PHF10	our prediction
CTNNB1	PGM2	our prediction
CTNNB1	UEVLD	our prediction
CTNNB1	TBC1D19	our prediction
CTNNB1	LIN7C	our prediction
CTNNB1	NIPSNAP3B	our prediction
CTNNB1	STRBP	our prediction
CTNNB1	MCM10	our prediction
CTNNB1	STRADB	our prediction
CTNNB1	CNOT11	our prediction
CTNNB1	UBE2Q1	our prediction
CTNNB1	DDX60	our prediction
CTNNB1	VPS50	our prediction
CTNNB1	POMGNT1	our prediction
CTNNB1	INTS8	our prediction
CTNNB1	PRPF40A	our prediction
CTNNB1	SCYL2	our prediction
CTNNB1	YEATS2	our prediction
CTNNB1	INTS13	our prediction
CTNNB1	N4BP2	our prediction
CTNNB1	AP5M1	our prediction
CTNNB1	AGK	our prediction
CTNNB1	EXOC1	our prediction
CTNNB1	TBC1D23	our prediction
CTNNB1	TDP1	our prediction
CTNNB1	SPATA7	our prediction
CTNNB1	UBAP2	our prediction
CTNNB1	CISD1	our prediction
CTNNB1	KIZ	our prediction
CTNNB1	TMEM165	our prediction
CTNNB1	DEFB103B	our prediction
CTNNB1	RNF114	our prediction
CTNNB1	ZMAT5	our prediction
CTNNB1	MTFR1L	our prediction
CTNNB1	YLPM1	our prediction
CTNNB1	CCL28	our prediction
CTNNB1	TMEM9B	our prediction
CTNNB1	RAD18	our prediction
CTNNB1	TM9SF3	our prediction
CTNNB1	MDM1	our prediction
CTNNB1	WRNIP1	our prediction
CTNNB1	GPR108	our prediction
CTNNB1	EMSY	our prediction
CTNNB1	SLC12A9	our prediction
CTNNB1	CCNL1	our prediction
CTNNB1	TBX20	our prediction
CTNNB1	KNL1	our prediction
CTNNB1	PARP11	our prediction
CTNNB1	AVEN	our prediction
CTNNB1	PNPLA2	our prediction
CTNNB1	MRPL47	our prediction
CTNNB1	PHTF2	our prediction
CTNNB1	SMAGP	our prediction
CTNNB1	NDRG3	our prediction
CTNNB1	ISY1	our prediction
CTNNB1	NLN	our prediction
CTNNB1	KIDINS220	our prediction
CTNNB1	CGN	our prediction
CTNNB1	CFAP97	our prediction
CTNNB1	CALCOCO1	our prediction
CTNNB1	SHTN1	our prediction
CTNNB1	PPP4R4	our prediction
CTNNB1	NCOA5	our prediction
CTNNB1	RRAGD	our prediction
CTNNB1	HAPLN2	our prediction
CTNNB1	RNF123	our prediction
CTNNB1	NSUN3	our prediction
CTNNB1	XPNPEP3	our prediction
CTNNB1	MCCC2	our prediction
CTNNB1	GAL3ST2	our prediction
CTNNB1	ADGRL4	our prediction
CTNNB1	AZI2	our prediction
CTNNB1	TMEM267	our prediction
CTNNB1	ATG3	our prediction
CTNNB1	COPS7B	our prediction
CTNNB1	CCDC14	our prediction
CTNNB1	KLC2	our prediction
CTNNB1	YTHDC2	our prediction
CTNNB1	PAPOLG	our prediction
CTNNB1	BCL11B	our prediction
CTNNB1	MRPL1	our prediction
CTNNB1	RSRC2	our prediction
CTNNB1	PLEKHA3	our prediction
CTNNB1	CAPRIN2	our prediction
CTNNB1	DDX50	our prediction
CTNNB1	CENPM	our prediction
CTNNB1	SPATA5L1	our prediction
CTNNB1	ALG8	our prediction
CTNNB1	METTL16	our prediction
CTNNB1	DSCC1	our prediction
CTNNB1	SMIM7	our prediction
CTNNB1	CENPO	our prediction
CTNNB1	CRELD2	our prediction
CTNNB1	CDC73	our prediction
CTNNB1	FAM118B	our prediction
CTNNB1	OGFRL1	our prediction
CTNNB1	EFL1	our prediction
CTNNB1	USB1	our prediction
CTNNB1	SMC6	our prediction
CTNNB1	QTRT2	our prediction
CTNNB1	MANEA	our prediction
CTNNB1	AAGAB	our prediction
CTNNB1	ZFHX4	our prediction
CTNNB1	GSTCD	our prediction
CTNNB1	NAA40	our prediction
CTNNB1	ZC3H14	our prediction
CTNNB1	CAAP1	our prediction
CTNNB1	ZNF672	our prediction
CTNNB1	SLC35E1	our prediction
CTNNB1	CEP76	our prediction
CTNNB1	DSN1	our prediction
CTNNB1	PHC3	our prediction
CTNNB1	MINDY3	our prediction
CTNNB1	NAA25	our prediction
CTNNB1	RPF1	our prediction
CTNNB1	NAA15	our prediction
CTNNB1	ABHD18	our prediction
CTNNB1	IFT74	our prediction
CTNNB1	CEP290	our prediction
CTNNB1	SPG11	our prediction
CTNNB1	NAA50	our prediction
CTNNB1	CEP63	our prediction
CTNNB1	EDEM3	our prediction
CTNNB1	MTERF2	our prediction
CTNNB1	TNKS2	our prediction
CTNNB1	KDM7A	our prediction
CTNNB1	CFHR5	our prediction
CTNNB1	TDRD3	our prediction
CTNNB1	INTS14	our prediction
CTNNB1	CDADC1	our prediction
CTNNB1	C6orf62	our prediction
CTNNB1	KIF18A	our prediction
CTNNB1	PARP9	our prediction
CTNNB1	RBM4B	our prediction
CTNNB1	TATDN1	our prediction
CTNNB1	KATNAL1	our prediction
CTNNB1	ANKRD27	our prediction
CTNNB1	WDR75	our prediction
CTNNB1	CEP78	our prediction
CTNNB1	SETD3	our prediction
CTNNB1	ZMYND12	our prediction
CTNNB1	ZCCHC9	our prediction
CTNNB1	MED10	our prediction
CTNNB1	SLF1	our prediction
CTNNB1	SLC37A3	our prediction
CTNNB1	DCUN1D5	our prediction
CTNNB1	YIPF4	our prediction
CTNNB1	ZDHHC16	our prediction
CTNNB1	UQCC2	our prediction
CTNNB1	CCDC77	our prediction
CTNNB1	TMEM185A	our prediction
CTNNB1	FAM126A	our prediction
CTNNB1	FUT10	our prediction
CTNNB1	ATAD1	our prediction
CTNNB1	FAM104A	our prediction
CTNNB1	TMEM209	our prediction
CTNNB1	ATG4C	our prediction
CTNNB1	WDR73	our prediction
CTNNB1	ABHD13	our prediction
CTNNB1	SERAC1	our prediction
CTNNB1	EAF1	our prediction
CTNNB1	CEP295	our prediction
CTNNB1	ZC3H12C	our prediction
CTNNB1	TMEM41A	our prediction
CTNNB1	ZNF622	our prediction
CTNNB1	CCDC126	our prediction
CTNNB1	ANGEL2	our prediction
CTNNB1	IL33	our prediction
CTNNB1	SLC39A13	our prediction
CTNNB1	DDX60L	our prediction
CTNNB1	BTF3L4	our prediction
CTNNB1	RFT1	our prediction
CTNNB1	ARRDC4	our prediction
CTNNB1	COG7	our prediction
CTNNB1	MTDH	our prediction
CTNNB1	C1orf105	our prediction
CTNNB1	PXYLP1	our prediction
CTNNB1	HNRNPLL	our prediction
CTNNB1	CCDC102A	our prediction
CTNNB1	PRDM6	our prediction
CTNNB1	SP140L	our prediction
CTNNB1	CLEC6A	our prediction
CTNNB1	FOXP2	our prediction
CTNNB1	CEP41	our prediction
CTNNB1	CASC4	our prediction
CTNNB1	PIK3IP1	our prediction
CTNNB1	MAL2	our prediction
CTNNB1	UHRF2	our prediction
CTNNB1	FCHO2	our prediction
CTNNB1	COX20	our prediction
CTNNB1	SLC18B1	our prediction
CTNNB1	TADA1	our prediction
CTNNB1	THEM4	our prediction
CTNNB1	TRIM6	our prediction
CTNNB1	FRA10AC1	our prediction
CTNNB1	BORCS7	our prediction
CTNNB1	OR4X2	our prediction
CTNNB1	TRIM64	our prediction
CTNNB1	COLCA2	our prediction
CTNNB1	ARL14EP	our prediction
CTNNB1	NAA30	our prediction
CTNNB1	LEO1	our prediction
CTNNB1	C15orf40	our prediction
CTNNB1	DNAAF1	our prediction
CTNNB1	CMTM3	our prediction
CTNNB1	TMEM170A	our prediction
CTNNB1	SGK494	our prediction
CTNNB1	HIST2H3C	our prediction
CTNNB1	ATP6V1G3	our prediction
CTNNB1	OSCP1	our prediction
CTNNB1	TAMM41	our prediction
CTNNB1	SPATA18	our prediction
CTNNB1	FAM241A	our prediction
CTNNB1	SETD9	our prediction
CTNNB1	DNAJC21	our prediction
CTNNB1	POC5	our prediction
CTNNB1	STARD4	our prediction
CTNNB1	NUDCD2	our prediction
CTNNB1	C5orf24	our prediction
CTNNB1	ADAT2	our prediction
CTNNB1	SRSF12	our prediction
CTNNB1	OR6B1	our prediction
CTNNB1	FAM92A	our prediction
CTNNB1	NDUFAF6	our prediction
CTNNB1	UBXN2B	our prediction
CTNNB1	C9orf135	our prediction
CTNNB1	PTPDC1	our prediction
CTNNB1	OR13C5	our prediction
CTNNB1	OR1L8	our prediction
CTNNB1	AMER1	our prediction
CTNNB1	SAMD10	our prediction
CTNNB1	BRI3BP	our prediction
CTNNB1	HECTD2	our prediction
CTNNB1	XRRA1	our prediction
CTNNB1	SPTY2D1	our prediction
CTNNB1	SLC38A6	our prediction
CTNNB1	PTGR2	our prediction
CTNNB1	TTBK2	our prediction
CTNNB1	UNC45B	our prediction
CTNNB1	KIF18B	our prediction
CTNNB1	PPM1N	our prediction
CTNNB1	SIX5	our prediction
CTNNB1	BROX	our prediction
CTNNB1	RNF187	our prediction
CTNNB1	LSM14B	our prediction
CTNNB1	KLHL23	our prediction
CTNNB1	SGO2	our prediction
CTNNB1	SLC16A14	our prediction
CTNNB1	SPICE1	our prediction
CTNNB1	PAQR3	our prediction
CTNNB1	CEP120	our prediction
CTNNB1	MBLAC2	our prediction
CTNNB1	TMEM161B	our prediction
CTNNB1	SRFBP1	our prediction
CTNNB1	PRELID2	our prediction
CTNNB1	TMEM65	our prediction
CTNNB1	FAM91A1	our prediction
CTNNB1	TSTD2	our prediction
CTNNB1	TMTC3	our prediction
CTNNB1	CCDC122	our prediction
CTNNB1	SASS6	our prediction
CTNNB1	DAW1	our prediction
CTNNB1	CCDC138	our prediction
CTNNB1	SGMS2	our prediction
CTNNB1	MIER3	our prediction
CTNNB1	CDC20B	our prediction
CTNNB1	DCP2	our prediction
CTNNB1	TMEM64	our prediction
CTNNB1	FUT11	our prediction
CTNNB1	ZNF384	our prediction
CTNNB1	SCAMP5	our prediction
CTNNB1	RILPL2	our prediction
CTNNB1	ZFC3H1	our prediction
CTNNB1	FAM227B	our prediction
CTNNB1	CYP4Z1	our prediction
CTNNB1	CC2D1B	our prediction
CTNNB1	TMEM192	our prediction
CTNNB1	CDY2B	our prediction
CTNNB1	DHRSX	our prediction
CTNNB1	TMEM136	our prediction
CTNNB1	PATL1	our prediction
CTNNB1	DDIAS	our prediction
CTNNB1	HNRNPA3	our prediction
CTNNB1	ARL5B	our prediction
CTNNB1	ZUP1	our prediction
CTNNB1	ARMC12	our prediction
CTNNB1	KDM1B	our prediction
CTNNB1	CDHR3	our prediction
CTNNB1	CDC26	our prediction
CTNNB1	CDY1B	our prediction
CTNNB1	YTHDF3	our prediction
CTNNB1	METAP1D	our prediction
CTNNB1	FBXO33	our prediction
CTNNB1	MEIOB	our prediction
CTNNB1	OR1L4	our prediction
CTNNB1	PAN3	our prediction
CTNNB1	SYCE2	our prediction
CTNNB1	EML3	our prediction
CTNNB1	KANK3	our prediction
CTNNB1	SHPRH	our prediction
CTNNB1	FAM133B	our prediction
CTNNB1	ASPM	our prediction
CTNNB1	OR5J2	our prediction
CTNNB1	CHAMP1	our prediction
CTNNB1	TSEN54	our prediction
CTNNB1	ZADH2	our prediction
CTNNB1	ZNF780A	our prediction
CTNNB1	WDR62	our prediction
CTNNB1	ZNF326	our prediction
CTNNB1	C3orf70	our prediction
CTNNB1	CYP4V2	our prediction
CTNNB1	FAM200B	our prediction
CTNNB1	STPG2	our prediction
CTNNB1	RNF180	our prediction
CTNNB1	PNPLA1	our prediction
CTNNB1	DPY19L4	our prediction
CTNNB1	PPP1R42	our prediction
CTNNB1	C9orf47	our prediction
CTNNB1	OR13C9	our prediction
CTNNB1	LIN9	our prediction
CTNNB1	FAM149B1	our prediction
CTNNB1	RFESD	our prediction
CTNNB1	NLRP14	our prediction
CTNNB1	OR5F1	our prediction
CTNNB1	SLCO1B7	our prediction
CTNNB1	FAM221A	our prediction
CTNNB1	RSPO2	our prediction
CTNNB1	OR10R2	our prediction
CTNNB1	TMEM255B	our prediction
CTNNB1	FOXD4L4	our prediction
CTNNB1	LCE3B	our prediction
CTNNB1	LCE3C	our prediction
CTNNB1	ZNF445	our prediction
CTNNB1	ZBTB41	our prediction
CTNNB1	DRAXIN	our prediction
CTNNB1	ERCC6L2	our prediction
CTNNB1	SLC22A25	our prediction
CTNNB1	C11orf96	our prediction
CTNNB1	TNFAIP8L3	our prediction
CTNNB1	C16orf87	our prediction
CTNNB1	BEND4	our prediction
CTNNB1	ARHGEF37	our prediction
CTNNB1	OR52N4	our prediction
CTNNB1	OR5T3	our prediction
CTNNB1	KBTBD13	our prediction
CTNNB1	OR13C2	our prediction
CTNNB1	PLEKHD1	our prediction
CTNNB1	OR51A4	our prediction
CTNNB1	OR2T35	our prediction
CTNNB1	PRAMEF6	our prediction
CTNNB1	MINOS1	our prediction
CTNNB1	OR4F21	our prediction
CTNNB1	OR13G1	our prediction
CTNNB1	DNAJC25	our prediction
CTNNB1	SCX	our prediction
CTNNB1	CBWD6	our prediction
CTNNB1	PPIAL4D	our prediction
CTNNB1	ZAR1L	our prediction
CTNNB1	STMP1	our prediction
CTNNB1	PPIAL4C	our prediction
CTNNB1	TRIM49D2	our prediction
CTNNB1	OR4F29	our prediction
CTNNB1	PPIAL4E	our prediction
CTNNB1	NEMP2	our prediction
CTNNB1	DUX4	our prediction
CTNNB1	POTEB	our prediction
CTNNB1	POTEB3	our prediction
CYLC1	PPP2R1B	our prediction
CYLC1	PSMA1	our prediction
CYLC1	TP53	our prediction
CYP2D6	PRKCB	our prediction
DAPK3	TP53	our prediction
DAZ1	TP53	our prediction
DBP	TP53	our prediction
DCK	PSMA5	our prediction
DCK	PSMB4	our prediction
DCK	PSMC2	our prediction
DCK	PSMC6	our prediction
DCK	PSMD11	our prediction
DCK	PSMD12	our prediction
DDB2	TP53	our prediction
DHX9	KRAS	our prediction
TIMM8A	TP53	our prediction
GSDME	TP53	our prediction
DHFR	FGF13	our prediction
DHFR	KRAS	our prediction
DHFR	MYC	our prediction
DHFR	POLR2H	our prediction
DHFR	PSMB4	our prediction
DHFR	PSMC1	our prediction
DHFR	PSMC2	our prediction
DHFR	PSMD9	our prediction
DHFR	PSMD12	our prediction
DMWD	TP53	our prediction
DNAH5	POLR2H	our prediction
DNAH5	PSMB1	our prediction
DOCK2	HRAS	our prediction
DOCK2	POLR2H	our prediction
DOCK2	PSMC5	our prediction
DOCK2	PSMD10	our prediction
DPH1	HRAS	our prediction
DPT	TP53	our prediction
DRG2	TP53	our prediction
ARID3A	TP53	our prediction
ATN1	HRAS	our prediction
ATN1	PSMB4	our prediction
DTNB	TP53	our prediction
ECM2	TP53	our prediction
DUSP1	HRAS	our prediction
DUSP1	TP53	our prediction
DUT	PSMB4	our prediction
TOR1A	TP53	our prediction
E2F2	TP53	our prediction
E2F5	POLR2H	our prediction
E2F5	UBE2D1	our prediction
E2F6	TP53	our prediction
ECT2	TP53	our prediction
EEF1B2	HRAS	our prediction
EIF2D	TP53	our prediction
EFNA1	HRAS	our prediction
MEGF8	TP53	our prediction
SERPINB1	TP53	our prediction
ELF3	PSMC5	our prediction
ELK4	FOS	our prediction
ELK4	KRAS	our prediction
ELK4	MYC	our prediction
ELK4	NFKBIA	our prediction
ELK4	PIK3CA	our prediction
ELK4	POLR2E	our prediction
ELK4	POLR2H	our prediction
ELK4	PRKACA	our prediction
ELK4	MAPK3	our prediction
ELK4	PSMA2	our prediction
ELK4	PSMA5	our prediction
ELK4	PSMB4	our prediction
ELK4	PSMB6	our prediction
ELK4	PSMC2	our prediction
ELK4	PSMC5	our prediction
ELK4	PSMC6	our prediction
ELK4	PSMD9	our prediction
ENSA	TP53	our prediction
NR2F6	FOS	our prediction
ERCC4	MYC	our prediction
ERCC4	NFKBIA	our prediction
ERG	FOS	our prediction
ERH	TP53	our prediction
MECOM	KRAS	our prediction
EVX1	TP53	our prediction
EWSR1	PIK3CA	our prediction
EZH1	TP53	our prediction
FANCD2	TP53	our prediction
FANCE	TP53	our prediction
BPTF	PIK3CA	our prediction
FANCG	TP53	our prediction
FGA	KRAS	our prediction
FGF2	ASF1A	our prediction
FGF2	CLEC6A	our prediction
FGF2	CSMD2	our prediction
FGF13	SMC4	our prediction
FGF13	CPSF6	our prediction
FGF13	GABARAPL2	our prediction
FGF13	ASF1A	our prediction
FGF13	USP49	our prediction
FGF13	HERC6	our prediction
FGF13	KNL1	our prediction
FGF13	WDR83	our prediction
FGF13	ARHGEF37	our prediction
VEGFD	TP53	our prediction
FKBP3	TP53	our prediction
FKBP4	TP53	our prediction
FOXE3	TP53	our prediction
FOXM1	TP53	our prediction
FLII	TP53	our prediction
MLANA	TP53	our prediction
FMR1	HRAS	our prediction
FOS	GFER	our prediction
FOS	HINT1	our prediction
FOS	ZBTB48	our prediction
FOS	HLX	our prediction
FOS	LIG4	our prediction
FOS	MAZ	our prediction
FOS	NDUFA6	our prediction
FOS	NEK3	our prediction
FOS	SLC25A3	our prediction
FOS	PPIC	our prediction
FOS	TMPRSS15	our prediction
FOS	TWF1	our prediction
FOS	PTPRB	our prediction
FOS	RSC1A1	our prediction
FOS	NR2F2	our prediction
FOS	KLF10	our prediction
FOS	TSPAN6	our prediction
FOS	TRIP6	our prediction
FOS	USF2	our prediction
FOS	ZBTB14	our prediction
FOS	ZNF18	our prediction
FOS	ZNF165	our prediction
FOS	ZNF232	our prediction
FOS	BCL10	our prediction
FOS	SELENBP1	our prediction
FOS	FIBP	our prediction
FOS	BCL7C	our prediction
FOS	ZNHIT3	our prediction
FOS	CRIPT	our prediction
FOS	TP53I3	our prediction
FOS	TCAF1	our prediction
FOS	SNX17	our prediction
FOS	MFAP3L	our prediction
FOS	C2CD2L	our prediction
FOS	PTPRU	our prediction
FOS	TRIB1	our prediction
FOS	CNPY2	our prediction
FOS	CGRRF1	our prediction
FOS	RBBP9	our prediction
FOS	SMPDL3A	our prediction
FOS	PNRC1	our prediction
FOS	RAB32	our prediction
FOS	CYB561D2	our prediction
FOS	ERG28	our prediction
FOS	ANXA10	our prediction
FOS	HABP4	our prediction
FOS	SIRT3	our prediction
FOS	WBP2	our prediction
FOS	HEBP2	our prediction
FOS	APOL2	our prediction
FOS	ASF1A	our prediction
FOS	CCDC28A	our prediction
FOS	NIPSNAP3A	our prediction
FOS	NAT9	our prediction
FOS	TBL2	our prediction
FOS	TOR1B	our prediction
FOS	POLM	our prediction
FOS	C19orf53	our prediction
FOS	TMEM14A	our prediction
FOS	MCTS1	our prediction
FOS	ASTE1	our prediction
FOS	COMMD5	our prediction
FOS	GTPBP8	our prediction
FOS	THYN1	our prediction
FOS	NENF	our prediction
FOS	SERTAD1	our prediction
FOS	GLRX2	our prediction
FOS	PAM16	our prediction
FOS	ZNF691	our prediction
FOS	IER3IP1	our prediction
FOS	GPN3	our prediction
FOS	ZNF219	our prediction
FOS	C1RL	our prediction
FOS	FKBP11	our prediction
FOS	TMA7	our prediction
FOS	SLC25A39	our prediction
FOS	CHRAC1	our prediction
FOS	WDR74	our prediction
FOS	TMEM161A	our prediction
FOS	PIH1D1	our prediction
FOS	DMAC2	our prediction
FOS	AKIRIN2	our prediction
FOS	DNAAF2	our prediction
FOS	TMEM19	our prediction
FOS	PLCXD1	our prediction
FOS	FOXRED1	our prediction
FOS	DOK4	our prediction
FOS	SAYSD1	our prediction
FOS	CMTR2	our prediction
FOS	CISD1	our prediction
FOS	RAB5IF	our prediction
FOS	TMEM234	our prediction
FOS	AKIP1	our prediction
FOS	SLC2A4RG	our prediction
FOS	SDR39U1	our prediction
FOS	GATAD1	our prediction
FOS	RHOU	our prediction
FOS	SELENOK	our prediction
FOS	IKZF5	our prediction
FOS	AKTIP	our prediction
FOS	EXO5	our prediction
FOS	SPATA20	our prediction
FOS	C12orf43	our prediction
FOS	COA7	our prediction
FOS	SCNM1	our prediction
FOS	C1orf50	our prediction
FOS	CYBC1	our prediction
FOS	SNRNP25	our prediction
FOS	YRDC	our prediction
FOS	MORC4	our prediction
FOS	THAP9	our prediction
FOS	ZFAND1	our prediction
FOS	C1orf115	our prediction
FOS	CCDC82	our prediction
FOS	GSDMD	our prediction
FOS	SNX22	our prediction
FOS	CCDC15	our prediction
FOS	IQCN	our prediction
FOS	TMEM177	our prediction
FOS	TMEM14B	our prediction
FOS	C18orf21	our prediction
FOS	MAF1	our prediction
FOS	TMEM126A	our prediction
FOS	MON1A	our prediction
FOS	TMEM101	our prediction
FOS	JAGN1	our prediction
FOS	PGBD1	our prediction
FOS	IL17RC	our prediction
FOS	ATP5MD	our prediction
FOS	ZNF503	our prediction
FOS	RITA1	our prediction
FOS	MFSD5	our prediction
FOS	TMEM41A	our prediction
FOS	ZNF799	our prediction
FOS	ATP23	our prediction
FOS	RPS19BP1	our prediction
FOS	PKHD1L1	our prediction
FOS	DTD2	our prediction
FOS	LACTB	our prediction
FOS	MAL2	our prediction
FOS	PTPMT1	our prediction
FOS	LRRC58	our prediction
FOS	LYSMD3	our prediction
FOS	FAM210B	our prediction
FOS	MRPL54	our prediction
FOS	SFXN2	our prediction
FOS	CCDC38	our prediction
FOS	C14orf28	our prediction
FOS	WDR81	our prediction
FOS	DNAH14	our prediction
FOS	MITD1	our prediction
FOS	SDHAF4	our prediction
FOS	ZNF786	our prediction
FOS	PHETA1	our prediction
FOS	TMEM99	our prediction
FOS	PDIK1L	our prediction
FOS	RNF187	our prediction
FOS	TMEM167A	our prediction
FOS	FMC1	our prediction
FOS	ANKRD46	our prediction
FOS	TMEM64	our prediction
FOS	SPIN3	our prediction
FOS	TCEANC	our prediction
FOS	CENPV	our prediction
FOS	PRIMPOL	our prediction
FOS	CDHR3	our prediction
FOS	LYSMD2	our prediction
FOS	KANK3	our prediction
FOS	CATSPERE	our prediction
FOS	SVIP	our prediction
FOS	GPR137C	our prediction
FOS	NEK8	our prediction
FOS	RABL3	our prediction
FOS	C3orf33	our prediction
FOS	RPUSD3	our prediction
FOS	FAM200B	our prediction
FOS	TRIQK	our prediction
FOS	SLCO1B7	our prediction
FOS	C1orf174	our prediction
FOS	FAM174A	our prediction
FOS	TMEM255B	our prediction
FOS	MCRIP1	our prediction
FOS	WDR53	our prediction
FOS	C16orf87	our prediction
FOS	LYSMD1	our prediction
FOS	C8orf59	our prediction
FOS	HSBP1L1	our prediction
FOS	CISD2	our prediction
FOS	CBWD6	our prediction
FOS	C12orf73	our prediction
FOS	CCDC61	our prediction
FOS	MOSMO	our prediction
FOS	DDTL	our prediction
FRZB	TP53	our prediction
FUS	TP53	our prediction
IFI6	TP53	our prediction
GABPB1	HRAS	our prediction
GABPB1	PSMB4	our prediction
GABPB1	PSMC5	our prediction
GABPB1	PSMD4	our prediction
GAS6	TP53	our prediction
GBP2	TP53	our prediction
GBP3	TP53	our prediction
GCHFR	TP53	our prediction
GDF9	TP53	our prediction
GDI1	MYC	our prediction
GFER	MYC	our prediction
GFER	PSMA6	our prediction
GFER	PSMB4	our prediction
GFER	PSMB6	our prediction
GFER	PSMC5	our prediction
GFER	PSMD10	our prediction
GFER	TP53	our prediction
GLRX	TP53	our prediction
GMFB	HRAS	our prediction
GMFB	PSMB4	our prediction
GMFB	PSMB6	our prediction
GMFB	PSMC2	our prediction
GMFB	PSMD4	our prediction
GMFB	PSMD10	our prediction
GMFB	TP53	our prediction
GMFB	PSME3	our prediction
GMPR	PSMB4	our prediction
GNAL	PIK3CA	our prediction
GNAS	PDGFA	our prediction
GNAS	RAB18	our prediction
GNL1	PSMC2	our prediction
GNL1	TP53	our prediction
GRK4	HRAS	our prediction
MKNK2	TP53	our prediction
GPX4	HRAS	our prediction
GSTA2	PIK3CA	our prediction
GTF2A2	PSMB4	our prediction
GTF2A2	PSMC5	our prediction
GTF2F1	TP53	our prediction
GTF2H2	TP53	our prediction
GTF2H3	POLR2B	our prediction
GYPC	HRAS	our prediction
H3F3A	NFKB2	our prediction
H3F3A	POLR2C	our prediction
H3F3A	POLR2G	our prediction
H3F3A	ELOB	our prediction
H3F3A	POLE4	our prediction
H3F3A	GTF2H5	our prediction
HAGH	TP53	our prediction
HCLS1	TP53	our prediction
HFE	TP53	our prediction
CFHR2	HRAS	our prediction
CFHR2	PRKCB	our prediction
CFHR2	PSMA6	our prediction
CFHR2	PSMC5	our prediction
CFHR2	PSMD10	our prediction
CFHR2	TP53	our prediction
CFHR2	PSMA8	our prediction
HINT1	HRAS	our prediction
HINT1	NFKBIA	our prediction
HINT1	PSMB4	our prediction
HINT1	PSMB6	our prediction
HINT1	PSMC5	our prediction
HINT1	PSMD4	our prediction
HINT1	SHC1	our prediction
HINT1	TP53	our prediction
HLX	NFKBIA	our prediction
HLX	PSMB4	our prediction
HLX	RPS27A	our prediction
HMGN1	PSMB4	our prediction
HMGN1	TP53	our prediction
HMGN2	NFKBIA	our prediction
HMGN2	PSMB4	our prediction
HMGN2	PSMB6	our prediction
HMGN2	PSMD4	our prediction
HMGN2	TP53	our prediction
HMX1	TP53	our prediction
HMX2	TP53	our prediction
FOXA1	TP53	our prediction
HNRNPH2	NFKBIA	our prediction
HNRNPH2	TP53	our prediction
TLX2	TP53	our prediction
HPRT1	MYC	our prediction
HPRT1	PSMB4	our prediction
HPRT1	PSMB8	our prediction
HRAS	ITGAE	our prediction
HRAS	MCL1	our prediction
HRAS	NDUFA4	our prediction
HRAS	NDUFA6	our prediction
HRAS	TNFRSF11B	our prediction
HRAS	PCNA	our prediction
HRAS	TMPRSS15	our prediction
HRAS	PSMB4	our prediction
HRAS	PSMC5	our prediction
HRAS	PTMA	our prediction
HRAS	RAB3B	our prediction
HRAS	RPL9	our prediction
HRAS	RPL13	our prediction
HRAS	RPL27	our prediction
HRAS	RPLP2	our prediction
HRAS	RTN2	our prediction
HRAS	SRP14	our prediction
HRAS	SRP19	our prediction
HRAS	TAF11	our prediction
HRAS	VPS72	our prediction
HRAS	NR2F2	our prediction
HRAS	TGIF1	our prediction
HRAS	TTN	our prediction
HRAS	UQCRB	our prediction
HRAS	USF2	our prediction
HRAS	ZNF133	our prediction
HRAS	MKKS	our prediction
HRAS	CBX4	our prediction
HRAS	BLZF1	our prediction
HRAS	PEX11B	our prediction
HRAS	SGCE	our prediction
HRAS	WASF1	our prediction
HRAS	CLDN12	our prediction
HRAS	BCL7C	our prediction
HRAS	ZNHIT3	our prediction
HRAS	CRIPT	our prediction
HRAS	KIAA0040	our prediction
HRAS	EPM2AIP1	our prediction
HRAS	ARPC5	our prediction
HRAS	SORBS3	our prediction
HRAS	ALYREF	our prediction
HRAS	NME6	our prediction
HRAS	TRIB1	our prediction
HRAS	SPRY3	our prediction
HRAS	BET1	our prediction
HRAS	TUBA1B	our prediction
HRAS	PIAS3	our prediction
HRAS	NSA2	our prediction
HRAS	HMGN4	our prediction
HRAS	RPP38	our prediction
HRAS	AP4B1	our prediction
HRAS	FAM114A2	our prediction
HRAS	CFHR4	our prediction
HRAS	SNRNP27	our prediction
HRAS	CYB561D2	our prediction
HRAS	ERG28	our prediction
HRAS	ANXA10	our prediction
HRAS	RNF139	our prediction
HRAS	DUSP12	our prediction
HRAS	GABARAP	our prediction
HRAS	RAB11FIP2	our prediction
HRAS	KIAA1107	our prediction
HRAS	SIRT3	our prediction
HRAS	HEBP2	our prediction
HRAS	CCDC28A	our prediction
HRAS	DPCD	our prediction
HRAS	RWDD3	our prediction
HRAS	CHMP2B	our prediction
HRAS	CCDC69	our prediction
HRAS	FGFR1OP2	our prediction
HRAS	FAM162A	our prediction
HRAS	TIMM9	our prediction
HRAS	TSPAN13	our prediction
HRAS	CACYBP	our prediction
HRAS	BBC3	our prediction
HRAS	PPP2R3B	our prediction
HRAS	ASTE1	our prediction
HRAS	MRPL13	our prediction
HRAS	MRPL18	our prediction
HRAS	THYN1	our prediction
HRAS	FAM216A	our prediction
HRAS	MED31	our prediction
HRAS	GLRX2	our prediction
HRAS	PAM16	our prediction
HRAS	MRPS7	our prediction
HRAS	RNFT1	our prediction
HRAS	ACP6	our prediction
HRAS	PIGP	our prediction
HRAS	TMA7	our prediction
HRAS	NOP16	our prediction
HRAS	ANAPC11	our prediction
HRAS	TDP2	our prediction
HRAS	MRPS23	our prediction
HRAS	VPS29	our prediction
HRAS	DDIT4	our prediction
HRAS	TOMM7	our prediction
HRAS	LZTFL1	our prediction
HRAS	GPN2	our prediction
HRAS	WDR55	our prediction
HRAS	C1orf109	our prediction
HRAS	CDCA8	our prediction
HRAS	CENPQ	our prediction
HRAS	DNAAF2	our prediction
HRAS	BBS7	our prediction
[truncated: 5,278 more rows]

## Sheet: Kranthi’s prediction
gene A	gene B	methods
IGF1R	TP53	Kranthi’s prediction
FYN	TP53	Kranthi’s prediction
TP53	UBB	Kranthi’s prediction
BRCA1	TP53	Kranthi’s prediction
SUMO4	TP53	Kranthi’s prediction
SP1	TP53	Kranthi’s prediction
HSP90AA1	TP53	Kranthi’s prediction
SMARCA4	TP53	Kranthi’s prediction
ERBB2	TP53	Kranthi’s prediction
SMAD4	TP53	Kranthi’s prediction
MET	TP53	Kranthi’s prediction
CTNNB1	TP53	Kranthi’s prediction
PARP1	TP53	Kranthi’s prediction
DAPK1	TP53	Kranthi’s prediction
HIF1A	TP53	Kranthi’s prediction
CREBBP	CTNNB1	Kranthi’s prediction
PPP2R1B	TP53	Kranthi’s prediction
INS	TP53	Kranthi’s prediction
HRAS	TP53	Kranthi’s prediction
HDAC1	TP53	Kranthi’s prediction
TLR2	TP53	Kranthi’s prediction
HSPA1A	TP53	Kranthi’s prediction
TP53	VHL	Kranthi’s prediction
RAC1	TP53	Kranthi’s prediction
SMAD2	TP53	Kranthi’s prediction
CDKN1A	TP53	Kranthi’s prediction
MAPK3	TP53	Kranthi’s prediction
DYNLL1	TP53	Kranthi’s prediction
PTEN	TP53	Kranthi’s prediction
MMP9	TP53	Kranthi’s prediction
TP53	TRAF6	Kranthi’s prediction
GSK3B	TP53	Kranthi’s prediction
PRNP	TP53	Kranthi’s prediction
FN1	TP53	Kranthi’s prediction
RB1	TP53	Kranthi’s prediction
SOCS1	TP53	Kranthi’s prediction
SRC	TP53	Kranthi’s prediction
TP53	YWHAG	Kranthi’s prediction
HMGB1	TP53	Kranthi’s prediction
TP53	TSC2	Kranthi’s prediction
SMURF2	TP53	Kranthi’s prediction
CDKN2A	TP53	Kranthi’s prediction
PRKCD	TP53	Kranthi’s prediction
RASA1	TP53	Kranthi’s prediction
TP53	YWHAB	Kranthi’s prediction
RELA	TP53	Kranthi’s prediction
AKT1	TP53	Kranthi’s prediction
EEF1A1	TP53	Kranthi’s prediction
CREBBP	EP300	Kranthi’s prediction
CDK4	TP53	Kranthi’s prediction
FLNA	TP53	Kranthi’s prediction
TP53	XRCC6	Kranthi’s prediction
CASP3	TP53	Kranthi’s prediction
CAV1	TP53	Kranthi’s prediction
BTRC	TP53	Kranthi’s prediction
CADM1	TP53	Kranthi’s prediction
CNOT7	TP53	Kranthi’s prediction
PTPN6	TP53	Kranthi’s prediction
ABL1	TP53	Kranthi’s prediction
DACH1	TP53	Kranthi’s prediction
EWSR1	TP53	Kranthi’s prediction
STAT3	TP53	Kranthi’s prediction
SMAD5	TP53	Kranthi’s prediction
ETS1	TP53	Kranthi’s prediction
KAT2B	TP53	Kranthi’s prediction
CEACAM1	TP53	Kranthi’s prediction
NFKB1	TP53	Kranthi’s prediction
TP53	ZBTB16	Kranthi’s prediction
RAD51	TP53	Kranthi’s prediction
RUNX1	TP53	Kranthi’s prediction
MAGI1	TP53	Kranthi’s prediction
CTNNB1	EP300	Kranthi’s prediction
ACTB	TP53	Kranthi’s prediction
JUN	TP53	Kranthi’s prediction
BAG6	TP53	Kranthi’s prediction
BCL2	TP53	Kranthi’s prediction
CSNK2A2	TP53	Kranthi’s prediction
IGF1	TP53	Kranthi’s prediction
APP	TP53	Kranthi’s prediction
COL1A1	TP53	Kranthi’s prediction
TP53	UBE2I	Kranthi’s prediction
PCNA	TP53	Kranthi’s prediction
PPM1A	TP53	Kranthi’s prediction
PTCH1	TP53	Kranthi’s prediction
MAPK1	TP53	Kranthi’s prediction
TP53	VIM	Kranthi’s prediction
EP300	TP53	Kranthi’s prediction
TGFBR1	TP53	Kranthi’s prediction
SMAD3	TP53	Kranthi’s prediction
ESR1	TP53	Kranthi’s prediction
AR	TP53	Kranthi’s prediction
CREBBP	TP53	Kranthi’s prediction
EGFR	TP53	Kranthi’s prediction
NDRG1	TP53	Kranthi’s prediction
PTK2	TP53	Kranthi’s prediction
TP53	YWHAZ	Kranthi’s prediction
TP53	MAPK14	Kranthi’s prediction
TP53	AURKA	Kranthi’s prediction
TP53	PRKCZ	Kranthi’s prediction
TP53	CDK1	Kranthi’s prediction

## Sheet: Livnat's prediction
gene A	gene B	methods
SRRM1	PKMYT1	Livnat's prediction
RFC3	PSMC3	Livnat's prediction
PATZ1	DDX51	Livnat's prediction
FASTK	CLPTM1	Livnat's prediction
MYOF	PPP2R3A	Livnat's prediction
FANCI	TOPBP1	Livnat's prediction
FOXL1	GH1	Livnat's prediction
GLB1	CD63	Livnat's prediction
HSPA4	HSPA8	Livnat's prediction
SAMD1	HNRNPR	Livnat's prediction
TDP1	NASP	Livnat's prediction
FZR1	CGN	Livnat's prediction
INADL	ADGRG1	Livnat's prediction
ST5	TIMP2	Livnat's prediction
ZNF780A	MSH2	Livnat's prediction
RFC5	HNRNPA2B1	Livnat's prediction
SF1	USP7	Livnat's prediction
SNX2	RAB1A	Livnat's prediction
SGSM3	MAPK8IP3	Livnat's prediction
CALU	CD276	Livnat's prediction
CXORF21	SCNN1D	Livnat's prediction
ATP5C1	NMD3	Livnat's prediction
SFI1	POLE	Livnat's prediction
IL20RA	STX19	Livnat's prediction
KCND3	EMX1	Livnat's prediction
PTBP1	RBM14	Livnat's prediction
SLC22A13	TAS2R9	Livnat's prediction
PRNP	TMED2	Livnat's prediction
SH3BGRL3	TGFB1I1	Livnat's prediction
EXOSC9	RAD51AP1	Livnat's prediction
USO1	DNAJC10	Livnat's prediction
CDS1	PLS1	Livnat's prediction
HMGB2	FUS	Livnat's prediction
SUZ12	PABPN1	Livnat's prediction
UBA7	RTP4	Livnat's prediction
MCM10	CCNB2	Livnat's prediction
PCNT	FANCA	Livnat's prediction
CSK	MAST3	Livnat's prediction
RPS6KB1	DLD	Livnat's prediction
TIA1	SRP9	Livnat's prediction
H2AFX	POLE	Livnat's prediction
IKBIP	CALU	Livnat's prediction
BCLAF1	HNRNPA3	Livnat's prediction
HEXB	ADAM9	Livnat's prediction
GNG12	S100A13	Livnat's prediction
ASF1B	BRCA1	Livnat's prediction
RPL11	EIF2B1	Livnat's prediction
TRMT5	H2AFV	Livnat's prediction
HSD3B2	POU4F3	Livnat's prediction
PSMD6	TPRKB	Livnat's prediction
TRPC7	FCGR3B	Livnat's prediction
BMP8A	KCNH6	Livnat's prediction
MYH4	KMT2B	Livnat's prediction
VAMP3	PYGO2	Livnat's prediction
GRHL3	OVOL1	Livnat's prediction
CDS1	STYK1	Livnat's prediction
MTF2	CENPU	Livnat's prediction
RFC3	SLC25A19	Livnat's prediction
LSM7	POLE	Livnat's prediction
NOL11	CHEK1	Livnat's prediction
CHMP4C	DSG2	Livnat's prediction
RBPMS	LPP	Livnat's prediction
CDC25C	MCM7	Livnat's prediction
NCAPG	MYBL2	Livnat's prediction
SERPINB5	RNF39	Livnat's prediction
ZNF780A	UBC	Livnat's prediction
MUTYH	POU2F1	Livnat's prediction
ANXA2P1	LIMA1	Livnat's prediction
SGTA	SMARCC2	Livnat's prediction
PDX1	PHKG1	Livnat's prediction
ALDH18A1	TM9SF2	Livnat's prediction
DKK3	CTGF	Livnat's prediction
EEF1E1	TPRKB	Livnat's prediction
SH3D19	S100A6	Livnat's prediction
OSGEPL1	RAD17	Livnat's prediction
MPZL2	ST6GALNAC1	Livnat's prediction
ZXDC	MDM4	Livnat's prediction
DMTF1	TRMT13	Livnat's prediction
ABHD17B	HACD3	Livnat's prediction
CAPRIN1	CUL4B	Livnat's prediction
LARP7	GRID2	Livnat's prediction
ADAMTS8	APOA2	Livnat's prediction
P3H1	GNAI2	Livnat's prediction
PERP	ATP8B1	Livnat's prediction
SF1	ZC3H7B	Livnat's prediction
DHX32	BCAR3	Livnat's prediction
ADAM9	RAB11FIP5	Livnat's prediction
ITGA2	ADAM9	Livnat's prediction
SMC2	KIF20A	Livnat's prediction
NAA50	GDE1	Livnat's prediction
ZDHHC7	CD151	Livnat's prediction
TRA2B	DDX46	Livnat's prediction
TLCD1	EFNA1	Livnat's prediction
TMEM51	TNFRSF21	Livnat's prediction
FOXA1	CGN	Livnat's prediction
VCL	RAI14	Livnat's prediction
VEGFC	CAPN2	Livnat's prediction
STRN4	ARFGAP1	Livnat's prediction
C11ORF58	ARPC5	Livnat's prediction
PRRG2	SSH3	Livnat's prediction
SIL1	LRP10	Livnat's prediction
HMGB1	E2F8	Livnat's prediction
MGST2	F11R	Livnat's prediction
PLA2G2F	TNP2	Livnat's prediction
ADRA1D	THPO	Livnat's prediction
RBM26	ZRANB2	Livnat's prediction
ANXA5	BNC2	Livnat's prediction
ATAD5	RAD54L	Livnat's prediction
TNK1	SERPINB5	Livnat's prediction
CEP152	TOPBP1	Livnat's prediction
KNTC1	CDCA7	Livnat's prediction
MTF2	DBF4	Livnat's prediction
MYO5C	LRRC1	Livnat's prediction
KIF11	POLE2	Livnat's prediction
BLM	CCDC138	Livnat's prediction
PARVA	PLOD1	Livnat's prediction
FANCA	CDC7	Livnat's prediction
FSTL3	AGRN	Livnat's prediction
ANXA2P2	PLCD3	Livnat's prediction
SCAI	PDIK1L	Livnat's prediction
REXO2	P2RY2	Livnat's prediction
MED4	SRP9	Livnat's prediction
BEND3	LBR	Livnat's prediction
CREB1	SPTLC1	Livnat's prediction
MRPL42	YBX1	Livnat's prediction
SDHB	MRPL13	Livnat's prediction
CDC25A	LBR	Livnat's prediction
SPAG8	AGER	Livnat's prediction
CEP55	ECT2	Livnat's prediction
CDT1	EXOSC5	Livnat's prediction
NCAPG	ZWINT	Livnat's prediction
ELMO3	ARHGEF5	Livnat's prediction
CD52	ADRB1	Livnat's prediction
CDS1	PTK6	Livnat's prediction
ZMYM2	CCNT2	Livnat's prediction
DCK	TAF5	Livnat's prediction
MND1	NCAPH	Livnat's prediction
BLM	TOPBP1	Livnat's prediction
ACIN1	GGA3	Livnat's prediction
CAPN7	H3F3C	Livnat's prediction
HNRNPD	NUP160	Livnat's prediction
CDC45	UNG	Livnat's prediction
RANBP9	CCNG2	Livnat's prediction
GDI2	RIOK3	Livnat's prediction
WWTR1	PEA15	Livnat's prediction
CCNF	EHMT2	Livnat's prediction
CDC25A	DHFR	Livnat's prediction
ENO1	CD46	Livnat's prediction
ADAM9	RHOC	Livnat's prediction
TMEM165	UBC	Livnat's prediction
RMND5A	PARP1	Livnat's prediction
C11ORF58	POLR2K	Livnat's prediction
MAP3K9	CLDN4	Livnat's prediction
API5	GIN1	Livnat's prediction
RAD17	TBL1XR1	Livnat's prediction
CEP152	RBM15	Livnat's prediction
FZR1	SOX13	Livnat's prediction
CREBZF	PUM2	Livnat's prediction
TNFRSF12A	ELOVL1	Livnat's prediction
F2RL1	ID1	Livnat's prediction
RPL36	NACAP1	Livnat's prediction
GART	WDR74	Livnat's prediction
FANCD2	E2F8	Livnat's prediction
GTSE1	RACGAP1	Livnat's prediction
GDI2	MGAT2	Livnat's prediction
DLAT	SSBP1	Livnat's prediction
SRRM1	POLD1	Livnat's prediction
LEPROT	ANXA1	Livnat's prediction
CAPRIN1	GLRX3	Livnat's prediction
CD52	FCER2	Livnat's prediction
CHMP1B	UBE2H	Livnat's prediction
YWHAH	MRPL42	Livnat's prediction
SNX13	HRSP12	Livnat's prediction
PTPN6	AP1G2	Livnat's prediction
XPO7	UBXN4	Livnat's prediction
CDC6	KIF2C	Livnat's prediction
GRHL3	SSH3	Livnat's prediction
HNRNPF	SLC25A40	Livnat's prediction
CHAF1A	RAD51AP1	Livnat's prediction
SFXN4	COX5A	Livnat's prediction
DAG1	MGAT4B	Livnat's prediction
RNF146	UBC	Livnat's prediction
DMP1	XYLB	Livnat's prediction
ANKFY1	URI1	Livnat's prediction
SEP15	B4GAT1	Livnat's prediction
CNBP	BACH1	Livnat's prediction
RPL11	RPS14	Livnat's prediction
FBXO5	TUBA1A	Livnat's prediction
SEC24B	GRID2	Livnat's prediction
ZSWIM8	PHF1	Livnat's prediction
MYB	RMND5A	Livnat's prediction
ANP32A	ZNF124	Livnat's prediction
FAM114A1	RRBP1	Livnat's prediction
DGCR8	ANAPC2	Livnat's prediction
PIAS4	POLR1B	Livnat's prediction
DHX30	COPS7B	Livnat's prediction
TRIOBP	SSH3	Livnat's prediction
POLA2	KIF14	Livnat's prediction
REXO2	LLGL2	Livnat's prediction
ACAP1	MAP4K1	Livnat's prediction
ACVR1	CALU	Livnat's prediction
RC3H2	SRP9	Livnat's prediction
CSNK1G2	CACNA1G	Livnat's prediction
RAB28	PIK3CA	Livnat's prediction
CTSB	SERPINH1	Livnat's prediction
DCAF12	RMND5A	Livnat's prediction
GLRX3	HSPA8	Livnat's prediction
RYK	RNF11	Livnat's prediction
MYB	ATAD5	Livnat's prediction
SURF4	SLC39A7	Livnat's prediction
CNBP	TRIM23	Livnat's prediction
PCDHB11	NONO	Livnat's prediction
GDI2	CNIH1	Livnat's prediction
RAB1A	DCTN6	Livnat's prediction
CD109	S100A3	Livnat's prediction
F3	THBS1	Livnat's prediction
KCND3	OMD	Livnat's prediction
HNRNPD	NRF1	Livnat's prediction
ARFGEF1	ATP5F1	Livnat's prediction
MAP7	EXPH5	Livnat's prediction
SKIV2L2	GRID2	Livnat's prediction
MAP1S	NOC4L	Livnat's prediction
GRB7	GJB3	Livnat's prediction
VCL	TWSG1	Livnat's prediction
MYL12A	S100A11	Livnat's prediction
UBE2H	ATP6V1C1	Livnat's prediction
RAD17	URI1	Livnat's prediction
G3BP2	B4GAT1	Livnat's prediction
MT4	PLAUR	Livnat's prediction
PSEN1	SYPL1	Livnat's prediction
CABIN1	RARA	Livnat's prediction
NPM3	PHB2	Livnat's prediction
FUT3	OVOL1	Livnat's prediction
TRAIP	CENPM	Livnat's prediction
NUSAP1	CENPI	Livnat's prediction
SUCLA2	DLD	Livnat's prediction
AIM1L	PRRG2	Livnat's prediction
GCDH	DDX51	Livnat's prediction
CD63	NBL1	Livnat's prediction
SH2D4A	SLPI	Livnat's prediction
PVRL2	SSH3	Livnat's prediction
MRPL37	POLR2E	Livnat's prediction
SIGLEC7	DPEP2	Livnat's prediction
ESCO2	DHX9	Livnat's prediction
DHX30	ZNF668	Livnat's prediction
LMAN1	RPE	Livnat's prediction
SKP1	RAB1A	Livnat's prediction
MYH14	PTPRU	Livnat's prediction
CKAP2	DLGAP5	Livnat's prediction
NCAPH2	ZNF335	Livnat's prediction
HADH	MCM2	Livnat's prediction
GRTP1	CGN	Livnat's prediction
PSMC3	CD46	Livnat's prediction
IMPAD1	UBE2H	Livnat's prediction
TMPRSS4	ST6GALNAC1	Livnat's prediction
FSTL3	OSMR	Livnat's prediction
CHDH	EPCAM	Livnat's prediction
ELMO3	PVRL4	Livnat's prediction
ZBTB48	SF3A2	Livnat's prediction
GPX8	FBXO17	Livnat's prediction
LIG1	BIRC5	Livnat's prediction
ISG15	OASL	Livnat's prediction
ARHGAP29	TNFAIP1	Livnat's prediction
BRF1	DNASE1L2	Livnat's prediction
PIK3CA	PRPF18	Livnat's prediction
ENO1	HRSP12	Livnat's prediction
CASP8	PSMB8	Livnat's prediction
POT1	RAD17	Livnat's prediction
SLBP	RFC4	Livnat's prediction
PDGFC	PLOD2	Livnat's prediction
KERA	SLC13A1	Livnat's prediction
KRI1	DDX55	Livnat's prediction
ANKFY1	ARF1	Livnat's prediction
PCDHA6	HIPK4	Livnat's prediction
DHX15	NDUFAF4	Livnat's prediction
GNG12	BMP1	Livnat's prediction
BSPRY	FA2H	Livnat's prediction
PSMA1	NEDD4	Livnat's prediction
C11ORF58	TPRKB	Livnat's prediction
DIP2A	SFTPB	Livnat's prediction
GRIN2C	RAD17	Livnat's prediction
DLGAP5	MYBL2	Livnat's prediction
GNG12	SMURF2	Livnat's prediction
MRPS35	PNO1	Livnat's prediction
RCC2	CTCF	Livnat's prediction
RAB1A	PEX2	Livnat's prediction
FKBP8	S100G	Livnat's prediction
C11ORF58	UGP2	Livnat's prediction
MYOF	AXL	Livnat's prediction
FAM114A1	RIN2	Livnat's prediction
TFCP2	TAF12	Livnat's prediction
MCM10	ARHGAP11A	Livnat's prediction
INSL6	CCAR1	Livnat's prediction
MRPL18	TPRKB	Livnat's prediction
ZNF273	MTF2	Livnat's prediction
MYH7	CD79B	Livnat's prediction
RAD17	DLD	Livnat's prediction
ADM	ANXA2	Livnat's prediction
SERTAD1	KDELR3	Livnat's prediction
GPX8	CAV2	Livnat's prediction
CHEK1	NEMP1	Livnat's prediction
KIF15	BRCA1	Livnat's prediction
DOT1L	RBM14	Livnat's prediction
GART	PSMC3	Livnat's prediction
SDC1	KIAA1217	Livnat's prediction
SERINC1	UBA6	Livnat's prediction
CTSD	EPHX1	Livnat's prediction
PDCD11	FARSA	Livnat's prediction
GPX8	PTRF	Livnat's prediction
NOL12	PPAN	Livnat's prediction
PRPF18	GIN1	Livnat's prediction
FZD9	HSPD1	Livnat's prediction
TNFAIP1	ITGAV	Livnat's prediction
GRIK1	THPO	Livnat's prediction
ARFGEF2	NRBF2	Livnat's prediction
ZGRF1	MCM2	Livnat's prediction
CRTAP	PTRF	Livnat's prediction
ICAM1	HLA-C	Livnat's prediction
GTF2B	FNTA	Livnat's prediction
MARVELD3	CHDH	Livnat's prediction
ZNF407	ATP2B3	Livnat's prediction
EZH2	MAPK8IP3	Livnat's prediction
ABHD17B	HRSP12	Livnat's prediction
FANCI	BUB1	Livnat's prediction
TCF3	KDM2B	Livnat's prediction
TUBE1	ASNS	Livnat's prediction
MYOF	PINK1	Livnat's prediction
POLE	SNRNP70	Livnat's prediction
TOMM22	CCT2	Livnat's prediction
RPS3	RPL30	Livnat's prediction
FNTA	HNRNPC	Livnat's prediction
AVPI1	CST3	Livnat's prediction
KIF2C	CKS1B	Livnat's prediction
STMN1	BIRC5	Livnat's prediction
TFG	SLC30A5	Livnat's prediction
ELAVL1	ATP6V0A2	Livnat's prediction
IARS2	RNF14	Livnat's prediction
DHX9	ATAD5	Livnat's prediction
PES1	RRP1B	Livnat's prediction
SGTA	CCNT1	Livnat's prediction
CENPU	RRM2	Livnat's prediction
TAF9	LMAN1	Livnat's prediction
CAPN7	MSH6	Livnat's prediction
ATAD5	FANCM	Livnat's prediction
TMC4	CXCL16	Livnat's prediction
STMN1	GINS1	Livnat's prediction
CD276	SERPINH1	Livnat's prediction
KIF1BP	RAB1A	Livnat's prediction
CYR61	LATS2	Livnat's prediction
MYB	SEMA4D	Livnat's prediction
BUB1B	MDC1	Livnat's prediction
GPR3	TACR1	Livnat's prediction
VCL	SAMD4A	Livnat's prediction
PLOD1	CALU	Livnat's prediction
GTF3C4	PNO1	Livnat's prediction
CENPA	RFC5	Livnat's prediction
COPS2	TBL1XR1	Livnat's prediction
CDC25C	NDC80	Livnat's prediction
CDC20	CEP55	Livnat's prediction
RFC3	USP39	Livnat's prediction
ATG2A	CAPN15	Livnat's prediction
C1ORF112	CDC25C	Livnat's prediction
TTK	HMGB2	Livnat's prediction
HNRNPF	NDC1	Livnat's prediction
PLK4	UBE2T	Livnat's prediction
GDE1	MBTPS2	Livnat's prediction
FZR1	DCTN1	Livnat's prediction
RRM1	LRRC40	Livnat's prediction
HMGB2	TIMELESS	Livnat's prediction
CYTH4	TNFAIP8L2	Livnat's prediction
ANAPC10	HBS1L	Livnat's prediction
PCDHB11	EXOC5	Livnat's prediction
AUNIP	MYBL2	Livnat's prediction
TYMS	CCNF	Livnat's prediction
CPSF6	HNRNPR	Livnat's prediction
CHAF1B	TPX2	Livnat's prediction
DIAPH3	HRH4	Livnat's prediction
HNRNPC	TPR	Livnat's prediction
PSMC3	TSN	Livnat's prediction
TJP3	PFKFB2	Livnat's prediction
PPIC	EDN1	Livnat's prediction
SERINC1	PTK2	Livnat's prediction
RRM1	SRP9	Livnat's prediction
MAD2L1	MCM2	Livnat's prediction
CDS1	GPRC5A	Livnat's prediction
SRRT	MXD3	Livnat's prediction
PSMD6	FH	Livnat's prediction
SNAI2	MXRA7	Livnat's prediction
MANEA	CREB1	Livnat's prediction
ILF3	CTCF	Livnat's prediction
TEAD3	LMNA	Livnat's prediction
ATAD5	SRRT	Livnat's prediction
ALDH1A3	TINAGL1	Livnat's prediction
EHF	GRHL1	Livnat's prediction
KLHL8	MSL2	Livnat's prediction
CPSF6	RAD54L	Livnat's prediction
NUP54	CNBP	Livnat's prediction
CHEK1	KNTC1	Livnat's prediction
TM9SF2	EMC2	Livnat's prediction
ERO1A	LAMC2	Livnat's prediction
MYH2	ACSM1	Livnat's prediction
RRAS2	MYO1E	Livnat's prediction
RAB1A	MTFR1	Livnat's prediction
TNK1	CGN	Livnat's prediction
DLAT	MRPL13	Livnat's prediction
C8A	SPTLC3	Livnat's prediction
SF3A2	DFFB	Livnat's prediction
DDX6	DCTN1	Livnat's prediction
TRAIP	ADSL	Livnat's prediction
CAPRIN1	GRID1	Livnat's prediction
CAPRIN1	GRID2	Livnat's prediction
TLCD1	TSPAN1	Livnat's prediction
PDGFC	ITGAV	Livnat's prediction
KIF2C	AURKB	Livnat's prediction
ARF4	COPB2	Livnat's prediction
ANXA5	ANTXR1	Livnat's prediction
CDK7	ITCH	Livnat's prediction
TACSTD2	F2RL1	Livnat's prediction
STRBP	ZNF273	Livnat's prediction
VAMP3	TGFB1I1	Livnat's prediction
C11ORF58	PNO1	Livnat's prediction
ANAPC10	URI1	Livnat's prediction
HDAC2	KLHL23	Livnat's prediction
PLK4	INSL6	Livnat's prediction
CLSPN	SMC2	Livnat's prediction
DTL	POLD3	Livnat's prediction
MAP1S	NCOR2	Livnat's prediction
NT5E	CD59	Livnat's prediction
CSNK1G2	TRIM28	Livnat's prediction
ILF3	HNRNPH1	Livnat's prediction
FBL	TCF3	Livnat's prediction
CEP152	R3HDM1	Livnat's prediction
CMTM4	EXPH5	Livnat's prediction
POLQ	TMEM19	Livnat's prediction
POLD1	CSNK1G2	Livnat's prediction
BSPRY	GRHL1	Livnat's prediction
STRBP	LUC7L2	Livnat's prediction
ANXA2P1	AHNAK	Livnat's prediction
MADD	FAM193B	Livnat's prediction
GH1	APBB1IP	Livnat's prediction
CDADC1	FCGR3A	Livnat's prediction
EPHA2	SSH3	Livnat's prediction
TAF12	HNRNPF	Livnat's prediction
BLMH	XRCC5	Livnat's prediction
NOL11	CCDC58	Livnat's prediction
FARSA	ANAPC5	Livnat's prediction
PLA2G1B	BMP8A	Livnat's prediction
SLC30A5	RAB1A	Livnat's prediction
TRIOBP	TNFRSF1A	Livnat's prediction
TOP2A	CENPF	Livnat's prediction
ADORA2B	EMP1	Livnat's prediction
SPTLC1	TMED2	Livnat's prediction
PLGRKT	ARPC5	Livnat's prediction
EML4	ZBTB6	Livnat's prediction
FAM114A1	FRMD6	Livnat's prediction
TLN1	ARHGEF1	Livnat's prediction
CCNL1	CNOT8	Livnat's prediction
ZBED4	ATP6V0A2	Livnat's prediction
GSN	LMNA	Livnat's prediction
TACC3	RAD51AP1	Livnat's prediction
ANP32B	HNRNPA1	Livnat's prediction
PPP1R8	NXF1	Livnat's prediction
FAM114A1	TMEM184B	Livnat's prediction
RAD23B	CD46	Livnat's prediction
SPAG5	ZWINT	Livnat's prediction
CD46	PRKAA1	Livnat's prediction
SMAD4	NONO	Livnat's prediction
MAP1S	SMARCC2	Livnat's prediction
MAP2K4	SENP2	Livnat's prediction
RNF138	NUP160	Livnat's prediction
PPRC1	SNAPC4	Livnat's prediction
DNAJA2	CD46	Livnat's prediction
GLIPR1	COL6A2	Livnat's prediction
SNX13	RAB5A	Livnat's prediction
ZBTB11	TRMT13	Livnat's prediction
RPS24	RPL10A	Livnat's prediction
PSMC3	PTK2	Livnat's prediction
POLD1	SF3A2	Livnat's prediction
SVIL	CAV2	Livnat's prediction
RUSC2	SERPINB8	Livnat's prediction
UBE2H	YWHAZ	Livnat's prediction
CD164	API5	Livnat's prediction
NFATC3	MCM2	Livnat's prediction
CECR5	POLR1B	Livnat's prediction
GLE1	TBL1XR1	Livnat's prediction
ADRB1	LRTM1	Livnat's prediction
BCAR3	GPX8	Livnat's prediction
DZIP1	CFL2	Livnat's prediction
SAFB2	CPSF1	Livnat's prediction
KIAA0101	SNRPD1	Livnat's prediction
DHPS	AIP	Livnat's prediction
RRM2	FEN1	Livnat's prediction
ARHGAP11A	NCAPH	Livnat's prediction
TPM1	RIN2	Livnat's prediction
CCT8	POLR1B	Livnat's prediction
CDC45	SMC2	Livnat's prediction
CDC25A	MSH6	Livnat's prediction
MRFAP1L1	ILF2	Livnat's prediction
PSMA1	IARS2	Livnat's prediction
GNG12	S100A3	Livnat's prediction
WDHD1	TPX2	Livnat's prediction
HNRNPF	CLINT1	Livnat's prediction
ZNF227	EXOC5	Livnat's prediction
GGA1	XAB2	Livnat's prediction
FNTA	ARPC5	Livnat's prediction
EXOC5	RRN3	Livnat's prediction
RFC3	YBX1	Livnat's prediction
MTA1	BAZ1B	Livnat's prediction
GRIN2C	PSMC6	Livnat's prediction
HNRNPF	MOCS3	Livnat's prediction
INTS12	POLR2K	Livnat's prediction
TSPAN1	SERPINB5	Livnat's prediction
IL16	LILRA2	Livnat's prediction
ESCO2	PCNA	Livnat's prediction
FEN1	HELLS	Livnat's prediction
DEPDC1	CCNB2	Livnat's prediction
POU2F1	CHD4	Livnat's prediction
SH3RF1	RND3	Livnat's prediction
RPS6	RIMS2	Livnat's prediction
ANKRD22	MAPK13	Livnat's prediction
PDSS1	SRRT	Livnat's prediction
LAMB2	RAB11FIP5	Livnat's prediction
PHOX2B	SLC13A1	Livnat's prediction
INTS12	TRMT13	Livnat's prediction
ACTN1	S100A11	Livnat's prediction
EEF1A1	NAP1L1	Livnat's prediction
CAPRIN1	NFE2L2	Livnat's prediction
CAPN7	SRP9	Livnat's prediction
CNOT6L	MSL2	Livnat's prediction
TELO2	PPP1R10	Livnat's prediction
PLK4	CENPN	Livnat's prediction
MAP3K7	HSPA4	Livnat's prediction
GDE1	ATP6AP2	Livnat's prediction
MPZL2	RNF39	Livnat's prediction
IARS2	PEX2	Livnat's prediction
CENPA	FEN1	Livnat's prediction
ATG5	DNAJB6	Livnat's prediction
F2RL1	DSP	Livnat's prediction
CARM1	GGA3	Livnat's prediction
RFC3	NASP	Livnat's prediction
STARD10	TACSTD2	Livnat's prediction
ZWINT	SKP2	Livnat's prediction
GRIN2C	COPS8	Livnat's prediction
HMGB1	HNRNPA2B1	Livnat's prediction
DLAT	CNOT8	Livnat's prediction
CCNA2	NCAPG2	Livnat's prediction
DCAF12	CPSF6	Livnat's prediction
FZR1	PLXNB1	Livnat's prediction
RNF138	MSL2	Livnat's prediction
FANCD2	TMPO	Livnat's prediction
RAC1	CTTN	Livnat's prediction
TIA1	ZNF184	Livnat's prediction
ATG5	DERL1	Livnat's prediction
LRRC40	RAD51AP1	Livnat's prediction
MMACHC	HOOK2	Livnat's prediction
OPTN	IFI35	Livnat's prediction
FASTKD2	MAPRE1	Livnat's prediction
RNASEH2A	OIP5	Livnat's prediction
WDR43	IPO4	Livnat's prediction
C17ORF62	GMIP	Livnat's prediction
PRM2	CATSPERG	Livnat's prediction
PFKFB2	INADL	Livnat's prediction
ZGRF1	CDC7	Livnat's prediction
API5	VAMP3	Livnat's prediction
ZNF207	PSMC3	Livnat's prediction
HNRNPF	CANX	Livnat's prediction
GRIN2C	UQCRC2	Livnat's prediction
ENOPH1	ADNP	Livnat's prediction
ZBTB39	ZCCHC3	Livnat's prediction
CMAS	GIN1	Livnat's prediction
REXO2	RNF43	Livnat's prediction
CTDSPL2	SFPQ	Livnat's prediction
ACAP1	SEMA4A	Livnat's prediction
ABHD17B	SRP9	Livnat's prediction
CCNC	HRSP12	Livnat's prediction
MYOF	CLIP1	Livnat's prediction
ZBTB44	HNRNPA1	Livnat's prediction
CD163	GHRHR	Livnat's prediction
MTF2	TOPBP1	Livnat's prediction
PLLP	MPZL2	Livnat's prediction
CYP2S1	IL18	Livnat's prediction
API5	ILF2	Livnat's prediction
TMEM184B	NBL1	Livnat's prediction
CEP170B	TGFBRAP1	Livnat's prediction
TOMM22	PSMC3	Livnat's prediction
DDX6	ZC3H7B	Livnat's prediction
ADPRM	DLD	Livnat's prediction
NUDT21	ARFGEF1	Livnat's prediction
THBS1	LMNA	Livnat's prediction
MYOF	CSTB	Livnat's prediction
SLC38A2	BACH1	Livnat's prediction
EZH2	UBE2S	Livnat's prediction
AGA	CTBS	Livnat's prediction
MT2A	PLAT	Livnat's prediction
ATG2A	TBL3	Livnat's prediction
GEMIN4	SLC19A1	Livnat's prediction
PROSER2	RMND5A	Livnat's prediction
TPM1	DSTN	Livnat's prediction
ERAP1	CASP8	Livnat's prediction
RNASEH2A	TUBA1A	Livnat's prediction
MCM3	LMNB1	Livnat's prediction
RAD51AP1	LMNB1	Livnat's prediction
GTF2A2	PSMD10	Livnat's prediction
NCAPG	RFC2	Livnat's prediction
H2AFX	TIMELESS	Livnat's prediction
PPP1CC	CCDC138	Livnat's prediction
DLAT	ATP6V1A	Livnat's prediction
ITGB3BP	MSH2	Livnat's prediction
PBK	DLGAP5	Livnat's prediction
POT1	CNBP	Livnat's prediction
RFNG	ZNF768	Livnat's prediction
RBM10	SMG5	Livnat's prediction
ZNF780A	CNOT8	Livnat's prediction
MAD2L1	HNRNPA1	Livnat's prediction
NAA15	CCNC	Livnat's prediction
CALU	ZCCHC24	Livnat's prediction
SUPT5H	CRY2	Livnat's prediction
EGR1	FOSB	Livnat's prediction
ERBB3	HOOK2	Livnat's prediction
GLRX3	SSBP1	Livnat's prediction
SOX10	CDX1	Livnat's prediction
PHLDB1	PTPN14	Livnat's prediction
CENPE	RAD51AP1	Livnat's prediction
SCYL2	DSCR3	Livnat's prediction
ACAP1	DEFA6	Livnat's prediction
ASPH	SEMA3C	Livnat's prediction
TSPAN1	SEMA4B	Livnat's prediction
TNS4	GJB3	Livnat's prediction
MARVELD3	GRHL3	Livnat's prediction
ITGA2	BCAR3	Livnat's prediction
CNOT8	RAB1A	Livnat's prediction
SLC30A5	TMEM230	Livnat's prediction
HMGB2	HNRNPA3	Livnat's prediction
RAD17	CLDND1	Livnat's prediction
MGRN1	HCFC1	Livnat's prediction
DIP2A	ZNF771	Livnat's prediction
BIN2	PILRA	Livnat's prediction
RFC4	TOP2A	Livnat's prediction
DIP2A	MAP3K3	Livnat's prediction
CARD10	GPRC5A	Livnat's prediction
KDM6B	RHOT2	Livnat's prediction
FNTA	TMED2	Livnat's prediction
TAOK1	WDTC1	Livnat's prediction
XPO7	CREB1	Livnat's prediction
KIF23	PLK1	Livnat's prediction
HELLS	SFPQ	Livnat's prediction
MBTPS2	PSMD10	Livnat's prediction
TNK1	DSG2	Livnat's prediction
GPAT3	ASPH	Livnat's prediction
P4HA2	COL4A2	Livnat's prediction
VEGFC	CRIM1	Livnat's prediction
SPRED1	PHLDA1	Livnat's prediction
RNF146	PSMA2	Livnat's prediction
PSMA1	RARS	Livnat's prediction
HMGB2	USP37	Livnat's prediction
FCHO2	ADAM9	Livnat's prediction
CC2D1A	KCNH6	Livnat's prediction
FAAP100	TBC1D10B	Livnat's prediction
POLD1	POLR2A	Livnat's prediction
ATAD5	FUBP1	Livnat's prediction
CCNA2	MYBL2	Livnat's prediction
RMI1	DHFR	Livnat's prediction
ADPRM	ZNF227	Livnat's prediction
NCBP2	TMEM230	Livnat's prediction
CYR61	PTRF	Livnat's prediction
NOL12	SMARCC2	Livnat's prediction
ST6GALNAC2	PRRG4	Livnat's prediction
SIGLEC8	SPI1	Livnat's prediction
BUD13	MCM4	Livnat's prediction
ZNF780A	HNRNPF	Livnat's prediction
CDC25A	CPSF6	Livnat's prediction
TBC1D10B	MEN1	Livnat's prediction
ATG2A	ZC3H7B	Livnat's prediction
STRBP	ZNF92	Livnat's prediction
NONO	PHF6	Livnat's prediction
ACAP1	GIMAP1	Livnat's prediction
NASP	TIMELESS	Livnat's prediction
DONSON	TPX2	Livnat's prediction
IFNGR1	MMADHC	Livnat's prediction
ZNF107	MTF2	Livnat's prediction
KDELR2	THBS1	Livnat's prediction
KIAA1522	PRRG4	Livnat's prediction
KIAA0101	SNRPA	Livnat's prediction
HELLS	ZNF107	Livnat's prediction
FAM114A1	DSTN	Livnat's prediction
CSNK1G2	SMARCC2	Livnat's prediction
FLNA	IL6	Livnat's prediction
DSTN	TGFBI	Livnat's prediction
DNAJB6	TBL1XR1	Livnat's prediction
F2RL1	IL18	Livnat's prediction
YEATS4	NACAP1	Livnat's prediction
C15ORF52	ACTN4	Livnat's prediction
KIAA0101	PPIH	Livnat's prediction
GJB2	ITGB6	Livnat's prediction
EHF	LAMB3	Livnat's prediction
SFTPC	LILRB3	Livnat's prediction
UBXN6	CUL7	Livnat's prediction
GLE1	GRID2	Livnat's prediction
NUDT21	ZNF780A	Livnat's prediction
WWTR1	PRSS23	Livnat's prediction
CHEK1	SMC2	Livnat's prediction
TYMS	BARD1	Livnat's prediction
ZNF273	E2F2	Livnat's prediction
HSF2	C2ORF44	Livnat's prediction
SMC3	SRP9	Livnat's prediction
GNS	SLC38A6	Livnat's prediction
COMMD8	SOAT1	Livnat's prediction
PARVG	CD79A	Livnat's prediction
AIMP1	RNF146	Livnat's prediction
CMTM4	TMEM144	Livnat's prediction
UGP2	MGAT2	Livnat's prediction
PKP3	MAPK13	Livnat's prediction
CTSB	IGFBP6	Livnat's prediction
SHB	ANXA2	Livnat's prediction
CENPO	FEN1	Livnat's prediction
VCL	S100A2	Livnat's prediction
C11ORF58	PPP1R2	Livnat's prediction
BCL9L	IGFBP6	Livnat's prediction
BAG3	ADAM9	Livnat's prediction
GTF2A2	ILF2	Livnat's prediction
SAFB	FUBP1	Livnat's prediction
VEGFC	DFNA5	Livnat's prediction
RFC3	ILF2	Livnat's prediction
ANKRD1	AXL	Livnat's prediction
STIL	CKS1B	Livnat's prediction
GRB7	ABHD11	Livnat's prediction
SLBP	ARPC5	Livnat's prediction
PRR14	BRF1	Livnat's prediction
RAD51	LIG1	Livnat's prediction
BUB1B	DSCC1	Livnat's prediction
LMNB2	POLE	Livnat's prediction
LOX	ADAMTS1	Livnat's prediction
ARHGAP19	LIG1	Livnat's prediction
MLLT10	ZNF273	Livnat's prediction
DLAT	HSPD1	Livnat's prediction
USP1	MSH2	Livnat's prediction
NDUFAF4	MATR3	Livnat's prediction
POT1	RAB23	Livnat's prediction
P4HA2	ULBP2	Livnat's prediction
APOL1	CFB	Livnat's prediction
ENO1	B4GAT1	Livnat's prediction
PPP5C	FUS	Livnat's prediction
ABHD17B	CCT2	Livnat's prediction
ARHGAP11A	SMC4	Livnat's prediction
ANXA2P1	RAB11FIP5	Livnat's prediction
HMGB1	POLA2	Livnat's prediction
LRTM1	PKD2L2	Livnat's prediction
BAIAP2L1	ARHGEF16	Livnat's prediction
NCAPG	NCAPH	Livnat's prediction
PLEKHG3	LAMA5	Livnat's prediction
PATZ1	POLE	Livnat's prediction
CALU	EXOC5	Livnat's prediction
NEMP1	CKS1B	Livnat's prediction
PSMD6	ZNF227	Livnat's prediction
BAG3	CPA4	Livnat's prediction
SLC35B4	CCDC88A	Livnat's prediction
RNF146	C14ORF166	Livnat's prediction
PAICS	HNRNPC	Livnat's prediction
ATP5B	AIFM1	Livnat's prediction
LATS2	DAB2	Livnat's prediction
RRN3	MAT2A	Livnat's prediction
ASF1A	MATR3	Livnat's prediction
GRIN2C	PRKRA	Livnat's prediction
NCAPG	CENPI	Livnat's prediction
ADM	PTRF	Livnat's prediction
CXORF21	SNRPA	Livnat's prediction
MYL12A	CAV2	Livnat's prediction
ACIN1	BAZ1B	Livnat's prediction
PLK1	RAD54L	Livnat's prediction
MTFR1L	VKORC1	Livnat's prediction
GDF15	LTBR	Livnat's prediction
TMEM184A	ARHGEF16	Livnat's prediction
CLINT1	RNF146	Livnat's prediction
PSMC3	YWHAZ	Livnat's prediction
CAPN7	NFE2L2	Livnat's prediction
DDX28	TARS2	Livnat's prediction
CYTH3	THBS1	Livnat's prediction
NUP160	MSH2	Livnat's prediction
POLE2	RFC2	Livnat's prediction
PPP4R3A	CTDSPL2	Livnat's prediction
CEP78	CENPO	Livnat's prediction
RANBP3	BAZ1B	Livnat's prediction
PPP2R3C	MATR3	Livnat's prediction
SH3D19	ANXA4	Livnat's prediction
SAFB	POLE	Livnat's prediction
SARS2	DDIT3	Livnat's prediction
PARVA	SMURF2	Livnat's prediction
PKMYT1	STIL	Livnat's prediction
ANKFY1	TFG	Livnat's prediction
CTSB	S100A11	Livnat's prediction
PPRC1	PIAS4	Livnat's prediction
PKP3	PRSS16	Livnat's prediction
SPTLC1	RIOK3	Livnat's prediction
GTF3C4	CD46	Livnat's prediction
BRPF1	KDM2B	Livnat's prediction
PTBP1	NASP	Livnat's prediction
MND1	TOPBP1	Livnat's prediction
HBS1L	SRP9	Livnat's prediction
CLASP2	CPSF6	Livnat's prediction
LUC7L3	PRPF4B	Livnat's prediction
IRF2	HLA-B	Livnat's prediction
MAP7	PVRL4	Livnat's prediction
E2F1	DSCC1	Livnat's prediction
PSMA5	ARPC5	Livnat's prediction
IL17RB	EPCAM	Livnat's prediction
H2AFZ	RAD51AP1	Livnat's prediction
TMPRSS6	LILRB3	Livnat's prediction
ZNF84	ZFP14	Livnat's prediction
RBM10	EDC4	Livnat's prediction
SDHB	HNRNPF	Livnat's prediction
DMP1	KMT2B	Livnat's prediction
CCDC88C	EPB41	Livnat's prediction
FEZ2	IGFBP6	Livnat's prediction
GNAT1	NRIP2	Livnat's prediction
SMC3	PCNA	Livnat's prediction
DDX3X	ZNF780A	Livnat's prediction
VEGFC	AOX1	Livnat's prediction
SUV39H1	MXD3	Livnat's prediction
KCND3	PPP1R3A	Livnat's prediction
GIPC1	KRT80	Livnat's prediction
ILK	DLGAP4	Livnat's prediction
HTRA1	IGFBP3	Livnat's prediction
BDNF	GNG11	Livnat's prediction
YIPF5	CD164	Livnat's prediction
AGGF1	DLD	Livnat's prediction
TJP3	SMPDL3B	Livnat's prediction
ANKFY1	SDHC	Livnat's prediction
ANKFY1	SDHB	Livnat's prediction
BRIP1	POLA1	Livnat's prediction
PBK	ECT2	Livnat's prediction
DOCK1	SNX21	Livnat's prediction
PLK4	CENPL	Livnat's prediction
CYR61	SLC12A4	Livnat's prediction
SHPRH	ZNF124	Livnat's prediction
GIN1	RAB1A	Livnat's prediction
EXOSC9	TOPBP1	Livnat's prediction
STMN1	TOP2A	Livnat's prediction
CA6	CD6	Livnat's prediction
SPTLC1	IARS2	Livnat's prediction
RRM1	ZNF273	Livnat's prediction
RAB28	HNRNPC	Livnat's prediction
MRPL13	ARFGEF2	Livnat's prediction
ZBTB6	MSH2	Livnat's prediction
EHMT2	TROAP	Livnat's prediction
DDX1	NCBP1	Livnat's prediction
RASSF8	NNMT	Livnat's prediction
GPX8	S100A2	Livnat's prediction
TJP1	PTK2	Livnat's prediction
RDH13	ESRRA	Livnat's prediction
DKK3	CAV2	Livnat's prediction
THOP1	DDX51	Livnat's prediction
MYOF	TNFAIP2	Livnat's prediction
XRCC3	MYBL2	Livnat's prediction
GRIN2C	MINPP1	Livnat's prediction
NUP188	FUS	Livnat's prediction
CCAR1	TOPBP1	Livnat's prediction
KIF18A	CENPA	Livnat's prediction
ZNF670	RNF138	Livnat's prediction
ADPRM	URI1	Livnat's prediction
FOXO3	ACP1	Livnat's prediction
LARP7	ACP1	Livnat's prediction
SNX33	LMNA	Livnat's prediction
C10ORF2	PHB2	Livnat's prediction
PDX1	PPIAP10	Livnat's prediction
ILF3	ARHGAP19	Livnat's prediction
RHOC	AHNAK	Livnat's prediction
CDCA2	INCENP	Livnat's prediction
EIF4G2	HACD3	Livnat's prediction
KIF18A	ZWILCH	Livnat's prediction
PHF2	KDM3B	Livnat's prediction
DDX3X	RAD23B	Livnat's prediction
RAD23B	TMED2	Livnat's prediction
ABHD17B	MED17	Livnat's prediction
TJP3	EVPL	Livnat's prediction
IFRD2	GEMIN5	Livnat's prediction
FGFBP1	SCNN1A	Livnat's prediction
NSMCE4A	STRBP	Livnat's prediction
ELMO3	CGN	Livnat's prediction
PES1	SNAPC4	Livnat's prediction
ZNF589	POLR1B	Livnat's prediction
TAOK1	USF2	Livnat's prediction
PDGFC	SNX21	Livnat's prediction
CXXC1	DNASE1L2	Livnat's prediction
S100P	EVPL	Livnat's prediction
BRIP1	DTL	Livnat's prediction
CDC25C	CCNA2	Livnat's prediction
CDC42EP1	PRSS23	Livnat's prediction
AKR1C2	UGT1A7	Livnat's prediction
STRBP	ZNF138	Livnat's prediction
POLA2	KIAA0101	Livnat's prediction
PSMD12	VAMP3	Livnat's prediction
RHOC	S100A13	Livnat's prediction
Mar7	SRP9	Livnat's prediction
CRB3	SSH3	Livnat's prediction
POLR2L	AP2S1	Livnat's prediction
KCNJ5	ALDOB	Livnat's prediction
BUB1B	CENPI	Livnat's prediction
SNAP23	ATP6V1C1	Livnat's prediction
MYH9	PTPN14	Livnat's prediction
SRRM1	GMIP	Livnat's prediction
ZC3H7B	USP36	Livnat's prediction
RAD17	SSBP1	Livnat's prediction
GJB2	F11R	Livnat's prediction
GDE1	TSN	Livnat's prediction
LMAN1	PIK3CA	Livnat's prediction
TMPRSS4	LAD1	Livnat's prediction
DDX5	ARFGEF1	Livnat's prediction
PSMD6	UGP2	Livnat's prediction
GPX8	AXL	Livnat's prediction
SOX21	KIR2DL1	Livnat's prediction
CCDC130	SMARCC2	Livnat's prediction
B4GALT1	EPAS1	Livnat's prediction
OVOL2	CLDN3	Livnat's prediction
FBXO3	OCRL	Livnat's prediction
C10ORF35	KIAA0895	Livnat's prediction
ANKFY1	MED17	Livnat's prediction
MAP7	EFNA1	Livnat's prediction
NFYB	CCNT2	Livnat's prediction
ZBTB6	ILF2	Livnat's prediction
CHAF1A	ANAPC5	Livnat's prediction
LMAN1	YAF2	Livnat's prediction
RALGPS1	OVOL2	Livnat's prediction
HAUS1	RBMX	Livnat's prediction
GTF2B	NUPL2	Livnat's prediction
STMN1	ESPL1	Livnat's prediction
CLINT1	EXOC5	Livnat's prediction
FOXO3	SCYL2	Livnat's prediction
ILKAP	SF1	Livnat's prediction
AGPAT5	HNRNPA3	Livnat's prediction
SPINT1	LRRC1	Livnat's prediction
KIF11	PCNA	Livnat's prediction
LOXL2	RAI14	Livnat's prediction
FAM83F	MARVELD2	Livnat's prediction
NARS2	ZBTB6	Livnat's prediction
RPL36	RPS5	Livnat's prediction
LMBRD1	CD46	Livnat's prediction
CHAF1A	TRMT5	Livnat's prediction
FHL5	GHRHR	Livnat's prediction
SNAI2	INHBA	Livnat's prediction
WAS	ADRBK1	Livnat's prediction
TAB2	ATP6V1C1	Livnat's prediction
RCC1	PPAN	Livnat's prediction
NOLC1	PHB2	Livnat's prediction
SMIM8	RBM12B	Livnat's prediction
DMP1	ROS1	Livnat's prediction
CD226	THPO	Livnat's prediction
EEF1E1	HSPD1	Livnat's prediction
TMCO3	TBL1XR1	Livnat's prediction
SCYL2	SLC25A40	Livnat's prediction
UBE2H	PEX2	Livnat's prediction
ARID1A	SF1	Livnat's prediction
ANXA2P1	ELOVL1	Livnat's prediction
FAM114A1	LGALS1	Livnat's prediction
NT5E	S100A3	Livnat's prediction
RHOT2	SMARCC2	Livnat's prediction
EPHA2	CCND1	Livnat's prediction
FZR1	CRB3	Livnat's prediction
ZNF385D	TRPC7	Livnat's prediction
KLF4	CD9	Livnat's prediction
PEX2	PNO1	Livnat's prediction
CETN3	CLDND1	Livnat's prediction
DHTKD1	XRCC2	Livnat's prediction
RAB1A	RIOK3	Livnat's prediction
CAPRIN1	C1ORF56	Livnat's prediction
ADPRM	TFB2M	Livnat's prediction
BRPF1	BRD2	Livnat's prediction
RANBP1	GART	Livnat's prediction
F2RL1	LAMA5	Livnat's prediction
CDC20	KIF14	Livnat's prediction
F2RL1	LAMB3	Livnat's prediction
MAP2K7	GGA3	Livnat's prediction
F2RL1	ADAM9	Livnat's prediction
LDB2	PBX2	Livnat's prediction
UBR4	ARFGAP1	Livnat's prediction
PLK2	S100A2	Livnat's prediction
PSMA1	CREB1	Livnat's prediction
TNIP1	PSMB8	Livnat's prediction
ATG5	UBC	Livnat's prediction
FHL5	OPRK1	Livnat's prediction
SMG6	DCTN1	Livnat's prediction
SUPT5H	FAM193B	Livnat's prediction
HRSP12	UBXN4	Livnat's prediction
STMN1	PLK1	Livnat's prediction
PRR5	PTPRF	Livnat's prediction
KLF5	DDR1	Livnat's prediction
NCAPG	CENPF	Livnat's prediction
PLEKHG3	PTPRU	Livnat's prediction
DAPP1	SEMA4A	Livnat's prediction
KHSRP	CPSF1	Livnat's prediction
PBK	POLE2	Livnat's prediction
TNFRSF12A	RPS6KA4	Livnat's prediction
NCR1	PRKACG	Livnat's prediction
FEN1	KIF14	Livnat's prediction
P4HA2	S100A13	Livnat's prediction
GRIN2C	IL20RB	Livnat's prediction
HERC6	STAT1	Livnat's prediction
SEP15	YAF2	Livnat's prediction
TMEM158	RASSF8	Livnat's prediction
GBP3	LIMA1	Livnat's prediction
ATP2C2	SPINT2	Livnat's prediction
BLM	TIMELESS	Livnat's prediction
CAPRIN1	HRSP12	Livnat's prediction
PSMA1	ARPC5	Livnat's prediction
YIPF5	RAB23	Livnat's prediction
BRIP1	PSMC3	Livnat's prediction
SLTM	CCNT2	Livnat's prediction
ATP6V0E1	CSTB	Livnat's prediction
GSN	PTRF	Livnat's prediction
NDUFAF4	SKIV2L2	Livnat's prediction
PSMA1	HACD3	Livnat's prediction
PKP3	GJB3	Livnat's prediction
C11ORF58	NUDT21	Livnat's prediction
TMEM30B	IRF6	Livnat's prediction
ZBTB16	FCGR3A	Livnat's prediction
ARF4	LMNA	Livnat's prediction
PRNP	PHLDA1	Livnat's prediction
UQCRC2	FH	Livnat's prediction
ADAM9	NPC2	Livnat's prediction
DYNLL1	TIMM17A	Livnat's prediction
RFC5	CHAC2	Livnat's prediction
SMARCC1	MDM4	Livnat's prediction
FANCI	DTL	Livnat's prediction
FUS	HNRNPC	Livnat's prediction
MCM10	RAD51	Livnat's prediction
SAFB	RBM12	Livnat's prediction
CAPRIN1	ADNP	Livnat's prediction
RBM10	MXD3	Livnat's prediction
KIAA0101	POLE2	Livnat's prediction
LOXL2	NCS1	Livnat's prediction
POLR2A	ZNF574	Livnat's prediction
HFE	IL17RC	Livnat's prediction
CDC45	TRIP13	Livnat's prediction
COL12A1	FSTL1	Livnat's prediction
LMNB1	MYBL2	Livnat's prediction
OSTM1	GNS	Livnat's prediction
GLE1	TMED2	Livnat's prediction
TACSTD2	TMC5	Livnat's prediction
BCAR3	LARP6	Livnat's prediction
PKMYT1	SIVA1	Livnat's prediction
ARF4	MCL1	Livnat's prediction
ZNF500	HCFC1	Livnat's prediction
ATP6V1C1	SDHC	Livnat's prediction
SRRM1	CHERP	Livnat's prediction
PDIK1L	CTCF	Livnat's prediction
NRF1	CKAP5	Livnat's prediction
GUCA2B	TCL1A	Livnat's prediction
PGAM5	TBRG4	Livnat's prediction
EHF	ELF3	Livnat's prediction
PRR5	MAPK13	Livnat's prediction
POLD1	RBM14	Livnat's prediction
TYMS	HMGB1	Livnat's prediction
SPAG8	KSR1	Livnat's prediction
SRPK1	RPIA	Livnat's prediction
GIN1	DLAT	Livnat's prediction
SMC3	ADNP	Livnat's prediction
CAPRIN1	PRDX3	Livnat's prediction
UBE2H	TMEM59	Livnat's prediction
TAF5	YEATS4	Livnat's prediction
PSMC3	RAB1A	Livnat's prediction
SLC30A5	ARPC1A	Livnat's prediction
IARS	YARS	Livnat's prediction
XPO7	FH	Livnat's prediction
AP3B1	RPAP3	Livnat's prediction
ERC2	CAPN2	Livnat's prediction
EBNA1BP2	HSPA4	Livnat's prediction
HMGB1	RBBP4	Livnat's prediction
CUL1	DCTN4	Livnat's prediction
ZNF227	TMEM126B	Livnat's prediction
TNK1	GOLT1A	Livnat's prediction
PHF11	CTSS	Livnat's prediction
MAGEL2	OR10J1	Livnat's prediction
PICALM	PSEN1	Livnat's prediction
NDC80	POLE2	Livnat's prediction
PES1	TRMT1	Livnat's prediction
SDC1	CDS1	Livnat's prediction
MBD3	MED24	Livnat's prediction
EIF2S3	EML4	Livnat's prediction
TYK2	CUL9	Livnat's prediction
RALB	LMNA	Livnat's prediction
RAB1A	IFNGR1	Livnat's prediction
GTSE1	MYBL2	Livnat's prediction
SPAG5	ANP32E	Livnat's prediction
KIF15	CPSF6	Livnat's prediction
CEP152	ZNF669	Livnat's prediction
CTTNBP2NL	LARP6	Livnat's prediction
IKBIP	TPST1	Livnat's prediction
WDR61	RNF146	Livnat's prediction
FCER2	PTPRC	Livnat's prediction
PIK3CA	ACP1	Livnat's prediction
SNX2	LMAN1	Livnat's prediction
CDS1	DMKN	Livnat's prediction
JPH3	POLQ	Livnat's prediction
RAB5A	DNAJB6	Livnat's prediction
F2RL1	C1ORF106	Livnat's prediction
ZNF780A	PSMD10	Livnat's prediction
TM9SF2	UGP2	Livnat's prediction
GLS2	FUT1	Livnat's prediction
CYR61	EPAS1	Livnat's prediction
ARHGAP19	MSL2	Livnat's prediction
IFFO1	MAP3K3	Livnat's prediction
PRKRA	HRSP12	Livnat's prediction
RAD23B	PNO1	Livnat's prediction
LAPTM4A	PRSS23	Livnat's prediction
DEPDC1	AURKB	Livnat's prediction
MYH4	FETUB	Livnat's prediction
Mar5	ILF2	Livnat's prediction
CEP170B	GIPC1	Livnat's prediction
TMCO3	CD46	Livnat's prediction
SLC35A2	TMED9	Livnat's prediction
GNAT1	CD7	Livnat's prediction
EHMT2	CEP131	Livnat's prediction
ITGB3BP	DNMT1	Livnat's prediction
POLA2	EXO1	Livnat's prediction
MAP7	CGN	Livnat's prediction
HNRNPCL1	ABT1	Livnat's prediction
GYPE	TAS2R8	Livnat's prediction
KCTD13	IRF2BP1	Livnat's prediction
CDC7	RFC2	Livnat's prediction
SEMA4B	GJB2	Livnat's prediction
MDM4	TCERG1	Livnat's prediction
HNRNPC	DDX46	Livnat's prediction
TM9SF2	PSEN1	Livnat's prediction
GPRC5A	DSG2	Livnat's prediction
TFPI	ITGB1	Livnat's prediction
KCNJ5	ZNF335	Livnat's prediction
PCDHA6	PTGIR	Livnat's prediction
ADAM10	ATP6V1A	Livnat's prediction
TAOK2	BRF1	Livnat's prediction
MPZL2	LAD1	Livnat's prediction
FGD1	NGFRAP1	Livnat's prediction
PACS2	STRN4	Livnat's prediction
ANXA2P2	PERP	Livnat's prediction
SPTLC1	MPZL1	Livnat's prediction
THOP1	MCM2	Livnat's prediction
PLK4	DHX9	Livnat's prediction
SPAG5	FEN1	Livnat's prediction
CENPJ	POLQ	Livnat's prediction
GRIN2C	HNRNPF	Livnat's prediction
FAAP100	ZBTB17	Livnat's prediction
GPX8	PPP2R3A	Livnat's prediction
SLC12A1	SLC13A1	Livnat's prediction
CYR61	CDC42EP1	Livnat's prediction
WHSC1	CDCA3	Livnat's prediction
TM9SF2	CD46	Livnat's prediction
PSEN1	B3GNT2	Livnat's prediction
NOC3L	PAK1IP1	Livnat's prediction
SRPX	CALU	Livnat's prediction
RFXAP	PRPF38A	Livnat's prediction
ANXA2	ELOVL1	Livnat's prediction
BLK	IKZF1	Livnat's prediction
MRPS15	DNAJA2	Livnat's prediction
TAOK1	PDE4C	Livnat's prediction
LIF	EHD2	Livnat's prediction
GYPE	KRT76	Livnat's prediction
FBXO46	CSNK1G2	Livnat's prediction
CENPE	TOPBP1	Livnat's prediction
MRPS25	ING5	Livnat's prediction
HNRNPA2B1	YBX1	Livnat's prediction
PSEN1	ADAM10	Livnat's prediction
MLF2	CFB	Livnat's prediction
PLK4	MCM2	Livnat's prediction
GIPC1	LAMA5	Livnat's prediction
GDE1	EMC2	Livnat's prediction
STMN1	MCM7	Livnat's prediction
KIF15	TBC1D31	Livnat's prediction
MCM5	RFC2	Livnat's prediction
CDC7	CENPF	Livnat's prediction
AIM1L	ENTPD2	Livnat's prediction
SMAD4	EXOC5	Livnat's prediction
SUPT5H	SNAPC4	Livnat's prediction
PSMD6	MRPL3	Livnat's prediction
RRM2	CCNF	Livnat's prediction
NAE1	CCDC138	Livnat's prediction
AP3B1	PSMA3	Livnat's prediction
AUNIP	PKMYT1	Livnat's prediction
FLII	PLEC	Livnat's prediction
KIAA1522	TSKU	Livnat's prediction
TRIM23	GRID2	Livnat's prediction
GINS2	NASP	Livnat's prediction
YWHAH	MED21	Livnat's prediction
ARHGAP19	SNRPD1	Livnat's prediction
MRPL13	GRID2	Livnat's prediction
NDC80	RFC5	Livnat's prediction
DNAJB6	MED17	Livnat's prediction
TNS4	TTC22	Livnat's prediction
IL18	SLC16A5	Livnat's prediction
BRCA2	STIL	Livnat's prediction
RPP14	TMED2	Livnat's prediction
ANP32A	CNOT10	Livnat's prediction
RRP1B	RPIA	Livnat's prediction
CAPRIN1	PTGES3	Livnat's prediction
STMN1	CENPF	Livnat's prediction
AHNAK2	KIRREL	Livnat's prediction
STIL	TIMELESS	Livnat's prediction
CDC5L	CPNE1	Livnat's prediction
PKMYT1	IFT46	Livnat's prediction
KIF11	TYMS	Livnat's prediction
ANXA5	NAV3	Livnat's prediction
SLC19A1	BRF1	Livnat's prediction
DSG2	KRT6B	Livnat's prediction
C11ORF73	PIK3CA	Livnat's prediction
CNNM4	MARVELD2	Livnat's prediction
CD151	COL4A2	Livnat's prediction
IL17RB	GLS2	Livnat's prediction
GPX8	TGM2	Livnat's prediction
NCAPG	CKAP5	Livnat's prediction
SGMS2	RAB11FIP5	Livnat's prediction
LIN7C	RAB1A	Livnat's prediction
CDC7	SENP1	Livnat's prediction
CALU	MAP1LC3B	Livnat's prediction
ATAD5	POLE2	Livnat's prediction
TSPAN4	SERPINE1	Livnat's prediction
PTRF	HMGA2	Livnat's prediction
MCM3	RFC4	Livnat's prediction
PURG	OR10J1	Livnat's prediction
ARHGAP19	CORO1A	Livnat's prediction
ACP1	MAPRE1	Livnat's prediction
MYL12A	FZD6	Livnat's prediction
PLXNB2	CTNND1	Livnat's prediction
C11ORF58	HRSP12	Livnat's prediction
EPB41L1	PLEKHA6	Livnat's prediction
LBR	TCERG1	Livnat's prediction
SERPINB6	EPHA2	Livnat's prediction
POLQ	THPO	Livnat's prediction
RPS6KB1	MLLT10	Livnat's prediction
TCF3	RBM14	Livnat's prediction
XPO7	RBM12	Livnat's prediction
ARMC6	NHP2	Livnat's prediction
EPHA2	S100A2	Livnat's prediction
TICRR	TOPBP1	Livnat's prediction
NUDT21	TMED2	Livnat's prediction
PPP1R13L	ATP8B1	Livnat's prediction
IDI1	INSIG1	Livnat's prediction
MKI67	PCNA	Livnat's prediction
MANEA	HNRNPA2B1	Livnat's prediction
TUBB	TUBA1B	Livnat's prediction
TMC4	SH2D3A	Livnat's prediction
CCNC	ANAPC10	Livnat's prediction
PPP1R15A	CEBPB	Livnat's prediction
PINK1	PTRF	Livnat's prediction
NUSAP1	NCAPH	Livnat's prediction
TACC3	AURKA	Livnat's prediction
SCYL2	PSMD6	Livnat's prediction
LARP7	HRSP12	Livnat's prediction
SLC35D2	MET	Livnat's prediction
KIF2C	AURKA	Livnat's prediction
ACP1	ZBTB6	Livnat's prediction
SPTLC1	HRSP12	Livnat's prediction
CCDC138	DSCC1	Livnat's prediction
PTBP1	CPSF6	Livnat's prediction
PKP3	LAMC2	Livnat's prediction
YWHAE	KLHL12	Livnat's prediction
HIP1R	PTCRA	Livnat's prediction
SART3	KHDRBS1	Livnat's prediction
CD151	MET	Livnat's prediction
FOXO3	POLR2K	Livnat's prediction
MAP2K7	SLC22A8	Livnat's prediction
RPL5	HNRNPA1	Livnat's prediction
GAS6-AS2	ZAN	Livnat's prediction
SGTA	POMT2	Livnat's prediction
CREBZF	POU2F1	Livnat's prediction
ZNF580	SF1	Livnat's prediction
LUC7L3	RBMX	Livnat's prediction
BLM	RFC4	Livnat's prediction
GDI2	RHOA	Livnat's prediction
NOC2L	RHOT2	Livnat's prediction
BTBD7	POLQ	Livnat's prediction
NUDT21	GMPR2	Livnat's prediction
RPS6KB1	ARPC5	Livnat's prediction
CEP78	KIFC1	Livnat's prediction
SMR3B	HSD3B2	Livnat's prediction
SAFB	NUP160	Livnat's prediction
SNX33	RHOC	Livnat's prediction
RHBDF1	TRIM16L	Livnat's prediction
DUS3L	BYSL	Livnat's prediction
TUBA1B	NCAPG	Livnat's prediction
MAP3K7	SLC30A5	Livnat's prediction
CAPRIN1	ZFYVE21	Livnat's prediction
LSP1	IKZF1	Livnat's prediction
TRMT61A	CLCN7	Livnat's prediction
AMZ2	HRSP12	Livnat's prediction
SMIM8	MATR3	Livnat's prediction
F2RL1	ARL14	Livnat's prediction
BMP1	SERPINH1	Livnat's prediction
SH3GL1	PLEC	Livnat's prediction
ANXA1	SERPINH1	Livnat's prediction
SERINC1	MMADHC	Livnat's prediction
DDX5	CNBP	Livnat's prediction
MRPL42	HNRNPA2B1	Livnat's prediction
SYTL1	ST14	Livnat's prediction
RFC3	MSH2	Livnat's prediction
TRIM29	PTK6	Livnat's prediction
TK1	RAD51	Livnat's prediction
BCAR3	TNFAIP1	Livnat's prediction
NBEAL2	MLLT6	Livnat's prediction
EXOSC9	DBF4	Livnat's prediction
DDX28	GGA2	Livnat's prediction
TSPAN1	EVPL	Livnat's prediction
FERMT1	GJB3	Livnat's prediction
DLAT	DCTN4	Livnat's prediction
NEIL3	POLE2	Livnat's prediction
MYOF	CYR61	Livnat's prediction
ANKRD22	SLC37A1	Livnat's prediction
MCM10	FANCG	Livnat's prediction
KIF2C	SMC2	Livnat's prediction
SLBP	ZNF227	Livnat's prediction
ZNF611	HAUS2	Livnat's prediction
LSM7	SKP2	Livnat's prediction
EXT3	ACVR1	Livnat's prediction
GBF1	FKBP8	Livnat's prediction
RCOR3	PHF21A	Livnat's prediction
RNASEH2A	BRCA1	Livnat's prediction
CENPU	CDC7	Livnat's prediction
SAFB2	CNNM3	Livnat's prediction
DNM2	FAM193B	Livnat's prediction
ST5	LAMC1	Livnat's prediction
ZNF700	ZNF107	Livnat's prediction
CHAF1A	CPSF6	Livnat's prediction
KIF2C	TIMELESS	Livnat's prediction
SLC39A13	GNG11	Livnat's prediction
ADGRG6	ITGA2	Livnat's prediction
POLR1B	POLQ	Livnat's prediction
MBD3	UBN1	Livnat's prediction
RNF146	MMADHC	Livnat's prediction
ANAPC10	HRSP12	Livnat's prediction
RIPK4	SSH3	Livnat's prediction
CAPRIN1	UGP2	Livnat's prediction
AURKB	ERCC6L	Livnat's prediction
PLCG2	TMC8	Livnat's prediction
TC2N	EPHA1	Livnat's prediction
EXT3	RAB11FIP5	Livnat's prediction
CWF19L1	POLR2D	Livnat's prediction
FHL5	SLC13A1	Livnat's prediction
TAB2	CLINT1	Livnat's prediction
FKBP14	ANXA5	Livnat's prediction
DNAH1	NCKAP1L	Livnat's prediction
CYTH4	ABI3	Livnat's prediction
MED16	DCTN1	Livnat's prediction
TSPAN1	ADGRG1	Livnat's prediction
SPAST	EPB41	Livnat's prediction
HAUS1	ENY2	Livnat's prediction
UBE2N	FUS	Livnat's prediction
SURF4	TMEM214	Livnat's prediction
FDX1	GDE1	Livnat's prediction
ZNF407	MEOX2	Livnat's prediction
GRB7	ALS2CL	Livnat's prediction
THBS1	TRIM16	Livnat's prediction
EPB41	SAFB	Livnat's prediction
TLDC1	BCL9L	Livnat's prediction
GJB2	EHF	Livnat's prediction
PPL	KDF1	Livnat's prediction
ATAD5	MYBL2	Livnat's prediction
MAP3K3	ZBTB17	Livnat's prediction
LCORL	LSM8	Livnat's prediction
PLK4	NCAPG2	Livnat's prediction
CPSF6	FUS	Livnat's prediction
ATAD5	WDHD1	Livnat's prediction
SLC30A5	TMEM126B	Livnat's prediction
RAD23B	UBC	Livnat's prediction
FBXO31	ZNF500	Livnat's prediction
SRRM1	RBM14	Livnat's prediction
CXCL2	SDC4	Livnat's prediction
PEX2	DNAJB6	Livnat's prediction
TJP1	LAMA5	Livnat's prediction
DCTN6	TMEM230	Livnat's prediction
TAB2	MMADHC	Livnat's prediction
ATP6V1C1	CUL4B	Livnat's prediction
KIAA0101	SMC4	Livnat's prediction
CDC7	CENPA	Livnat's prediction
DNAJB6	DLG1	Livnat's prediction
SENP2	CWF19L1	Livnat's prediction
FZR1	SH2D3A	Livnat's prediction
ZWILCH	DONSON	Livnat's prediction
BYSL	CCT2	Livnat's prediction
ADAM9	ANXA4	Livnat's prediction
FA2H	CLDN4	Livnat's prediction
LMAN1	PIP5K1A	Livnat's prediction
MBTPS1	CALU	Livnat's prediction
GTF3C4	GTF3C3	Livnat's prediction
SFI1	TMEM19	Livnat's prediction
RAX2	FAM71A	Livnat's prediction
PSMD6	DNAJA2	Livnat's prediction
SFPQ	RBM26	Livnat's prediction
MAP1LC3B	HSPA13	Livnat's prediction
PTPN12	PLAUR	Livnat's prediction
YWHAZ	UGP2	Livnat's prediction
SERPINB5	GPRC5A	Livnat's prediction
LAMB4	TRAT1	Livnat's prediction
GLB1	ATP6V0E1	Livnat's prediction
PBOV1	PILRA	Livnat's prediction
ATAD5	TOPBP1	Livnat's prediction
GLE1	CD46	Livnat's prediction
STMN1	CENPA	Livnat's prediction
STMN1	NUDT1	Livnat's prediction
TNS4	ITGB6	Livnat's prediction
NUDT21	UBC	Livnat's prediction
CYR61	PARVA	Livnat's prediction
FBXO31	ZNF574	Livnat's prediction
DSCR3	EXOC5	Livnat's prediction
SF3A2	GJA8	Livnat's prediction
CWF19L1	CCT2	Livnat's prediction
KIAA1522	ADGRG1	Livnat's prediction
CDA	LAMB3	Livnat's prediction
DHX32	S100A11	Livnat's prediction
POLE	FANCC	Livnat's prediction
ATAD5	PNN	Livnat's prediction
HELLS	RFC2	Livnat's prediction
PRIM1	STIL	Livnat's prediction
TNK2	CABIN1	Livnat's prediction
SPTLC1	CD46	Livnat's prediction
MAD2L1	UBE2T	Livnat's prediction
ADM	EPAS1	Livnat's prediction
MRFAP1L1	TBL1XR1	Livnat's prediction
RNF146	YAF2	Livnat's prediction
STMN1	CCNB2	Livnat's prediction
NCAPG	POLE2	Livnat's prediction
CHAC1	CARS	Livnat's prediction
PRNP	KIRREL	Livnat's prediction
CNN3	PDGFC	Livnat's prediction
PLOD1	HTRA1	Livnat's prediction
ZWINT	UBE2C	Livnat's prediction
SPAG8	POU6F2	Livnat's prediction
MAP3K7	POLR3C	Livnat's prediction
NOP56	NCL	Livnat's prediction
ALPI	ZNF749	Livnat's prediction
RAD54L	HMGB1	Livnat's prediction
FGFBP1	EVPL	Livnat's prediction
ZNF107	TMPO	Livnat's prediction
SSTR4	CSH2	Livnat's prediction
API5	DLD	Livnat's prediction
TEX10	POLR1B	Livnat's prediction
PSEN1	RNF14	Livnat's prediction
STIL	DNMT1	Livnat's prediction
CYR61	CAPN2	Livnat's prediction
CELF1	NRF1	Livnat's prediction
WDR7	PHF21A	Livnat's prediction
DNA2	ILF3	Livnat's prediction
FOXO3	ARPC5	Livnat's prediction
MCM3	HNRNPR	Livnat's prediction
IGFBP7	ITGA5	Livnat's prediction
HELLS	TOPBP1	Livnat's prediction
CORO2A	F11R	Livnat's prediction
KIF23	GINS1	Livnat's prediction
INTS12	HBS1L	Livnat's prediction
SLC2A1	ABCC3	Livnat's prediction
PRRG2	CXCL16	Livnat's prediction
PTRF	MMP14	Livnat's prediction
DLGAP5	TUBA3D	Livnat's prediction
CHAF1B	FEN1	Livnat's prediction
ATAD5	RFC4	Livnat's prediction
ABHD17B	TMED2	Livnat's prediction
ZC3H7B	FSCN2	Livnat's prediction
ZGRF1	GEN1	Livnat's prediction
BAG3	TNFRSF1A	Livnat's prediction
ACD	SNRPA	Livnat's prediction
IARS2	TAF12	Livnat's prediction
GDI2	API5	Livnat's prediction
CKS2	KIF14	Livnat's prediction
YWHAZ	CREB1	Livnat's prediction
ARMC1	EXOC5	Livnat's prediction
TACC3	MYBL2	Livnat's prediction
NOP56	CIRH1A	Livnat's prediction
DLGAP5	MCM6	Livnat's prediction
MYH4	KCNJ9	Livnat's prediction
VEGFC	INHBA	Livnat's prediction
WDR62	PKMYT1	Livnat's prediction
PDE6C	KCND3	Livnat's prediction
COMMD10	UCHL5	Livnat's prediction
RHOA	MSH6	Livnat's prediction
PIK3CD-AS1	RPL13AP17	Livnat's prediction
XPO7	POLR2K	Livnat's prediction
B3GNT2	RANBP9	Livnat's prediction
PERP	SH2D3A	Livnat's prediction
LARP1	IPO4	Livnat's prediction
IRF7	IRF9	Livnat's prediction
ZNF385D	SEMG2	Livnat's prediction
SNX2	COPS5	Livnat's prediction
ZEB2	GNB4	Livnat's prediction
CHAF1B	INCENP	Livnat's prediction
CCBE1	SERPINE1	Livnat's prediction
BAG3	LARP6	Livnat's prediction
C11ORF58	MSH6	Livnat's prediction
STRBP	MDM4	Livnat's prediction
DSP	PRKCZ	Livnat's prediction
STMN1	HMGB1	Livnat's prediction
EIF2AK2	OAS3	Livnat's prediction
PRR14	UBTF	Livnat's prediction
GRTP1	GRHL2	Livnat's prediction
CDC7	TOPBP1	Livnat's prediction
ESR1	CSH2	Livnat's prediction
ESR1	CSH1	Livnat's prediction
CENPM	MYBL2	Livnat's prediction
AVPI1	ADAM9	Livnat's prediction
WDHD1	MCM6	Livnat's prediction
LPAL2	HOXB8	Livnat's prediction
CRY2	SMARCC2	Livnat's prediction
SMC1A	LMNB1	Livnat's prediction
CARD10	TSPAN1	Livnat's prediction
MIER2	DCTN1	Livnat's prediction
GBF1	MED16	Livnat's prediction
WDR76	MYBL2	Livnat's prediction
MLLT10	SF3B2	Livnat's prediction
NCAPD3	CCNF	Livnat's prediction
IL16	CD84	Livnat's prediction
ATAD5	CENPF	Livnat's prediction
DNA2	ZNF107	Livnat's prediction
C11ORF58	MSH2	Livnat's prediction
CEP55	SPAG5	Livnat's prediction
SAMD1	KHDRBS1	Livnat's prediction
AVPI1	CTSB	Livnat's prediction
KCTD13	SMARCC2	Livnat's prediction
FGR	CD48	Livnat's prediction
VCL	RIN2	Livnat's prediction
AURKB	CKS1B	Livnat's prediction
HNRNPR	RBM14	Livnat's prediction
PRNP	UBC	Livnat's prediction
AGGF1	TPRKB	Livnat's prediction
ANKFY1	LMBRD1	Livnat's prediction
SERINC1	SLC38A2	Livnat's prediction
MYO1E	TEAD3	Livnat's prediction
TRIOBP	PRSS23	Livnat's prediction
RAD23B	ITCH	Livnat's prediction
AP3B1	TMED2	Livnat's prediction
RAD17	RBM12	Livnat's prediction
TAOK1	SF1	Livnat's prediction
UBTD1	MMP14	Livnat's prediction
NCAPG	NCAPG2	Livnat's prediction
TNFAIP3	IKBKE	Livnat's prediction
GRIN2C	MRPL19	Livnat's prediction
VWA3A	MS4A6A	Livnat's prediction
MAP7	GRHL2	Livnat's prediction
C11ORF73	PSMD10	Livnat's prediction
CDC5L	PSMC3	Livnat's prediction
UGP2	PSMA3	Livnat's prediction
FKBP8	ARL6IP4	Livnat's prediction
AP3B1	HSPA8	Livnat's prediction
NUDT21	ZNF227	Livnat's prediction
FANCA	BRCA1	Livnat's prediction
WDR62	E2F1	Livnat's prediction
NOC2L	SMG5	Livnat's prediction
KIF2C	RAD51AP1	Livnat's prediction
MRPL3	GART	Livnat's prediction
GPX8	MMP14	Livnat's prediction
LRRC8E	GPRC5A	Livnat's prediction
SMAD4	CAND1	Livnat's prediction
TNPO2	DCTN1	Livnat's prediction
PSMA1	UGP2	Livnat's prediction
ATG5	UBE2H	Livnat's prediction
TAF12	Mar5	Livnat's prediction
NUDT21	SLC25A40	Livnat's prediction
ACP1	GRID2	Livnat's prediction
SNX13	TMEM126B	Livnat's prediction
HNRNPH3	FUS	Livnat's prediction
HNRNPM	C2ORF44	Livnat's prediction
PARP1	ATAD5	Livnat's prediction
GDE1	STXBP3	Livnat's prediction
CAPRIN1	FH	Livnat's prediction
MED21	HRSP12	Livnat's prediction
MCM10	CTCF	Livnat's prediction
PDSS1	RAD51	Livnat's prediction
BRIP1	FH	Livnat's prediction
SULT2B1	CRB3	Livnat's prediction
MMADHC	TMEM126B	Livnat's prediction
MVP	PDXK	Livnat's prediction
TSPAN4	DAB2	Livnat's prediction
ZNF407	NACA2	Livnat's prediction
ACTN4	KDELR3	Livnat's prediction
CDC20	TIMELESS	Livnat's prediction
STIP1	SSBP1	Livnat's prediction
FAAP100	ZNF335	Livnat's prediction
KIF11	GINS1	Livnat's prediction
ECHDC1	SSBP1	Livnat's prediction
SDF4	P4HB	Livnat's prediction
MAP1S	MAP3K11	Livnat's prediction
GRTP1	EFNA1	Livnat's prediction
FOXO3	HRSP12	Livnat's prediction
EPHA2	PLCD3	Livnat's prediction
PRKDC	MSH6	Livnat's prediction
SLC30A5	CALU	Livnat's prediction
C11ORF58	DNAJC10	Livnat's prediction
KIAA1033	DNAJC10	Livnat's prediction
KLF5	EDN1	Livnat's prediction
MCM10	SMC2	Livnat's prediction
RBM10	SUZ12	Livnat's prediction
ATP6AP2	LAMP2	Livnat's prediction
NCR1	FETUB	Livnat's prediction
DAZAP1	LBR	Livnat's prediction
NSMCE4A	MCM2	Livnat's prediction
CDC25C	PLK4	Livnat's prediction
TTK	MCM7	Livnat's prediction
CREB3	CYR61	Livnat's prediction
CENPM	NUP188	Livnat's prediction
PIK3CA	ARPC5	Livnat's prediction
SAFB	LUC7L3	Livnat's prediction
MGC16275	POLR1B	Livnat's prediction
NCAPG	CKS1B	Livnat's prediction
ZBED4	NASP	Livnat's prediction
NPNT	EPCAM	Livnat's prediction
SGCB	LRP12	Livnat's prediction
NCF4	LAIR1	Livnat's prediction
KDM6B	POLR1B	Livnat's prediction
OR2J3	KRT76	Livnat's prediction
TAB2	UBE2H	Livnat's prediction
CDK1	SNRPA1	Livnat's prediction
POLR3K	HNRNPA2B1	Livnat's prediction
PNLIPRP1	LILRB3	Livnat's prediction
RPP14	PNO1	Livnat's prediction
CDC25A	PTMA	Livnat's prediction
MRPL13	PRKAA1	Livnat's prediction
MED7	HRSP12	Livnat's prediction
MND1	ANP32E	Livnat's prediction
CPEB3	PDIK1L	Livnat's prediction
SNX33	SERPINH1	Livnat's prediction
NUSAP1	DSCC1	Livnat's prediction
HNRNPR	CTCF	Livnat's prediction
FBRS	RARA	Livnat's prediction
ADPRM	SENP2	Livnat's prediction
TCL1A	SIGLEC1	Livnat's prediction
MND1	CDC7	Livnat's prediction
CD63	SLC38A6	Livnat's prediction
RBM10	MED12	Livnat's prediction
PSMA1	HRSP12	Livnat's prediction
BRCA1	FEN1	Livnat's prediction
KLHL8	LIN9	Livnat's prediction
SUZ12	ZNF107	Livnat's prediction
MRPL37	MRPL38	Livnat's prediction
FLJ10038	NSUN6	Livnat's prediction
FAM193A	RPRD2	Livnat's prediction
MYH3	ADCY8	Livnat's prediction
MCM3	USP39	Livnat's prediction
CDC6	STIL	Livnat's prediction
DIP2A	SNAPC4	Livnat's prediction
PSMA1	PPP1R2	Livnat's prediction
MYOF	AGRN	Livnat's prediction
ACTN1	ZYX	Livnat's prediction
COMMD8	MMADHC	Livnat's prediction
CAPRIN1	DLD	Livnat's prediction
SAFB	MATR3	Livnat's prediction
CCNC	ZFAND1	Livnat's prediction
TRPM4	SSH3	Livnat's prediction
CDC7	HNRNPA1	Livnat's prediction
ARID1A	TROAP	Livnat's prediction
HMMR	PCNA	Livnat's prediction
LTBR	GALE	Livnat's prediction
RBM15	DDX11	Livnat's prediction
TAF5	SP4	Livnat's prediction
HLA-G	CD58	Livnat's prediction
SYNJ1	SRP9	Livnat's prediction
MPDZ	SDC2	Livnat's prediction
KNTC1	LIG1	Livnat's prediction
CDC6	CHAF1A	Livnat's prediction
ATG5	ITFG1	Livnat's prediction
TRIOBP	ZNFX1	Livnat's prediction
FBXO46	CARM1	Livnat's prediction
AVPI1	SGMS2	Livnat's prediction
AIM1L	JUP	Livnat's prediction
IMPAD1	ITFG1	Livnat's prediction
TNFRSF12A	CDC42EP2	Livnat's prediction
TSPO	FOSL1	Livnat's prediction
PSMD12	HRSP12	Livnat's prediction
SEC24B	SRP9	Livnat's prediction
ZC3H4	RBM14	Livnat's prediction
SKIV2L2	TMED2	Livnat's prediction
KLF5	PRRG2	Livnat's prediction
CALU	FNDC3B	Livnat's prediction
BCL9L	S100A11	Livnat's prediction
TRAF3IP3	NKG7	Livnat's prediction
XPO7	RAD17	Livnat's prediction
OMD	IMPG1	Livnat's prediction
DNMT1	SMARCB1	Livnat's prediction
SERPINB8	LAMB2	Livnat's prediction
PAICS	MCM2	Livnat's prediction
CCNT1	CNOT3	Livnat's prediction
NEIL3	RAD51AP1	Livnat's prediction
IL3RA	AIF1	Livnat's prediction
PTPN22	TRAF3IP3	Livnat's prediction
NEXN	FBN1	Livnat's prediction
ERLIN1	DNAJB6	Livnat's prediction
SEP15	KLHL12	Livnat's prediction
MRPL3	NUS1	Livnat's prediction
RHOA	ATP6V1A	Livnat's prediction
SPAG9	HSPA8	Livnat's prediction
HERC6	PARP14	Livnat's prediction
Mar5	RHOA	Livnat's prediction
TRAIP	TROAP	Livnat's prediction
MTF2	ZNF678	Livnat's prediction
ITGAV	AHNAK	Livnat's prediction
DDX60L	PARP14	Livnat's prediction
ST14	TACSTD2	Livnat's prediction
HTN1	TAS2R8	Livnat's prediction
RPL36	NACA	Livnat's prediction
NT5E	RAI14	Livnat's prediction
HMGB1	CDC7	Livnat's prediction
SIX3	KLF1	Livnat's prediction
SENP2	DNAJC10	Livnat's prediction
PM20D2	YEATS4	Livnat's prediction
ALPK1	ZNF692	Livnat's prediction
CCAR1	SF3B2	Livnat's prediction
ZCCHC7	CPSF6	Livnat's prediction
RPS6KA1	TMC8	Livnat's prediction
GPX8	CAPN2	Livnat's prediction
SCNN1A	KDF1	Livnat's prediction
ABHD17B	NUDT21	Livnat's prediction
NDUFAF4	DLD	Livnat's prediction
NCAPD3	UBE2C	Livnat's prediction
MT2A	PRKCDBP	Livnat's prediction
WDR76	MATR3	Livnat's prediction
OR1I1	SLC4A1	Livnat's prediction
NAT10	RPIA	Livnat's prediction
TJP3	ST14	Livnat's prediction
CDC42BPB	ZNF358	Livnat's prediction
CDS1	MAPK13	Livnat's prediction
POLE2	MCM6	Livnat's prediction
CREB3	TPM1	Livnat's prediction
ENOPH1	CCT2	Livnat's prediction
DNAJA2	HNRNPC	Livnat's prediction
NBR1	ARPC5	Livnat's prediction
ZC3H7B	ERN2	Livnat's prediction
HNRNPF	CREB1	Livnat's prediction
ZC3H7B	CUL9	Livnat's prediction
INTS12	UCHL5	Livnat's prediction
IFNA6	PPP1R3A	Livnat's prediction
SPTLC1	MED17	Livnat's prediction
NOL12	LIG1	Livnat's prediction
RPL11	PRKDC	Livnat's prediction
SKIV2L2	EML4	Livnat's prediction
PRRG2	STARD10	Livnat's prediction
FLNB	PTPRF	Livnat's prediction
C4ORF46	HNRNPH1	Livnat's prediction
SRRM1	CCNT1	Livnat's prediction
NEK2	TPX2	Livnat's prediction
ABHD17B	VDAC1	Livnat's prediction
BUB1B	CKAP5	Livnat's prediction
GGA1	USP20	Livnat's prediction
CHAF1A	RBM14	Livnat's prediction
CD151	MT2A	Livnat's prediction
PROSER2	DSG2	Livnat's prediction
FZR1	EXPH5	Livnat's prediction
RNF6	SDHD	Livnat's prediction
LMAN1	EXOC5	Livnat's prediction
MRPS7	MRPS12	Livnat's prediction
E2F2	E2F1	Livnat's prediction
CDC7	POLD3	Livnat's prediction
PLK2	RIN2	Livnat's prediction
FGFBP1	ZNF165	Livnat's prediction
HNRNPC	YBX1	Livnat's prediction
HNRNPD	HNRNPA1	Livnat's prediction
GJB3	SEMA4B	Livnat's prediction
BRD4	GGA3	Livnat's prediction
FEZ2	LMNA	Livnat's prediction
GDE1	DDX3X	Livnat's prediction
MPP7	CDS1	Livnat's prediction
PRRG2	ST14	Livnat's prediction
ORM1	KCNH6	Livnat's prediction
SCYL2	HSPD1	Livnat's prediction
RBM10	USP22	Livnat's prediction
GIN1	TFB2M	Livnat's prediction
SCEL	VGLL1	Livnat's prediction
PRKCDBP	S100A6	Livnat's prediction
EPS8L1	CXCL16	Livnat's prediction
TRIM29	RAB25	Livnat's prediction
CDC6	CDCA8	Livnat's prediction
AIMP1	UCHL5	Livnat's prediction
LMNB2	RBM14	Livnat's prediction
ERC2	LAMB3	Livnat's prediction
GRID1	DNAJB6	Livnat's prediction
KLF5	FOS	Livnat's prediction
TAB2	MSH2	Livnat's prediction
CDC7	RAD51AP1	Livnat's prediction
RNF38	PUM2	Livnat's prediction
POLA2	CEP152	Livnat's prediction
FASTKD2	CNOT8	Livnat's prediction
CCNG2	B3GNT2	Livnat's prediction
EXOSC9	NCAPG2	Livnat's prediction
NCBP1	RBM14	Livnat's prediction
KIAA0101	MCM3	Livnat's prediction
EPHA2	TUFT1	Livnat's prediction
BCAR3	ARSJ	Livnat's prediction
CCDC130	PTGDR2	Livnat's prediction
KRI1	NOP56	Livnat's prediction
DHX15	RAD23B	Livnat's prediction
MRPL39	EXOC5	Livnat's prediction
MRPL39	NMD3	Livnat's prediction
PDCD11	SLC19A1	Livnat's prediction
PIN1	TUBB	Livnat's prediction
PBK	RFC4	Livnat's prediction
ATAD5	CDC7	Livnat's prediction
IL18	SERPINB5	Livnat's prediction
RPE	CCT5	Livnat's prediction
LEPROT	PRSS23	Livnat's prediction
ATP6AP2	IL13RA1	Livnat's prediction
ZBTB6	H3F3C	Livnat's prediction
CDCA8	PKMYT1	Livnat's prediction
BRIP1	GDAP1	Livnat's prediction
API5	TRIM23	Livnat's prediction
ZBTB48	CCNT1	Livnat's prediction
SF3A2	TNK2	Livnat's prediction
CDC6	PCNA	Livnat's prediction
CCR7	CD52	Livnat's prediction
EXOSC9	SMC2	Livnat's prediction
PLXNB2	TSKU	Livnat's prediction
CTSD	TNFRSF1A	Livnat's prediction
MRPL18	ENOPH1	Livnat's prediction
BRCA1	EXO1	Livnat's prediction
EIF2S3	SNX2	Livnat's prediction
DLEC1	GLP1R	Livnat's prediction
LGALS1	FOSL1	Livnat's prediction
MAP7	ARHGEF5	Livnat's prediction
DLAT	CD46	Livnat's prediction
SLC2A1	HRNR	Livnat's prediction
MYO6	CGN	Livnat's prediction
CABIN1	PPP1R10	Livnat's prediction
ATP6AP2	UGP2	Livnat's prediction
CDCA3	RAD51	Livnat's prediction
FBXO28	CAPN7	Livnat's prediction
NEIL3	RRM2	Livnat's prediction
NAP1L4	PABPN1	Livnat's prediction
ALPK1	KCNJ5	Livnat's prediction
CHAF1B	WDHD1	Livnat's prediction
MYOF	ADAM9	Livnat's prediction
LY6G6D	FETUB	Livnat's prediction
PRNP	BACH1	Livnat's prediction
RBM10	FAM193B	Livnat's prediction
C11ORF58	PDCD5	Livnat's prediction
CLIC3	HRNR	Livnat's prediction
GNG12	DKK3	Livnat's prediction
CEP170B	SLC25A10	Livnat's prediction
CMTM4	DSC3	Livnat's prediction
PDE4C	SFTPB	Livnat's prediction
IARS2	MTFR1	Livnat's prediction
NCLN	DCTN1	Livnat's prediction
CDC5L	API5	Livnat's prediction
SH2D4A	B4GALT1	Livnat's prediction
CCNA2	MCM2	Livnat's prediction
ANKFY1	HSPA8	Livnat's prediction
FANCI	LIG1	Livnat's prediction
HMGB2	HNRNPA1	Livnat's prediction
CENPU	MCM2	Livnat's prediction
ZNF207	XRCC5	Livnat's prediction
NDUFAF4	MRPL3	Livnat's prediction
CNOT3	SMARCB1	Livnat's prediction
ENO1	YAF2	Livnat's prediction
ZWINT	SGOL1	Livnat's prediction
ABHD17B	H3F3C	Livnat's prediction
GYPB	RHAG	Livnat's prediction
MAP2K7	POGZ	Livnat's prediction
IFIT1	IFI27	Livnat's prediction
LYAR	RIOK1	Livnat's prediction
VEGFC	TFPI2	Livnat's prediction
POLE2	BRCA1	Livnat's prediction
SAFB	SKP2	Livnat's prediction
REXO2	ELMO3	Livnat's prediction
CROCC	DNASE1L2	Livnat's prediction
PRR5	KRT6B	Livnat's prediction
SNHG7	RBM14	Livnat's prediction
SKIV2L2	PNO1	Livnat's prediction
DTL	E2F1	Livnat's prediction
TM9SF2	AZIN1	Livnat's prediction
FEZF2	CD163	Livnat's prediction
RAD17	ZNF780A	Livnat's prediction
SCYL2	ZNF780A	Livnat's prediction
CUL1	RAB23	Livnat's prediction
CAPRIN1	ARF1	Livnat's prediction
NAA15	CCT2	Livnat's prediction
TMEM45B	CGN	Livnat's prediction
PSAP	CTSB	Livnat's prediction
CDC42EP1	AHNAK	Livnat's prediction
RANBP3	SMARCC2	Livnat's prediction
LOXL2	DAB2	Livnat's prediction
API5	ZNF780A	Livnat's prediction
PDX1	GRM4	Livnat's prediction
ALDH18A1	MTFR1	Livnat's prediction
ANXA2	CFB	Livnat's prediction
PPIC	PXDC1	Livnat's prediction
CCNG2	PIK3CA	Livnat's prediction
OSTM1	HEXB	Livnat's prediction
PSMA1	PSMA2	Livnat's prediction
ARMC6	PRPF19	Livnat's prediction
FCER2	KMT2B	Livnat's prediction
CAPN7	C1ORF56	Livnat's prediction
NLE1	WDR77	Livnat's prediction
CTCF	MATR3	Livnat's prediction
CCNB1	CDKN3	Livnat's prediction
KIF18A	MSH2	Livnat's prediction
CCDC88C	RBM38	Livnat's prediction
PALLD	TGFB1I1	Livnat's prediction
KNTC1	CENPA	Livnat's prediction
TRAF3IP3	LCP2	Livnat's prediction
API5	ZFYVE21	Livnat's prediction
FANCI	SKP2	Livnat's prediction
TM9SF2	RALB	Livnat's prediction
ERLIN1	DLD	Livnat's prediction
RAB5A	CNIH1	Livnat's prediction
ERRFI1	FOSL1	Livnat's prediction
TAF5	TRA2B	Livnat's prediction
CENPH	NUF2	Livnat's prediction
GPR183	MNDA	Livnat's prediction
KDELR3	ARL1	Livnat's prediction
CA4	CELA2B	Livnat's prediction
KDELR3	HEBP1	Livnat's prediction
MYOF	TRIP6	Livnat's prediction
RBM26	CCAR1	Livnat's prediction
PRKDC	HSPD1	Livnat's prediction
STRBP	YEATS4	Livnat's prediction
ERC2	S100A13	Livnat's prediction
SPTLC1	UBC	Livnat's prediction
PTPN3	KDF1	Livnat's prediction
CEP152	DTL	Livnat's prediction
YAP1	LAMB3	Livnat's prediction
NARS2	ZNF227	Livnat's prediction
BCAR3	S100A13	Livnat's prediction
CRTAP	MSRB3	Livnat's prediction
VPS26A	MYL12B	Livnat's prediction
MYOF	MYO1E	Livnat's prediction
CDCA7	ARHGAP19	Livnat's prediction
SUV39H1	FOXM1	Livnat's prediction
SRRM1	KHSRP	Livnat's prediction
SUMO1	RAB23	Livnat's prediction
MAP3K7	DNAJB6	Livnat's prediction
AHNAK2	PPP1R13L	Livnat's prediction
FAM114A1	TGFB1I1	Livnat's prediction
MAPK1	ATP6V1A	Livnat's prediction
RPS24	RPL11	Livnat's prediction
HACD3	DLAT	Livnat's prediction
GTPBP1	MAPK8IP3	Livnat's prediction
PRNP	ULBP2	Livnat's prediction
CNOT3	DDX6	Livnat's prediction
SNRNP70	CRY2	Livnat's prediction
TAP1	RTP4	Livnat's prediction
IRF6	GRHL3	Livnat's prediction
BSPRY	C2ORF15	Livnat's prediction
EPHA2	PTRF	Livnat's prediction
ELAVL1	COPS7B	Livnat's prediction
TSPAN4	RAB11FIP5	Livnat's prediction
H2AFZ	UBE2T	Livnat's prediction
ZFYVE21	UBE2H	Livnat's prediction
BAG3	LMNA	Livnat's prediction
CDC20	PKMYT1	Livnat's prediction
FBXO5	CENPO	Livnat's prediction
LHFP	JAZF1	Livnat's prediction
GRID1	TMEM126B	Livnat's prediction
HMGB2	BCLAF1	Livnat's prediction
RPL11	MSH2	Livnat's prediction
PDX1	PPP1R3A	Livnat's prediction
KRI1	CPSF6	Livnat's prediction
CRB3	EVPL	Livnat's prediction
CARD10	TNFRSF1A	Livnat's prediction
CBFB	SFPQ	Livnat's prediction
ENOPH1	EXOC5	Livnat's prediction
CALY	EMX1	Livnat's prediction
ACIN1	UBE2O	Livnat's prediction
GGA3	SRRM1	Livnat's prediction
RBM12	SRP9	Livnat's prediction
UBE2N	CNBP	Livnat's prediction
YIPF4	SPTLC1	Livnat's prediction
CNN3	ANXA5	Livnat's prediction
MYO1E	PLEC	Livnat's prediction
DMP1	CSH1	Livnat's prediction
RBM10	UBE2O	Livnat's prediction
CRISP1	MSTN	Livnat's prediction
PGGT1B	CREB1	Livnat's prediction
PPIC	S100A13	Livnat's prediction
C11ORF58	ZNF780A	Livnat's prediction
TOE1	KHSRP	Livnat's prediction
SYTL1	STXBP2	Livnat's prediction
NDUFAF4	DLAT	Livnat's prediction
ADGRG6	ARHGEF5	Livnat's prediction
CHAF1A	POLE2	Livnat's prediction
NPTN	LPP	Livnat's prediction
POLD1	THOP1	Livnat's prediction
GIN1	YWHAZ	Livnat's prediction
CKAP2	DEK	Livnat's prediction
COPS5	RAB1A	Livnat's prediction
LARP6	NMT2	Livnat's prediction
RNF219	HNRNPA3	Livnat's prediction
CEP152	CENPF	Livnat's prediction
STMN1	KIAA0101	Livnat's prediction
LMNB1	CENPA	Livnat's prediction
DHX32	IL13RA1	Livnat's prediction
PRPF38A	RBM14	Livnat's prediction
SP100	OAS1	Livnat's prediction
ABHD17B	HSPD1	Livnat's prediction
F2RL1	DSG2	Livnat's prediction
CXCL13	SIGLEC8	Livnat's prediction
CAPRIN1	AZIN1	Livnat's prediction
CCNA2	TOPBP1	Livnat's prediction
PTP4A1	PSEN1	Livnat's prediction
SULT2B1	ELMO3	Livnat's prediction
TOP2A	ANP32E	Livnat's prediction
FEZ2	PLIN3	Livnat's prediction
SMPD1	CD63	Livnat's prediction
PDE12	TRPC7	Livnat's prediction
TMPRSS6	B4GALNT3	Livnat's prediction
TMED2	URI1	Livnat's prediction
RBM7	ARFGEF1	Livnat's prediction
KLHL8	ZNF678	Livnat's prediction
RHOC	CPA4	Livnat's prediction
ZBTB17	ZNF668	Livnat's prediction
STMN1	MYBL2	Livnat's prediction
[truncated: 803 more rows]

## Sheet: Hao's prediction
gene A	gene B	methods
PTCH1	TP53	Hao's prediction
MAPK1	TP53	Hao's prediction
TP53	VIM	Hao's prediction
EP300	TP53	Hao's prediction
TGFBR1	TP53	Hao's prediction
SMAD3	TP53	Hao's prediction
ESR1	TP53	Hao's prediction
AR	TP53	Hao's prediction
CREBBP	TP53	Hao's prediction
EGFR	TP53	Hao's prediction
KMT2A	RAD54B	Hao's prediction
EGFR	CSNK1E	Hao's prediction
ATM	CFI	Hao's prediction
VHL	POLI	Hao's prediction
MME	TP53	Hao's prediction
TLR4	TP53	Hao's prediction
ERCC5	MUC16	Hao's prediction
CCDC88A	TP53	Hao's prediction
CHEK2	NF1	Hao's prediction
MUC16	TP53	Hao's prediction
CHEK2	MUC16	Hao's prediction
PEG3	PARP1	Hao's prediction
ERCC6	MUC16	Hao's prediction
ATM	PIK3CA	Hao's prediction
ATM	PTEN	Hao's prediction
MTOR	UBR5	Hao's prediction
BAP1	POLR2A	Hao's prediction
NF1	SMC1A	Hao's prediction
ATM	PTGFR	Hao's prediction
ATRX	OBSCN	Hao's prediction
MKI67	PRKDC	Hao's prediction
CFH	MEN1	Hao's prediction
LCT	TP53	Hao's prediction
ATRX	TRRAP	Hao's prediction
ATRX	PTPRZ1	Hao's prediction
ATM	PTPN11	Hao's prediction
ATM	GRB2	Hao's prediction
PBRM1	UBR5	Hao's prediction
ABCB1	TP53	Hao's prediction
SF3B1	TP53	Hao's prediction
PLCE1	TP53	Hao's prediction
NFE2L2	TP53	Hao's prediction
PIK3CA	SMC1A	Hao's prediction
IQGAP2	TP53	Hao's prediction
KMT2A	TP53	Hao's prediction
ATR	BAP1	Hao's prediction
INSR	TP53	Hao's prediction
NCOA6	REG1A	Hao's prediction
CFH	TOPBP1	Hao's prediction
NSD1	TP53	Hao's prediction
MLH1	MUC16	Hao's prediction
SNRNP200	TP53	Hao's prediction
IGF2R	TP53	Hao's prediction
KDR	TP53	Hao's prediction
MYH9	PRKDC	Hao's prediction
MADD	TP53	Hao's prediction
MAGEC1	PRKDC	Hao's prediction
WNK1	WRN	Hao's prediction
KMT2D	RFC4	Hao's prediction
ATRX	NCOA6	Hao's prediction
MUC16	SUMO1	Hao's prediction
EGFR	POLM	Hao's prediction
COL1A1	SHPRH	Hao's prediction
EGFR	USP1	Hao's prediction
AKAP9	NCOA6	Hao's prediction
EGFR	POLR2A	Hao's prediction
KMT2D	PARP1	Hao's prediction
ATRX	PDGFRA	Hao's prediction
VHL	ERCC4	Hao's prediction
ATM	USP1	Hao's prediction
LATS1	TP53	Hao's prediction
ARHGEF11	TP53	Hao's prediction
NF1	TP53	Hao's prediction
BRCA2	MTOR	Hao's prediction
KMT2D	PMS2	Hao's prediction
CDH11	TP53	Hao's prediction
CFH	PALB2	Hao's prediction
CFH	RUVBL2	Hao's prediction
SETD2	TP53	Hao's prediction
MYLK	TP53	Hao's prediction
CDC42BPA	TP53	Hao's prediction
CASR	NCOA6	Hao's prediction
BRCA2	MUC16	Hao's prediction
MDC1	PIK3CA	Hao's prediction
ANK3	TP53	Hao's prediction
CFH	RECQL	Hao's prediction
VHL	ERCC1	Hao's prediction
MDC1	NF1	Hao's prediction
LPA	TP53	Hao's prediction
CHEK2	PIK3CA	Hao's prediction
ATM	EVPL	Hao's prediction
KMT2D	TP53	Hao's prediction
HCFC1	TP53	Hao's prediction
KMT2A	TOPBP1	Hao's prediction
TP53	CSNK2A1	Hao's prediction
CCAR1	TP53	Hao's prediction
NCOA6	REG3A	Hao's prediction
TRPM6	FANCD2	Hao's prediction
MUC16	RAD54L	Hao's prediction
PCNT	TP53	Hao's prediction
MAGEC1	WRN	Hao's prediction
NOTCH4	TP53	Hao's prediction
ATM	PRKCA	Hao's prediction
EVPL	FANCD2	Hao's prediction
TP53	CDK1	Hao's prediction
TP53	MTOR	Hao's prediction
TP53	ERBB3	Hao's prediction

## Sheet: Srihari's prediction
gene A	gene B	methods
NDRG1	TP53	Srihari's prediction
PTK2	TP53	Srihari's prediction
TP53	YWHAZ	Srihari's prediction
PIP	BRCA1	Srihari's prediction
KRT4	PTEN	Srihari's prediction
CPNE6	PTEN	Srihari's prediction
GIMAP6	BRCA1	Srihari's prediction
EVX2	BRCA2	Srihari's prediction
KDELR2	PTEN	Srihari's prediction
HRSP12	BRCA1	Srihari's prediction
PHACTR3	BRCA1	Srihari's prediction
TMEM74	BRCA1	Srihari's prediction
MCF2	PTEN	Srihari's prediction
FFAR2	BRCA1	Srihari's prediction
NR4A3	PTEN	Srihari's prediction
BCHE	TP53	Srihari's prediction
HBEGF	PTEN	Srihari's prediction
ECT2	BRCA1	Srihari's prediction
ETV2	BRCA1	Srihari's prediction
TRPM4	PTEN	Srihari's prediction
SERPINI1	BRCA1	Srihari's prediction
CDH26	BRCA1	Srihari's prediction
CYP11B1	BRCA1	Srihari's prediction
HIST1H4G	BRCA1	Srihari's prediction
IMPA1	PTEN	Srihari's prediction
UBR5	TP53	Srihari's prediction
OR2H1	PTEN	Srihari's prediction
TPM4	TP53	Srihari's prediction
OPLAH	TP53	Srihari's prediction
YEATS4	BRCA1	Srihari's prediction
NIPAL2	BRCA1	Srihari's prediction
CALR	BRCA1	Srihari's prediction
NEXN	PTEN	Srihari's prediction
SDR9C7	PTEN	Srihari's prediction
AGO2	TP53	Srihari's prediction
FETUB	TP53	Srihari's prediction
PLA1A	ATM	Srihari's prediction
GML	TP53	Srihari's prediction
CSF3	PTEN	Srihari's prediction
NCALD	TP53	Srihari's prediction
STON1-GTF2A1L	PTEN	Srihari's prediction
F5	ATM	Srihari's prediction
COPB2	BRCA1	Srihari's prediction
OR5C1	PTEN	Srihari's prediction
NOL4	PTEN	Srihari's prediction
TLK2	BRCA2	Srihari's prediction
FBXL7	BRCA1	Srihari's prediction
RHPN1	TP53	Srihari's prediction
SLC8A1	PTEN	Srihari's prediction
FYTTD1	BRCA1	Srihari's prediction
FAM163A	PTEN	Srihari's prediction
BMPER	PTEN	Srihari's prediction
CPSF1	TP53	Srihari's prediction
FETUB	BRCA1	Srihari's prediction
ZNF696	TP53	Srihari's prediction
AQP11	PTEN	Srihari's prediction
INTS4	BRCA1	Srihari's prediction
HECW1	PTEN	Srihari's prediction
FOXH1	TP53	Srihari's prediction
TRIM46	BRCA1	Srihari's prediction
SLC17A9	BRCA1	Srihari's prediction
TNFSF10	TP53	Srihari's prediction
B3GNT5	BRCA1	Srihari's prediction
GDNF	BRCA1	Srihari's prediction
CHRNA2	PTEN	Srihari's prediction
DCSTAMP	TP53	Srihari's prediction
OR2D2	BRCA2	Srihari's prediction
ZFP82	BRCA1	Srihari's prediction
RNF168	TP53	Srihari's prediction
SLC4A4	BRCA2	Srihari's prediction
TTC14	TP53	Srihari's prediction
NDRG1	BRCA1	Srihari's prediction
KCNQ3	BRCA1	Srihari's prediction
HPD	PTEN	Srihari's prediction
SLC25A32	TP53	Srihari's prediction
ID1	PTEN	Srihari's prediction
ORM2	PTEN	Srihari's prediction
DRD1	BRCA2	Srihari's prediction
S100A14	BRCA1	Srihari's prediction
THRSP	BRCA1	Srihari's prediction
CAMK2G	PTEN	Srihari's prediction
SEMA4G	PTEN	Srihari's prediction
ATP11A	BRCA2	Srihari's prediction
PPP1R12A	BRCA2	Srihari's prediction
RPL10	BRCA1	Srihari's prediction
NACAP1	TP53	Srihari's prediction
PEX2	BRCA1	Srihari's prediction
SLITRK3	BRCA1	Srihari's prediction
PHF20L1	BRCA1	Srihari's prediction
TMEM67	BRCA1	Srihari's prediction
ZFP36	BRCA2	Srihari's prediction
DNAJC19	BRCA1	Srihari's prediction
DNAJB11	BRCA1	Srihari's prediction
B3GALT2	PTEN	Srihari's prediction
MYBPH	PTEN	Srihari's prediction
RDH16	PTEN	Srihari's prediction
DNAJB1	TP53	Srihari's prediction
NEU3	BRCA1	Srihari's prediction
MUSK	PTEN	Srihari's prediction
SRD5A2	PTEN	Srihari's prediction
AKR1C4	BRCA1	Srihari's prediction
RECQL4	TP53	Srihari's prediction
ZNF69	BRCA1	Srihari's prediction
SLC7A13	BRCA1	Srihari's prediction
AMT	PTEN	Srihari's prediction
PLD5	BRCA2	Srihari's prediction
SLC7A13	BRCA2	Srihari's prediction
RCAN3	PTEN	Srihari's prediction
SALL3	ATM	Srihari's prediction
EXOSC4	BRCA1	Srihari's prediction
RPL8	TP53	Srihari's prediction
KLK1	PTEN	Srihari's prediction
SLC2A5	PTEN	Srihari's prediction
EFR3A	TP53	Srihari's prediction
TMEM263	BRCA2	Srihari's prediction
TGM6	PTEN	Srihari's prediction
SLC37A3	BRCA1	Srihari's prediction
RYR2	PTEN	Srihari's prediction
PDLIM5	PTEN	Srihari's prediction
DPYS	BRCA2	Srihari's prediction
KLF10	TP53	Srihari's prediction
BMP3	PTEN	Srihari's prediction
WDR37	BRCA1	Srihari's prediction
AMACR	PTEN	Srihari's prediction
ST6GAL1	BRCA1	Srihari's prediction
SQLE	TP53	Srihari's prediction
PYGM	PTEN	Srihari's prediction
KRT84	BRCA2	Srihari's prediction
SOX14	BRCA1	Srihari's prediction
ACOT11	BRCA1	Srihari's prediction
IGSF10	BRCA1	Srihari's prediction
NLGN3	BRCA2	Srihari's prediction
CTSZ	BRCA1	Srihari's prediction
CEACAM4	PTEN	Srihari's prediction
DMPK	PTEN	Srihari's prediction
SLC45A3	ATM	Srihari's prediction
PDCD10	BRCA1	Srihari's prediction
RTEL1	BRCA1	Srihari's prediction
NEXN	BRCA2	Srihari's prediction
SLC39A4	BRCA1	Srihari's prediction
ST3GAL1	TP53	Srihari's prediction
AQP11	BRCA1	Srihari's prediction
TG	ATM	Srihari's prediction
GATAD2B	BRCA1	Srihari's prediction
STARD3NL	ATM	Srihari's prediction
EPHB3	BRCA1	Srihari's prediction
APOBEC2	PTEN	Srihari's prediction
RNF139	TP53	Srihari's prediction
SOHLH2	PTEN	Srihari's prediction
GPR160	TP53	Srihari's prediction
NDST4	PTEN	Srihari's prediction
CA1	BRCA1	Srihari's prediction
KANK2	PTEN	Srihari's prediction
MTOR	PTEN	Srihari's prediction
XIRP1	PTEN	Srihari's prediction
DUSP28	PTEN	Srihari's prediction
SP8	PTEN	Srihari's prediction
MUSK	BRCA2	Srihari's prediction
P2RY13	BRCA1	Srihari's prediction
ATP6V1C1	TP53	Srihari's prediction
FLNA	PTEN	Srihari's prediction
CCL2	PTEN	Srihari's prediction
MYH7B	PTEN	Srihari's prediction
TBC1D31	BRCA1	Srihari's prediction
ADPRM	PTEN	Srihari's prediction
ZNF7	TP53	Srihari's prediction
RFC4	BRCA1	Srihari's prediction
MNX1	BRCA1	Srihari's prediction
GNB4	BRCA1	Srihari's prediction
RPE65	PTEN	Srihari's prediction
TRIB1	TP53	Srihari's prediction
TMEM132D	BRCA2	Srihari's prediction
ARFGAP3	BRCA1	Srihari's prediction
PLN	PTEN	Srihari's prediction
PRKAG2	BRCA1	Srihari's prediction
RTP4	BRCA1	Srihari's prediction
NPPA	PTEN	Srihari's prediction
SDC2	BRCA1	Srihari's prediction
EPHA5	PTEN	Srihari's prediction
TM4SF18	BRCA1	Srihari's prediction
SFRP5	PTEN	Srihari's prediction
RLN2	PTEN	Srihari's prediction
SLC45A3	PTEN	Srihari's prediction
ACER3	BRCA1	Srihari's prediction
PYCRL	BRCA1	Srihari's prediction
B4GAT1	ATM	Srihari's prediction
OR2T5	PTEN	Srihari's prediction
UBA2	BRCA1	Srihari's prediction
NOS1	ATM	Srihari's prediction
NCEH1	BRCA1	Srihari's prediction
RCAN3	BRCA2	Srihari's prediction
APOD	TP53	Srihari's prediction
NRAP	PTEN	Srihari's prediction
COLEC10	TP53	Srihari's prediction
GPRC6A	PTEN	Srihari's prediction
AURKA	BRCA1	Srihari's prediction
TNIK	TP53	Srihari's prediction
FXYD1	BRCA1	Srihari's prediction
LY6K	BRCA1	Srihari's prediction
ZNF623	TP53	Srihari's prediction
LCN6	PTEN	Srihari's prediction
IL13	PTEN	Srihari's prediction
ANGPT1	TP53	Srihari's prediction
CLVS2	ATM	Srihari's prediction
KNG1	BRCA1	Srihari's prediction
PPEF2	PTEN	Srihari's prediction
ATP11B	TP53	Srihari's prediction
CLDN11	BRCA1	Srihari's prediction
EIF5A2	TP53	Srihari's prediction
DNAJB6	BRCA1	Srihari's prediction
TM9SF3	PTEN	Srihari's prediction
SPAG11B	PTEN	Srihari's prediction
GCC2	BRCA2	Srihari's prediction
NCEH1	TP53	Srihari's prediction
RASA2	BRCA1	Srihari's prediction
SYT6	PTEN	Srihari's prediction
ZC3H12A	PTEN	Srihari's prediction
NOL3	BRCA1	Srihari's prediction
COL9A3	BRCA1	Srihari's prediction
AMPD3	BRCA2	Srihari's prediction
IQCC	BRCA1	Srihari's prediction
NLRP8	PTEN	Srihari's prediction
NCOA5	BRCA1	Srihari's prediction
ASAP1	BRCA1	Srihari's prediction
WNT2B	PTEN	Srihari's prediction
SLC30A4	ATM	Srihari's prediction
GALNT11	BRCA1	Srihari's prediction
TRPC4	PTEN	Srihari's prediction
NFIL3	BRCA2	Srihari's prediction
SMAD9	PTEN	Srihari's prediction
HRASLS	BRCA1	Srihari's prediction
E2F5	BRCA1	Srihari's prediction
EPPK1	TP53	Srihari's prediction
FOSL1	PTEN	Srihari's prediction
ZNF442	BRCA1	Srihari's prediction
PTX3	TP53	Srihari's prediction
KIFC2	TP53	Srihari's prediction
RIMS2	TP53	Srihari's prediction
NEFM	PTEN	Srihari's prediction
AKAP7	PTEN	Srihari's prediction
TOP1MT	TP53	Srihari's prediction
UTS2B	TP53	Srihari's prediction
ZNF625	BRCA1	Srihari's prediction
TRPV6	BRCA1	Srihari's prediction
SDHAP1	BRCA1	Srihari's prediction
GRK7	BRCA1	Srihari's prediction
ENY2	BRCA1	Srihari's prediction
TTC26	BRCA1	Srihari's prediction
NR1H4	PTEN	Srihari's prediction
AGO2	BRCA1	Srihari's prediction
CAPRIN2	BRCA1	Srihari's prediction
PARP10	BRCA1	Srihari's prediction
CFL2	PTEN	Srihari's prediction
CXCR2	BRCA2	Srihari's prediction
HTR3D	TP53	Srihari's prediction
GCNT2	PTEN	Srihari's prediction
SLC26A5	PTEN	Srihari's prediction
NCOA4	BRCA2	Srihari's prediction
THOP1	PTEN	Srihari's prediction
VPS28	BRCA1	Srihari's prediction
TM4SF19	BRCA1	Srihari's prediction
KCNJ15	PTEN	Srihari's prediction
ADH5	PTEN	Srihari's prediction
ELL	BRCA1	Srihari's prediction
KLHL40	PTEN	Srihari's prediction
RPL18A	BRCA1	Srihari's prediction
BEND2	PTEN	Srihari's prediction
CD38	PTEN	Srihari's prediction
PRKAG3	PTEN	Srihari's prediction
SPAG1	TP53	Srihari's prediction
CFTR	PTEN	Srihari's prediction
SMCP	BRCA1	Srihari's prediction
TPM1	PTEN	Srihari's prediction
ETS2	PTEN	Srihari's prediction
TSPYL5	BRCA1	Srihari's prediction
SGK1	PTEN	Srihari's prediction
CDH9	PTEN	Srihari's prediction
KIAA0226	BRCA1	Srihari's prediction
GNB4	TP53	Srihari's prediction
AGTR1	BRCA1	Srihari's prediction
MAF	PTEN	Srihari's prediction
MYNN	BRCA1	Srihari's prediction
ISL1	PTEN	Srihari's prediction
MBNL1	BRCA1	Srihari's prediction
SH3RF1	ATM	Srihari's prediction
KIAA0196	TP53	Srihari's prediction
TP63	TP53	Srihari's prediction
PPAPDC2	PTEN	Srihari's prediction
CMTR1	BRCA1	Srihari's prediction
BCL6	BRCA1	Srihari's prediction
SPATA16	BRCA1	Srihari's prediction
MYDGF	PTEN	Srihari's prediction
AMD1	ATM	Srihari's prediction
NFIL3	PTEN	Srihari's prediction
ERICH5	TP53	Srihari's prediction
NDST4	BRCA2	Srihari's prediction
ZNF614	BRCA2	Srihari's prediction
LIPH	BRCA1	Srihari's prediction
H3F3C	BRCA1	Srihari's prediction
TRDN	PTEN	Srihari's prediction
FXR1	TP53	Srihari's prediction
RHPN2	BRCA1	Srihari's prediction
POTEE	BRCA2	Srihari's prediction
ACPP	ATM	Srihari's prediction
FNDC3B	TP53	Srihari's prediction
DIP2A	PTEN	Srihari's prediction
ZFPM2	TP53	Srihari's prediction
SLC7A14	TP53	Srihari's prediction
GOLIM4	BRCA1	Srihari's prediction
NT5C1A	PTEN	Srihari's prediction
MCCC1	BRCA1	Srihari's prediction
PGC	PTEN	Srihari's prediction
SC5D	BRCA2	Srihari's prediction
SLC4A4	PTEN	Srihari's prediction
DPYS	BRCA1	Srihari's prediction
FAM84B	TP53	Srihari's prediction
CD81	PTEN	Srihari's prediction
CDX2	PTEN	Srihari's prediction
YEATS2	BRCA1	Srihari's prediction
CAV3	PTEN	Srihari's prediction
KRT72	PTEN	Srihari's prediction
PHOX2B	PTEN	Srihari's prediction
ZNF491	BRCA1	Srihari's prediction
TBRG1	PTEN	Srihari's prediction
PRKCSH	BRCA1	Srihari's prediction
TNK2	TP53	Srihari's prediction
SLC22A3	PTEN	Srihari's prediction
NUP205	BRCA1	Srihari's prediction
RAI14	BRCA1	Srihari's prediction
KCTD14	BRCA1	Srihari's prediction
MYL2	PTEN	Srihari's prediction
PTP4A3	TP53	Srihari's prediction
CDC34	PTEN	Srihari's prediction
TNFSF15	BRCA2	Srihari's prediction
DRD1	PTEN	Srihari's prediction
PPM1L	BRCA1	Srihari's prediction
OPLAH	BRCA1	Srihari's prediction
RXFP1	BRCA2	Srihari's prediction
AADAT	BRCA2	Srihari's prediction
ANKRD46	TP53	Srihari's prediction
RIT2	PTEN	Srihari's prediction
ACOT12	PTEN	Srihari's prediction
RPL10	TP53	Srihari's prediction
MTBP	TP53	Srihari's prediction
AUH	PTEN	Srihari's prediction
KIFC2	BRCA1	Srihari's prediction
SCN1B	BRCA1	Srihari's prediction
LSAMP	PTEN	Srihari's prediction
TIPARP	BRCA2	Srihari's prediction
DNAH5	BRCA1	Srihari's prediction
SLC39A2	PTEN	Srihari's prediction
TRA2B	BRCA1	Srihari's prediction
GRIN3A	ATM	Srihari's prediction
ATP1B3	BRCA1	Srihari's prediction
RSPO2	TP53	Srihari's prediction
SCIN	PTEN	Srihari's prediction
TMEM65	TP53	Srihari's prediction
OTUD6B	BRCA1	Srihari's prediction
PLVAP	BRCA1	Srihari's prediction
HAS2	TP53	Srihari's prediction
PRODH2	BRCA1	Srihari's prediction
ADIPOQ	TP53	Srihari's prediction
KANK2	BRCA1	Srihari's prediction
NACAP1	BRCA1	Srihari's prediction
RRAS	PTEN	Srihari's prediction
SEC62	TP53	Srihari's prediction
GRINA	TP53	Srihari's prediction
ZNF615	ATM	Srihari's prediction
FBXO32	TP53	Srihari's prediction
WISP1	TP53	Srihari's prediction
OR51T1	PTEN	Srihari's prediction
STMN2	BRCA1	Srihari's prediction
MON1B	PTEN	Srihari's prediction
SI	TP53	Srihari's prediction
DSG4	PTEN	Srihari's prediction
RAB8A	TP53	Srihari's prediction
BRD4	TP53	Srihari's prediction
ENPP2	TP53	Srihari's prediction
CSMD3	BRCA1	Srihari's prediction
SMPDL3A	PTEN	Srihari's prediction
CYP11B2	BRCA1	Srihari's prediction
TMEM192	PTEN	Srihari's prediction
TG	TP53	Srihari's prediction
CEBPG	BRCA1	Srihari's prediction
RMDN1	BRCA1	Srihari's prediction
CCDC136	PTEN	Srihari's prediction
ATP11B	BRCA2	Srihari's prediction
TRIB1	BRCA1	Srihari's prediction
POTEH	PTEN	Srihari's prediction
CACNA1S	PTEN	Srihari's prediction
SLC10A7	ATM	Srihari's prediction
ZC3HAV1	BRCA1	Srihari's prediction
P2RX1	PTEN	Srihari's prediction
HRASLS	TP53	Srihari's prediction
PEX5L	TP53	Srihari's prediction
LRRC6	TP53	Srihari's prediction
KCNG3	ATM	Srihari's prediction
P2RX6	PTEN	Srihari's prediction
CRYGS	TP53	Srihari's prediction
ZFP41	TP53	Srihari's prediction
B3GNT5	TP53	Srihari's prediction
TMPRSS11F	PTEN	Srihari's prediction
ZNF775	BRCA1	Srihari's prediction
GIMAP5	BRCA1	Srihari's prediction
CSMD3	BRCA2	Srihari's prediction
NFIX	BRCA1	Srihari's prediction
DNAJB1	BRCA1	Srihari's prediction
SAMD7	BRCA1	Srihari's prediction
RPL35A	BRCA1	Srihari's prediction
MRPL47	BRCA1	Srihari's prediction
SLC30A8	TP53	Srihari's prediction
PYGO2	BRCA1	Srihari's prediction
SCRT1	TP53	Srihari's prediction
ASB10	PTEN	Srihari's prediction
CXCR2	PTEN	Srihari's prediction
TSTA3	BRCA1	Srihari's prediction
COX6C	TP53	Srihari's prediction
TTC14	BRCA1	Srihari's prediction
NPY4R	ATM	Srihari's prediction
TPH1	PTEN	Srihari's prediction
PNMA1	PTEN	Srihari's prediction
FRRS1L	PTEN	Srihari's prediction
UGT1A8	BRCA2	Srihari's prediction
SLC30A8	BRCA1	Srihari's prediction
RGS18	BRCA2	Srihari's prediction
SLC18A2	PTEN	Srihari's prediction
POTEE	PTEN	Srihari's prediction
ZNF517	BRCA1	Srihari's prediction
ODAM	PTEN	Srihari's prediction
SERPINB11	PTEN	Srihari's prediction
EFNB2	PTEN	Srihari's prediction
GUCY2D	PTEN	Srihari's prediction
HIST1H1D	BRCA1	Srihari's prediction
CYP11B2	TP53	Srihari's prediction
MYC	BRCA1	Srihari's prediction
OXR1	TP53	Srihari's prediction
HES1	TP53	Srihari's prediction
ADGRB1	BRCA1	Srihari's prediction
ADRA1D	ATM	Srihari's prediction
RNF139	BRCA1	Srihari's prediction
P2RY1	BRCA1	Srihari's prediction
PADI3	PTEN	Srihari's prediction
LMOD1	PTEN	Srihari's prediction
PBOV1	BRCA2	Srihari's prediction
EPHA5	BRCA2	Srihari's prediction
TMEM209	BRCA1	Srihari's prediction
RBM12B	BRCA1	Srihari's prediction
RAB9B	PTEN	Srihari's prediction
DCC	PTEN	Srihari's prediction
CTAG2	BRCA1	Srihari's prediction
ADIPOQ	BRCA1	Srihari's prediction
NXPE1	BRCA2	Srihari's prediction
AOX1	PTEN	Srihari's prediction
FZD6	BRCA1	Srihari's prediction
OR2T33	PTEN	Srihari's prediction
ABCB8	BRCA1	Srihari's prediction
FAM135B	TP53	Srihari's prediction
DPYS	TP53	Srihari's prediction
SERPINA4	PTEN	Srihari's prediction
SLC8A1	BRCA2	Srihari's prediction
EVX1	ATM	Srihari's prediction
ST18	PTEN	Srihari's prediction
MYOCD	ATM	Srihari's prediction
NOL3	TP53	Srihari's prediction
EIF3H	TP53	Srihari's prediction
VPS54	BRCA2	Srihari's prediction
LRRC15	TP53	Srihari's prediction
AKAP8	TP53	Srihari's prediction
GNAS	BRCA1	Srihari's prediction
OR2T10	PTEN	Srihari's prediction
ZFHX3	BRCA2	Srihari's prediction
EHHADH	PTEN	Srihari's prediction
PYCRL	TP53	Srihari's prediction
PTK2	BRCA1	Srihari's prediction
PAAF1	BRCA1	Srihari's prediction
MUC4	TP53	Srihari's prediction
MTDH	TP53	Srihari's prediction
FBXO40	PTEN	Srihari's prediction
EXT1	TP53	Srihari's prediction
LRP12	BRCA1	Srihari's prediction
MCM2	BRCA1	Srihari's prediction
SLC27A1	BRCA1	Srihari's prediction
GK5	BRCA1	Srihari's prediction
GK5	BRCA2	Srihari's prediction
MTSS1	TP53	Srihari's prediction
GDF7	PTEN	Srihari's prediction
DENND3	TP53	Srihari's prediction
GPR22	PTEN	Srihari's prediction
MAD1L1	PTEN	Srihari's prediction
RSRP1	PTEN	Srihari's prediction
FOXQ1	TP53	Srihari's prediction
UGT3A1	PTEN	Srihari's prediction
RNF19A	TP53	Srihari's prediction
IL17A	PTEN	Srihari's prediction
MECP2	BRCA1	Srihari's prediction
GFOD1	TP53	Srihari's prediction
KHDRBS3	BRCA1	Srihari's prediction
STON1-GTF2A1L	BRCA2	Srihari's prediction
ARHGEF2	BRCA1	Srihari's prediction
PHC3	TP53	Srihari's prediction
PTN	BRCA1	Srihari's prediction
SH3RF1	BRCA2	Srihari's prediction
RNF113B	PTEN	Srihari's prediction
ZNF614	ATM	Srihari's prediction
CLDN11	TP53	Srihari's prediction
NPHS1	BRCA1	Srihari's prediction
KIAA1429	BRCA1	Srihari's prediction
LRRC31	TP53	Srihari's prediction
CDH9	BRCA2	Srihari's prediction
MYC	TP53	Srihari's prediction
P3H2	TP53	Srihari's prediction
PTX3	BRCA1	Srihari's prediction
CKS1B	BRCA1	Srihari's prediction
STMN3	BRCA1	Srihari's prediction
EFNA3	BRCA1	Srihari's prediction
KIAA0355	BRCA1	Srihari's prediction
KLHL1	PTEN	Srihari's prediction
YIPF1	PTEN	Srihari's prediction
FAM131B	BRCA1	Srihari's prediction
GP5	TP53	Srihari's prediction
OR51T1	ATM	Srihari's prediction
LMLN	BRCA1	Srihari's prediction
TMEM44	TP53	Srihari's prediction
CLSTN2	BRCA1	Srihari's prediction
TAF2	BRCA1	Srihari's prediction
DBT	PTEN	Srihari's prediction
FZD6	TP53	Srihari's prediction
TPRG1	TP53	Srihari's prediction
GABRG3	PTEN	Srihari's prediction
CCDC50	TP53	Srihari's prediction
AKAP8L	TP53	Srihari's prediction
PABPC1	BRCA1	Srihari's prediction
PPP1R12A	PTEN	Srihari's prediction
ISM2	PTEN	Srihari's prediction
SERPINA2	BRCA1	Srihari's prediction
STK24	BRCA1	Srihari's prediction
NPBWR1	ATM	Srihari's prediction
GDPD1	BRCA2	Srihari's prediction
CLK2	BRCA1	Srihari's prediction
SERPINB3	BRCA2	Srihari's prediction
PTPRM	PTEN	Srihari's prediction
CTHRC1	TP53	Srihari's prediction
RGS19	BRCA1	Srihari's prediction
OPA1	BRCA1	Srihari's prediction
C11ORF30	BRCA1	Srihari's prediction
EPHA5	ATM	Srihari's prediction
SERPINH1	BRCA1	Srihari's prediction
DACH2	PTEN	Srihari's prediction
DECR1	BRCA1	Srihari's prediction
CTHRC1	BRCA1	Srihari's prediction
USP13	TP53	Srihari's prediction
LRTM1	PTEN	Srihari's prediction
BIRC7	BRCA1	Srihari's prediction
SEMA5A	BRCA1	Srihari's prediction
TM4SF19	TP53	Srihari's prediction
SKIL	TP53	Srihari's prediction
EMC2	BRCA1	Srihari's prediction
GPR171	BRCA1	Srihari's prediction
ANTXR2	PTEN	Srihari's prediction
RRM2B	BRCA1	Srihari's prediction
RAD21	TP53	Srihari's prediction
RYR2	BRCA2	Srihari's prediction
KIAA1551	TP53	Srihari's prediction
ARG2	PTEN	Srihari's prediction
MYOCD	BRCA2	Srihari's prediction
LGI4	BRCA1	Srihari's prediction
FAM187B	BRCA1	Srihari's prediction
SPAG1	BRCA1	Srihari's prediction
FAM84B	BRCA1	Srihari's prediction
TAF2	TP53	Srihari's prediction
PPP1R3D	BRCA1	Srihari's prediction
EVX2	PTEN	Srihari's prediction
WISP1	BRCA1	Srihari's prediction
GMNN	BRCA1	Srihari's prediction
KCTD21	BRCA1	Srihari's prediction
OPA1	TP53	Srihari's prediction
FARSA	BRCA1	Srihari's prediction
PLA2G4D	BRCA2	Srihari's prediction
SLC38A11	ATM	Srihari's prediction
FRMPD4	PTEN	Srihari's prediction
STAC	PTEN	Srihari's prediction
AVPR2	BRCA1	Srihari's prediction
PARG	BRCA2	Srihari's prediction
PEX5L	BRCA1	Srihari's prediction
SCRT1	BRCA1	Srihari's prediction
TP63	BRCA1	Srihari's prediction
GALR1	PTEN	Srihari's prediction
DUOXA2	PTEN	Srihari's prediction
VPS54	PTEN	Srihari's prediction
CEND1	PTEN	Srihari's prediction
HTR3C	PTEN	Srihari's prediction
SLITRK3	PTEN	Srihari's prediction
CASP2	BRCA1	Srihari's prediction
GIMAP8	BRCA1	Srihari's prediction
ANAPC5	PTEN	Srihari's prediction
ZMAT3	BRCA1	Srihari's prediction
COL14A1	TP53	Srihari's prediction
DSCC1	TP53	Srihari's prediction
PRPF6	BRCA1	Srihari's prediction
TSNARE1	BRCA1	Srihari's prediction
DMKN	BRCA1	Srihari's prediction
GSDMC	TP53	Srihari's prediction
HERC3	BRCA2	Srihari's prediction
NPAS4	PTEN	Srihari's prediction
MYLPF	PTEN	Srihari's prediction
KCNH4	PTEN	Srihari's prediction
CSMD3	TP53	Srihari's prediction
ZBTB48	PTEN	Srihari's prediction
MYLK	PTEN	Srihari's prediction
DSG4	BRCA2	Srihari's prediction
CHRNA4	TP53	Srihari's prediction
CHRD	BRCA1	Srihari's prediction
MYOM2	PTEN	Srihari's prediction
THYN1	PTEN	Srihari's prediction
KRAS	BRCA1	Srihari's prediction
ECT2	TP53	Srihari's prediction
LRRC31	BRCA1	Srihari's prediction
GOLIM4	TP53	Srihari's prediction
GABRA1	PTEN	Srihari's prediction
KCTD15	BRCA1	Srihari's prediction
MPP5	BRCA2	Srihari's prediction
GDPD4	BRCA1	Srihari's prediction
CLIP3	BRCA1	Srihari's prediction
DPYS	PTEN	Srihari's prediction
NCBP2	BRCA1	Srihari's prediction
IZUMO1	PTEN	Srihari's prediction
ENPP6	PTEN	Srihari's prediction
SVIL	PTEN	Srihari's prediction
EVX2	ATM	Srihari's prediction
NAAA	PTEN	Srihari's prediction
P2RX2	PTEN	Srihari's prediction
PROK1	PTEN	Srihari's prediction
OPTC	PTEN	Srihari's prediction
PIKFYVE	BRCA2	Srihari's prediction
UTS2	PTEN	Srihari's prediction
ATP6V1G3	PTEN	Srihari's prediction
KCNG4	PTEN	Srihari's prediction
SS18L1	BRCA1	Srihari's prediction
WDR83	BRCA1	Srihari's prediction
WDR86	BRCA1	Srihari's prediction
ACTL6A	BRCA1	Srihari's prediction
ASCL3	PTEN	Srihari's prediction
TSNARE1	TP53	Srihari's prediction
PIGX	BRCA1	Srihari's prediction
CDK5	BRCA1	Srihari's prediction
MRPL13	BRCA1	Srihari's prediction
OSR2	TP53	Srihari's prediction
C3ORF33	BRCA1	Srihari's prediction
PCDHGA2	BRCA2	Srihari's prediction
SERPINB3	PTEN	Srihari's prediction
ZNF707	TP53	Srihari's prediction
TMEM132D	PTEN	Srihari's prediction
TRPS1	TP53	Srihari's prediction
KCTD8	PTEN	Srihari's prediction
PGPEP1	BRCA1	Srihari's prediction
TBC1D31	TP53	Srihari's prediction
CLCA4	PTEN	Srihari's prediction
SLA	TP53	Srihari's prediction
P2RY1	ATM	Srihari's prediction
ZNF121	BRCA1	Srihari's prediction
FABP3	PTEN	Srihari's prediction
ASAP1	TP53	Srihari's prediction
EPPK1	BRCA1	Srihari's prediction
SERPINB13	BRCA2	Srihari's prediction
PIGX	TP53	Srihari's prediction
SPATS1	PTEN	Srihari's prediction
SRMS	BRCA1	Srihari's prediction
HSPB6	BRCA1	Srihari's prediction
LIG3	BRCA2	Srihari's prediction
TMTC4	BRCA2	Srihari's prediction
TGM3	PTEN	Srihari's prediction
GIMAP4	BRCA1	Srihari's prediction
GPR160	BRCA1	Srihari's prediction
GOLM1	ATM	Srihari's prediction
TSPO	PTEN	Srihari's prediction
ZHX1	TP53	Srihari's prediction
UQCRB	BRCA1	Srihari's prediction
CYP11B1	TP53	Srihari's prediction
NAALADL2	TP53	Srihari's prediction
OC90	TP53	Srihari's prediction
RAMP1	PTEN	Srihari's prediction
RELT	BRCA1	Srihari's prediction
RORB	ATM	Srihari's prediction
ELK4	BRCA2	Srihari's prediction
LMAN1L	PTEN	Srihari's prediction
FRMPD4	BRCA2	Srihari's prediction
PKMYT1	BRCA1	Srihari's prediction
PIK3CA	BRCA1	Srihari's prediction
CA3	BRCA1	Srihari's prediction
RTP1	TP53	Srihari's prediction
ECE2	BRCA1	Srihari's prediction
KRT27	PTEN	Srihari's prediction
GIMAP1	BRCA1	Srihari's prediction
ZNF136	BRCA1	Srihari's prediction
VPS8	BRCA1	Srihari's prediction
TBX4	PTEN	Srihari's prediction
FATE1	BRCA1	Srihari's prediction
PRIM2	PTEN	Srihari's prediction
PIGZ	BRCA1	Srihari's prediction
MCFD2	PTEN	Srihari's prediction
DLGAP3	BRCA1	Srihari's prediction
SQLE	BRCA1	Srihari's prediction
BRD9	BRCA1	Srihari's prediction
TRAPPC9	TP53	Srihari's prediction
RFX4	PTEN	Srihari's prediction
FKBP1B	PTEN	Srihari's prediction
VPS13B	TP53	Srihari's prediction
PGAP3	PTEN	Srihari's prediction
COPE	BRCA1	Srihari's prediction
PDLIM5	ATM	Srihari's prediction
TRIM24	BRCA1	Srihari's prediction
RNF112	PTEN	Srihari's prediction
GNE	PTEN	Srihari's prediction
PLEKHH1	BRCA2	Srihari's prediction
ZHX2	TP53	Srihari's prediction
SCHIP1	BRCA1	Srihari's prediction
POTEH	ATM	Srihari's prediction
LRP12	TP53	Srihari's prediction
PPAPDC2	BRCA1	Srihari's prediction
DDX49	BRCA1	Srihari's prediction
PIK3CB	BRCA1	Srihari's prediction
GDF7	ATM	Srihari's prediction
DSCC1	BRCA1	Srihari's prediction
GJB4	PTEN	Srihari's prediction
PTCH2	BRCA1	Srihari's prediction
PHF1	PTEN	Srihari's prediction
STATH	PTEN	Srihari's prediction
DHX36	BRCA1	Srihari's prediction
TAS2R38	BRCA2	Srihari's prediction
SMC4	BRCA1	Srihari's prediction
NMNAT3	BRCA1	Srihari's prediction
ATP11B	BRCA1	Srihari's prediction
BOP1	TP53	Srihari's prediction
PLA2G4D	PTEN	Srihari's prediction
SLC7A14	PTEN	Srihari's prediction
DPY19L4	BRCA1	Srihari's prediction
PHF20L1	TP53	Srihari's prediction
CCDC27	PTEN	Srihari's prediction
THPO	BRCA1	Srihari's prediction
LRRC34	TP53	Srihari's prediction
AARD	TP53	Srihari's prediction
DENND3	BRCA1	Srihari's prediction
ODF1	BRCA1	Srihari's prediction
RRM2B	TP53	Srihari's prediction
LRRTM3	BRCA2	Srihari's prediction
LRRTM3	PTEN	Srihari's prediction
MYH2	PTEN	Srihari's prediction
SERPINI1	TP53	Srihari's prediction
FGL1	PTEN	Srihari's prediction
ZNF511	PTEN	Srihari's prediction
NR4A3	BRCA2	Srihari's prediction
KCNMB3	TP53	Srihari's prediction
NLGN1	TP53	Srihari's prediction
KLK15	PTEN	Srihari's prediction
MMP16	BRCA1	Srihari's prediction
KLHL24	BRCA1	Srihari's prediction
HECW1	ATM	Srihari's prediction
ANKRD1	PTEN	Srihari's prediction
GPR87	BRCA1	Srihari's prediction
RHPN1	BRCA1	Srihari's prediction
PPP1R12B	PTEN	Srihari's prediction
ABHD17B	BRCA2	Srihari's prediction
DMXL1	ATM	Srihari's prediction
FGF12	BRCA1	Srihari's prediction
ZSWIM2	BRCA1	Srihari's prediction
LY6K	TP53	Srihari's prediction
MFI2	TP53	Srihari's prediction
PPP2R3A	BRCA1	Srihari's prediction
APOD	BRCA1	Srihari's prediction
NLRP12	PTEN	Srihari's prediction
RECQL	BRCA1	Srihari's prediction
COLEC10	BRCA1	Srihari's prediction
SND1	PTEN	Srihari's prediction
CSRP1	PTEN	Srihari's prediction
SLC22A2	PTEN	Srihari's prediction
SHC1	BRCA1	Srihari's prediction
STAC3	PTEN	Srihari's prediction
ST6GAL1	TP53	Srihari's prediction
TMEM35	PTEN	Srihari's prediction
HTR3C	BRCA1	Srihari's prediction
AZIN1	BRCA1	Srihari's prediction
C8ORF37	BRCA1	Srihari's prediction
ITPR2	BRCA1	Srihari's prediction
TMEM207	TP53	Srihari's prediction
CALD1	PTEN	Srihari's prediction
TSLP	PTEN	Srihari's prediction
ASXL1	BRCA1	Srihari's prediction
MYH8	PTEN	Srihari's prediction
PLEKHF2	BRCA1	Srihari's prediction
BST2	BRCA1	Srihari's prediction
ZNF517	TP53	Srihari's prediction
TMEM35	BRCA2	Srihari's prediction
EHHADH	BRCA1	Srihari's prediction
ATP8B4	PTEN	Srihari's prediction
TGM7	PTEN	Srihari's prediction
TAOK3	PTEN	Srihari's prediction
FRMPD4	ATM	Srihari's prediction
DGKI	BRCA1	Srihari's prediction
GRHL2	TP53	Srihari's prediction
HOXA13	BRCA2	Srihari's prediction
EEF1D	TP53	Srihari's prediction
MTSS1	BRCA1	Srihari's prediction
KRBA1	BRCA1	Srihari's prediction
DCUN1D1	BRCA1	Srihari's prediction
CUL1	BRCA1	Srihari's prediction
MCCC1	TP53	Srihari's prediction
KRT84	PTEN	Srihari's prediction
EIF2B5	BRCA1	Srihari's prediction
TLN1	PTEN	Srihari's prediction
DBH	PTEN	Srihari's prediction
NLGN3	PTEN	Srihari's prediction
NRROS	BRCA1	Srihari's prediction
ACTA2	PTEN	Srihari's prediction
SLC2A2	TP53	Srihari's prediction
MAL2	TP53	Srihari's prediction
MFN1	BRCA1	Srihari's prediction
HTR4	BRCA2	Srihari's prediction
ZNF44	BRCA1	Srihari's prediction
FOXF1	PTEN	Srihari's prediction
COL20A1	BRCA1	Srihari's prediction
COMMD5	BRCA1	Srihari's prediction
KIAA0907	BRCA1	Srihari's prediction
SMYD1	PTEN	Srihari's prediction
GMPS	BRCA1	Srihari's prediction
CLDN18	BRCA1	Srihari's prediction
PTPRN2	BRCA1	Srihari's prediction
MYOCD	PTEN	Srihari's prediction
DLK2	PTEN	Srihari's prediction
OR2C3	PTEN	Srihari's prediction
TIPARP	PTEN	Srihari's prediction
IGF2BP2	BRCA1	Srihari's prediction
AZIN1	TP53	Srihari's prediction
ZFHX3	PTEN	Srihari's prediction
MASP1	TP53	Srihari's prediction
CNTLN	BRCA2	Srihari's prediction
KCNH4	BRCA2	Srihari's prediction
ZNF792	BRCA1	Srihari's prediction
SP8	ATM	Srihari's prediction
GPT	TP53	Srihari's prediction
DCAF13	TP53	Srihari's prediction
SLC6A18	BRCA1	Srihari's prediction
TP53	PIK3CA	Srihari's prediction
TP53	PRKCSH	Srihari's prediction

## Sheet: Wang’s prediction
geneA	geneB	methods
TP53	RPS6KB1	Wang’s prediction
TP53	TEC	Wang’s prediction
TP53	NEK2	Wang’s prediction
TP53	KIF2A	Wang’s prediction
TP53	KHK	Wang’s prediction
TP53	CDK19	Wang’s prediction
TP53	PRKAR2A	Wang’s prediction
TP53	PDGFRA	Wang’s prediction
TP53	CHEK2	Wang’s prediction
TP53	TESK1	Wang’s prediction
TP53	RAF1	Wang’s prediction
TP53	BRAF	Wang’s prediction
TP53	BRD2	Wang’s prediction
TP53	UCK2	Wang’s prediction
TP53	SPHK1	Wang’s prediction
TP53	ABL2	Wang’s prediction
TP53	CHKA	Wang’s prediction
TP53	RIOK3	Wang’s prediction
TP53	SIK1	Wang’s prediction
TP53	CDC7	Wang’s prediction
TP53	CDK16	Wang’s prediction
TP53	MARK2	Wang’s prediction
TP53	STK38	Wang’s prediction
TP53	SGK494	Wang’s prediction
TP53	PDIK1L	Wang’s prediction
TP53	STYK1	Wang’s prediction
TP53	SCYL3	Wang’s prediction
TP53	PRKCH	Wang’s prediction
TP53	PRKCI	Wang’s prediction
TP53	CDK2	Wang’s prediction
TP53	STK35	Wang’s prediction
TP53	VRK1	Wang’s prediction
TP53	RPS6KA6	Wang’s prediction
TP53	RIPK2	Wang’s prediction
TP53	PHKG2	Wang’s prediction
TP53	FRK	Wang’s prediction
TP53	CDK9	Wang’s prediction
TP53	MAST2	Wang’s prediction
TP53	NADK	Wang’s prediction
TP53	PLK1	Wang’s prediction
TP53	DGUOK	Wang’s prediction
TP53	MAP4K5	Wang’s prediction
TP53	MAP3K9	Wang’s prediction
TP53	ACVR2A	Wang’s prediction
TP53	ACVR1	Wang’s prediction
TP53	MAP3K13	Wang’s prediction
TP53	UCKL1	Wang’s prediction
TP53	SRPK1	Wang’s prediction
TP53	SRPK2	Wang’s prediction
TP53	EPHB2	Wang’s prediction
TP53	OXSR1	Wang’s prediction
TP53	GNE	Wang’s prediction
TP53	RYK	Wang’s prediction
TP53	MELK	Wang’s prediction
TP53	TTK	Wang’s prediction
TP53	PHKA2	Wang’s prediction
TP53	DDR2	Wang’s prediction
TP53	STK31	Wang’s prediction
TP53	VRK2	Wang’s prediction
TP53	SGK3	Wang’s prediction
TP53	MST1R	Wang’s prediction
TP53	PLK4	Wang’s prediction
TP53	CLK1	Wang’s prediction
TP53	RORA	Wang’s prediction
TP53	BUB1	Wang’s prediction
TP53	MAPKAPK5	Wang’s prediction
TP53	TLK2	Wang’s prediction
TP53	STK26	Wang’s prediction
TP53	CSNK1G3	Wang’s prediction
TP53	MAP3K15	Wang’s prediction
TP53	CDK11A	Wang’s prediction
TP53	MAP3K7	Wang’s prediction
TP53	CERK	Wang’s prediction
TP53	PAK6	Wang’s prediction
TP53	AK2	Wang’s prediction
TP53	MARK1	Wang’s prediction
TP53	PIK3R4	Wang’s prediction
TP53	MAPK13	Wang’s prediction
TP53	CSNK2B	Wang’s prediction
TP53	PDPK1	Wang’s prediction
TP53	NTRK1	Wang’s prediction
TP53	SCYL2	Wang’s prediction
TP53	EPHA1	Wang’s prediction
TP53	BMPR1A	Wang’s prediction
TP53	EIF2AK2	Wang’s prediction
TP53	AKAP17A	Wang’s prediction
TP53	MAP3K4	Wang’s prediction
TP53	STK17B	Wang’s prediction
TP53	PAK4	Wang’s prediction
TP53	IRAK1	Wang’s prediction
TP53	MAPK14	Wang’s prediction
TP53	AURKA	Wang’s prediction
TP53	PRKCZ	Wang’s prediction
TP53	CDK1	Wang’s prediction
TP53	MTOR	Wang’s prediction
TP53	ERBB3	Wang’s prediction
TP53	PIK3CA	Wang’s prediction
TP53	PRKCSH	Wang’s prediction

## Sheet: our_prediction vs SynDB
geneA	geneB
RNF146	UBC
PRDX2	TP53
BIRC3	FGF2
BRAF	CASP3
BRCA2	MYC
CDC25A	TP53
BAK1	TP53
ATR	PIK3CA
MYC	TP53
KDR	TP53
HRAS	NSA2
HRAS	ZNHIT3
DHX9	KRAS
HRAS	TMEM109
KRAS	SLC25A28
HRAS	RPL13
CENPE	KRAS
DPH1	HRAS
ADH1A	KRAS
HRAS	RPP38
GPX4	HRAS
HRAS	LIN7C
KRAS	LIN7C
BRCA2	HRAS
HRAS	TMEM126A
HRAS	PSMB4
HRAS	RTN2
HRAS	PSMC5
CALM1	DCK
DCK	PSMB4
HRAS	PLEKHG2
CLCN1	KRAS
AP3S1	MYC
ATM	POLD1
TIMM8A	TP53
BRCA2	TP53
TP53	WEE1
CHEK1	TP53

## Sheet: our_prediction vs Livnat etc
geneA	geneB					Note: Our prediction overlap with Hao, Wang, Srihari,Kranthi and Livnat
RNF146	UBC
TP53	VHL
CDK4	TP53
CEACAM1	TP53
RAD51	TP53
KDR	TP53
FETUB	TP53
TTC14	TP53
DNAJB1	TP53
TRIB1	TP53
ANKRD46	TP53
TMEM65	TP53
ZFP41	TP53
MYC	TP53
TMEM44	TP53
DSCC1	TP53
ECT2	TP53
ZNF707	TP53
BOP1	TP53
SERPINI1	TP53
TMEM207	TP53
MAL2	TP53
TP53	SIK1
TP53	CDK16
TP53	SGK494
TP53	PDIK1L
TP53	PLK1
TP53	MELK
TP53	STK26
TP53	MAP3K15
TP53	AKAP17A
TP53	AURKA
