# Supplementary material for: Multi-level characteristics recognition of cancer core therapeutic targets and drug screening for a broader patient population
Source: Front Pharmacol. 2023 Nov 23;14:1280099. doi: 10.3389/fphar.2023.1280099 (PMC10701285; doi:10.3389/fphar.2023.1280099)
Supplement: Supplementary file 1 [file DataSheet1.zip › Supplementary Files/Supplementary2.xlsx]

## Sheet: 7277 pairs SL GO Enrichment
Category	Term	Count	%	PValue	Genes	List Total	Pop Hits	Pop Total	Fold Enrichment	Bonferroni	Benjamini	FDR
GOTERM_CC_FAT	GO:0031981~nuclear lumen	339	10.8065	8.42229e-23	RPP38, ITGB3BP, SURF6, NAA15, SYNCRIP, MED24, NAA16, INTS2, MED23, CDC16, MED22, WTAP, MED21, ZNF251, CTNNB1, ISG20, WDR74, WDR75, INTS8, CDCA8, MAK16, INTS5, PRIM2, RPL11, OGT, CCNA2, TBPL1, KRR1, BYSL, YY1, ANAPC4, LIG3, MED11, RAD9A, ISG20L2, MED10, MED19, RFC4, PIAS3, ABT1, JUN, MAPK3, MED18, ZNF384, NLE1, RPS13, FLII, MAPK8, MYBBP1A, FUS, TADA3, NEK2, NFKBIE, NOC3L, AHCTF1, ZCRB1, TADA1, CHE…	1836	1450	12782	1.62764	5.25551e-20	5.25551e-20	1.25058e-19
GOTERM_BP_FAT	GO:0007049~cell cycle	224	7.14058	1.7268e-22	RAD51C, DBF4B, AURKA, AURKB, CDC16, WTAP, SART1, CTNNB1, MEI1, CDCA8, CDCA2, TLK1, CCNA2, MAP2K6, CDCA3, CGRRF1, ANAPC4, LIG3, PIM1, TBRG4, PIM2, LIG4, NCAPD3, NCAPD2, RAD1, DCLRE1A, UHRF2, MAPK6, SPAG5, TBRG1, CNTROB, MAPK3, NEK9, MCTS1, PPP2R3B, NEK3, NEK2, DMWD, CHEK1, URGCP, SAC3D1, SKA3, FBXO5, SKA2, MKI67, NUF2, PCNP, ATR, CDC26, RAD54L, ATM, RNF8, DMTF1, UBA3, ALG11, GAS2L3, GTSE1, CCNE2, …	2097	776	13528	1.86218	6.31665e-19	6.31665e-19	3.17806e-19
GOTERM_BP_FAT	GO:0022402~cell cycle process	178	5.67421	2.3942e-22	RAD51C, DBF4, KNTC1, OSGIN2, RBM7, AURKA, AURKB, CDC16, TTN, SART1, TGFB1, CTNNB1, MEI1, CDCA8, RAD21, CDKN2B, CDCA2, CCNA2, ASPM, MAP2K6, RPS27A, CDCA3, CGRRF1, ANAPC4, LIG3, PIM1, TBRG4, MND1, PIM2, PPP1CB, WEE1, NCAPD3, NCAPD2, RAD1, PSMA2, PSMA1, DCLRE1A, PA2G4, SYCP3, PSMA6, SPAG5, PSMA5, SGSM3, PSMA4, CNTROB, TBRG1, PSMA3, NEK9, UBA52, DSCC1, PPP2R3B, NEK3, NEK2, LRRCC1, TIPIN, KATNB1, ANAP…	2097	565	13528	2.03239	8.75797e-19	4.37899e-19	4.40636e-19
GOTERM_CC_FAT	GO:0031974~membrane-enclosed lumen	406	12.9423	1.10478e-21	PDP2, SURF6, NAA15, SYNCRIP, MED24, NAA16, MED23, INTS2, MED22, WTAP, MED21, ZNF251, ISG20, CTNNB1, WDR74, WDR75, INTS8, CDCA8, MAK16, INTS5, RPL11, OGT, CCNA2, TBPL1, KRR1, LIG3, MED11, ISG20L2, MED10, MED19, JUN, MAPK3, MED18, NLE1, ZNF384, FLII, RPS13, MAPK8, MYBBP1A, NAGS, NFKBIE, AHCTF1, ZCRB1, MYBL1, CHCHD4, WDR55, CACYBP, ISY1, LEO1, DNMT3B, PRPF40A, DHX9, RECQL5, PTGR2, MKI67, EME1, ATR, …	1836	1856	12782	1.52291	6.89385e-19	3.44692e-19	1.64044e-18
GOTERM_CC_FAT	GO:0070013~intracellular organelle lumen	392	12.496	1.78528e-21	PDP2, SURF6, NAA15, SYNCRIP, MED24, NAA16, INTS2, MED23, MED22, WTAP, MED21, ZNF251, ISG20, CTNNB1, WDR74, WDR75, INTS8, CDCA8, MAK16, INTS5, RPL11, OGT, CCNA2, TBPL1, KRR1, LIG3, MED11, ISG20L2, MED10, MED19, JUN, MAPK3, MED18, NLE1, ZNF384, FLII, RPS13, MAPK8, MYBBP1A, NAGS, NFKBIE, AHCTF1, ZCRB1, MYBL1, WDR55, ISY1, LEO1, DNMT3B, PRPF40A, DHX9, RECQL5, PTGR2, MKI67, EME1, ATR, ATM, PCNA, PARP1…	1836	1779	12782	1.53404	1.11401e-18	3.71337e-19	2.65087e-18
GOTERM_CC_FAT	GO:0043233~organelle lumen	396	12.6235	1.15659e-20	PDP2, SURF6, NAA15, SYNCRIP, MED24, NAA16, INTS2, MED23, MED22, WTAP, MED21, ZNF251, ISG20, CTNNB1, WDR74, WDR75, INTS8, CDCA8, MAK16, INTS5, RPL11, OGT, CCNA2, TBPL1, KRR1, LIG3, MED11, ISG20L2, MED10, MED19, JUN, MAPK3, MED18, NLE1, ZNF384, FLII, RPS13, MAPK8, MYBBP1A, NAGS, NFKBIE, AHCTF1, ZCRB1, MYBL1, WDR55, ISY1, LEO1, DNMT3B, PRPF40A, DHX9, RECQL5, PTGR2, MKI67, EME1, ATR, ATM, PCNA, PARP1…	1836	1820	12782	1.51478	7.21712e-18	1.80428e-18	1.71736e-17
GOTERM_BP_FAT	GO:0000278~mitotic cell cycle	129	4.11221	1.95682e-20	DBF4, KNTC1, AURKA, AURKB, CDC16, TTN, CDCA8, RAD21, CDKN2B, CDCA2, CCNA2, ASPM, RPS27A, CDCA3, ANAPC4, PIM1, TBRG4, PPP1CB, WEE1, NCAPD3, NCAPD2, PSMA2, PSMA1, DCLRE1A, PSMA6, SPAG5, PSMA5, PSMA4, PSMA3, NEK9, UBA52, DSCC1, PPP2R3B, NEK3, NEK2, LRRCC1, TIPIN, KATNB1, ANAPC10, ANLN, CHEK1, ANAPC11, CCNG1, PSMB5, SPC24, PSMB4, PSMB6, PSMB1, SAC3D1, PSMB3, KATNA1, PSMB2, FBXO5, SKA3, SKA2, UBE2D1, …	2097	370	13528	2.24917	7.15804e-17	2.38601e-17	3.60139e-17
GOTERM_BP_FAT	GO:0051443~positive regulation of ubiquitin-protein ligase activity	45	1.43449	2.41075e-19	ANAPC10, ANAPC11, CDC16, PSMB5, PSMB4, PSMB6, PSMB1, PSMB3, PSMB2, PSMD3, FBXO5, PSMD4, PSMD5, UBE2D1, PSMD6, PSMD7, PSMD8, RPS27A, PSMD9, ANAPC4, CDC26, PSMB8, UBE2N, PSMA2, PSMA1, PSMC6, PSMD13, PSMC5, PSMA6, PSME1, PSMD12, PSMC4, PSMA5, PSMC3, PSME2, PSMD11, PLK1, PSMD10, PSMC2, PSMA4, PSMA3, PSMC1, UBC, PSME3, UBA52	2097	70	13528	4.14715	8.81854e-16	2.20464e-16	4.43683e-16
GOTERM_BP_FAT	GO:0051436~negative regulation of ubiquitin-protein ligase activity during mitotic cell cycle	43	1.37074	3.45854e-19	ANAPC10, ANAPC11, CDC16, PSMB5, PSMB4, PSMB6, PSMB1, PSMB3, PSMB2, PSMD3, FBXO5, PSMD4, PSMD5, UBE2D1, PSMD6, PSMD7, PSMD8, RPS27A, PSMD9, ANAPC4, CDC26, PSMB8, PSMA2, PSMA1, PSMC6, PSMD13, PSMC5, PSMA6, PSME1, PSMD12, PSMC4, PSMA5, PSMC3, PSME2, PSMD11, PSMD10, PSMC2, PSMA4, PSMA3, PSMC1, UBC, PSME3, UBA52	2097	65	13528	4.26766	1.26513e-15	2.53027e-16	6.3652e-16
GOTERM_BP_FAT	GO:0051437~positive regulation of ubiquitin-protein ligase activity during mitotic cell cycle	44	1.40261	4.41702e-19	ANAPC10, ANAPC11, CDC16, PSMB5, PSMB4, PSMB6, PSMB1, PSMB3, PSMB2, PSMD3, FBXO5, PSMD4, PSMD5, UBE2D1, PSMD6, PSMD7, PSMD8, RPS27A, PSMD9, ANAPC4, CDC26, PSMB8, PSMA2, PSMA1, PSMC6, PSMD13, PSMC5, PSMA6, PSME1, PSMD12, PSMC4, PSMA5, PSMC3, PSME2, PSMD11, PLK1, PSMD10, PSMC2, PSMA4, PSMA3, PSMC1, UBC, PSME3, UBA52	2097	68	13528	4.17425	1.61575e-15	2.69291e-16	8.12922e-16
GOTERM_BP_FAT	GO:0051438~regulation of ubiquitin-protein ligase activity	47	1.49825	1.45434e-18	ANAPC10, ANAPC11, CDC16, FEM1B, FEM1A, PSMB5, PSMB4, PSMB6, PSMB1, PSMB3, PSMB2, PSMD3, FBXO5, PSMD4, PSMD5, UBE2D1, PSMD6, PSMD7, PSMD8, RPS27A, PSMD9, ANAPC4, CDC26, PSMB8, UBE2N, PSMA2, PSMA1, PSMC6, PSMD13, PSMC5, PSMA6, PSME1, PSMD12, PSMC4, PSMA5, PSMC3, PSME2, PSMD11, PLK1, PSMD10, PSMC2, PSMA4, PSMA3, PSMC1, UBC, PSME3, UBA52	2097	78	13528	3.88721	5.31999e-15	7.59998e-16	2.67662e-15
GOTERM_BP_FAT	GO:0051352~negative regulation of ligase activity	43	1.37074	1.83048e-18	ANAPC10, ANAPC11, CDC16, PSMB5, PSMB4, PSMB6, PSMB1, PSMB3, PSMB2, PSMD3, FBXO5, PSMD4, PSMD5, UBE2D1, PSMD6, PSMD7, PSMD8, RPS27A, PSMD9, ANAPC4, CDC26, PSMB8, PSMA2, PSMA1, PSMC6, PSMD13, PSMC5, PSMA6, PSME1, PSMD12, PSMC4, PSMA5, PSMC3, PSME2, PSMD11, PSMD10, PSMC2, PSMA4, PSMA3, PSMC1, UBC, PSME3, UBA52	2097	67	13528	4.14027	6.69591e-15	8.36989e-16	3.36888e-15
GOTERM_BP_FAT	GO:0051444~negative regulation of ubiquitin-protein ligase activity	43	1.37074	1.83048e-18	ANAPC10, ANAPC11, CDC16, PSMB5, PSMB4, PSMB6, PSMB1, PSMB3, PSMB2, PSMD3, FBXO5, PSMD4, PSMD5, UBE2D1, PSMD6, PSMD7, PSMD8, RPS27A, PSMD9, ANAPC4, CDC26, PSMB8, PSMA2, PSMA1, PSMC6, PSMD13, PSMC5, PSMA6, PSME1, PSMD12, PSMC4, PSMA5, PSMC3, PSME2, PSMD11, PSMD10, PSMC2, PSMA4, PSMA3, PSMC1, UBC, PSME3, UBA52	2097	67	13528	4.14027	6.69591e-15	8.36989e-16	3.36888e-15
GOTERM_BP_FAT	GO:0051351~positive regulation of ligase activity	45	1.43449	2.49797e-18	ANAPC10, ANAPC11, CDC16, PSMB5, PSMB4, PSMB6, PSMB1, PSMB3, PSMB2, PSMD3, FBXO5, PSMD4, PSMD5, UBE2D1, PSMD6, PSMD7, PSMD8, RPS27A, PSMD9, ANAPC4, CDC26, PSMB8, UBE2N, PSMA2, PSMA1, PSMC6, PSMD13, PSMC5, PSMA6, PSME1, PSMD12, PSMC4, PSMA5, PSMC3, PSME2, PSMD11, PLK1, PSMD10, PSMC2, PSMA4, PSMA3, PSMC1, UBC, PSME3, UBA52	2097	73	13528	3.97672	9.13759e-15	1.01529e-15	4.59735e-15
GOTERM_BP_FAT	GO:0031145~anaphase-promoting complex-dependent proteasomal ubiquitin-dependent protein catabolic process	42	1.33886	3.36021e-18	ANAPC10, ANAPC11, CDC16, PSMB5, PSMB4, PSMB6, PSMB1, PSMB3, PSMB2, PSMD3, PSMD4, PSMD5, UBE2D1, PSMD6, PSMD7, PSMD8, RPS27A, PSMD9, ANAPC4, CDC26, PSMB8, PSMA2, PSMA1, PSMC6, PSMD13, PSMC5, PSMA6, PSME1, PSMD12, PSMC4, PSMA5, PSMC3, PSME2, PSMD11, PSMD10, PSMC2, PSMA4, PSMA3, PSMC1, UBC, PSME3, UBA52	2097	65	13528	4.16842	1.22916e-14	1.22916e-15	6.18424e-15
GOTERM_BP_FAT	GO:0051439~regulation of ubiquitin-protein ligase activity during mitotic cell cycle	44	1.40261	4.69031e-18	ANAPC10, ANAPC11, CDC16, PSMB5, PSMB4, PSMB6, PSMB1, PSMB3, PSMB2, PSMD3, FBXO5, PSMD4, PSMD5, UBE2D1, PSMD6, PSMD7, PSMD8, RPS27A, PSMD9, ANAPC4, CDC26, PSMB8, PSMA2, PSMA1, PSMC6, PSMD13, PSMC5, PSMA6, PSME1, PSMD12, PSMC4, PSMA5, PSMC3, PSME2, PSMD11, PLK1, PSMD10, PSMC2, PSMA4, PSMA3, PSMC1, UBC, PSME3, UBA52	2097	71	13528	3.99788	1.71571e-14	1.55974e-15	8.63219e-15
GOTERM_BP_FAT	GO:0051340~regulation of ligase activity	47	1.49825	1.15435e-17	ANAPC10, ANAPC11, CDC16, FEM1B, FEM1A, PSMB5, PSMB4, PSMB6, PSMB1, PSMB3, PSMB2, PSMD3, FBXO5, PSMD4, PSMD5, UBE2D1, PSMD6, PSMD7, PSMD8, RPS27A, PSMD9, ANAPC4, CDC26, PSMB8, UBE2N, PSMA2, PSMA1, PSMC6, PSMD13, PSMC5, PSMA6, PSME1, PSMD12, PSMC4, PSMA5, PSMC3, PSME2, PSMD11, PLK1, PSMD10, PSMC2, PSMA4, PSMA3, PSMC1, UBC, PSME3, UBA52	2097	81	13528	3.74324	4.22262e-14	3.51885e-15	2.12451e-14
GOTERM_BP_FAT	GO:0043632~modification-dependent macromolecule catabolic process	166	5.29168	6.95762e-17	DZIP3, CBX4, CDC16, OTUB2, ERLEC1, CNOT4, CUL9, KLHL9, RNF34, RPS27A, AUP1, CDCA3, PAN2, SOCS2, ENC1, ANAPC4, SOCS7, ASB9, PSMA2, ASB8, PSMA1, UHRF2, UBR7, PSMA6, PSMA5, PIAS3, FBXO17, PSMA4, TRIM32, PSMA3, RNF25, RNF139, FBXL5, RNF138, RAD18, ASB4, FBXO10, FBXL3, UBA52, FBXO40, ANAPC10, UBA5, ANAPC11, PSMA8, DERL3, PSMB5, FBXW9, UBE2D4, ARIH1, PSMB4, PSMB6, PSMB1, FBXW5, PSMB3, CACYBP, PSMB2, FB…	2097	574	13528	1.86566	4.0612e-13	3.11973e-14	1.9984e-13
GOTERM_BP_FAT	GO:0019941~modification-dependent protein catabolic process	166	5.29168	6.95762e-17	DZIP3, CBX4, CDC16, OTUB2, ERLEC1, CNOT4, CUL9, KLHL9, RNF34, RPS27A, AUP1, CDCA3, PAN2, SOCS2, ENC1, ANAPC4, SOCS7, ASB9, PSMA2, ASB8, PSMA1, UHRF2, UBR7, PSMA6, PSMA5, PIAS3, FBXO17, PSMA4, TRIM32, PSMA3, RNF25, RNF139, FBXL5, RNF138, RAD18, ASB4, FBXO10, FBXL3, UBA52, FBXO40, ANAPC10, UBA5, ANAPC11, PSMA8, DERL3, PSMB5, FBXW9, UBE2D4, ARIH1, PSMB4, PSMB6, PSMB1, FBXW5, PSMB3, CACYBP, PSMB2, FB…	2097	574	13528	1.86566	4.0612e-13	3.11973e-14	1.9984e-13
GOTERM_BP_FAT	GO:0031398~positive regulation of protein ubiquitination	47	1.49825	7.9378e-17	ANAPC10, ANAPC11, CDC16, PSMB5, PSMB4, PSMB6, PSMB1, PSMB3, PSMB2, PSMD3, FBXO5, PSMD4, FBXO4, PSMD5, UBE2D1, PSMD6, PSMD7, PSMD8, RPS27A, PSMD9, BCL10, ANAPC4, CDC26, PSMB8, UBE2N, PSMA2, PSMA1, PSMC6, PSMD13, PSMC5, PSMA6, PSME1, PSMD12, PSMC4, PSMA5, PSMC3, PSME2, PSMD11, PLK1, PSMD10, PSMC2, PSMA4, PSMA3, PSMC1, UBC, PSME3, UBA52	2097	84	13528	3.60956	4.0612e-13	2.89768e-14	1.9984e-13
GOTERM_CC_FAT	GO:0030529~ribonucleoprotein complex	145	4.62225	2.30338e-16	RPP38, MRPS36, RPL18, RPL17, SRP14, PRPF4B, RPL19, MRPS33, RPL13, LSM6, RPL15, RPS6KB2, SYNCRIP, RPLP2, RPL22L1, SRP19, MRPS30, SART1, SMNDC1, IGHMBP2, RPLP0, SRRM1, RPL10, MRPL37, MRPL38, RPL11, RPL12, MRPL32, TIGD7, MRPL33, IMP4, RPS27A, MRPL35, PABPN1, KRR1, MRPL50, RRP1, FMR1, HNRNPA2B1, BTBD6, WDR83, PSMA1, PA2G4, RPS13, RPS10, MRPL47, MRPL45, MRPL46, UBA52, MRPL43, TDRD6, MRPS14, STRAP, TDR…	1836	515	12782	1.96014	1.38556e-13	2.77556e-14	3.33067e-13
GOTERM_BP_FAT	GO:0031397~negative regulation of protein ubiquitination	43	1.37074	3.07028e-16	ANAPC10, ANAPC11, CDC16, PSMB5, PSMB4, PSMB6, PSMB1, PSMB3, PSMB2, PSMD3, FBXO5, PSMD4, PSMD5, UBE2D1, PSMD6, PSMD7, PSMD8, RPS27A, PSMD9, ANAPC4, CDC26, PSMB8, PSMA2, PSMA1, PSMC6, PSMD13, PSMC5, PSMA6, PSME1, PSMD12, PSMC4, PSMA5, PSMC3, PSME2, PSMD11, PSMD10, PSMC2, PSMA4, PSMA3, PSMC1, UBC, PSME3, UBA52	2097	74	13528	3.74862	1.21836e-12	8.12683e-14	6.10623e-13
GOTERM_CC_FAT	GO:0043228~non-membrane-bounded organelle	506	16.1301	5.47652e-16	RPL18, RPL17, RPL19, SURF6, RPL13, RPL15, RPLP2, RPL22L1, WTAP, ZNF251, CTNNB1, WDR74, WDR75, CDCA8, MAK16, RPLP0, RPL10, RPL11, RPL12, TIGD6, TIGD7, KRR1, ZNF44, KIF5B, LIG4, ISG20L2, NCAPD3, NCAPD2, SPAG5, JUN, MAPK3, NLE1, ZNF384, RPS13, FLII, RPS10, MYBBP1A, NFKBIE, DNAH14, AHCTF1, MYBL1, JRK, PEA15, CDC42EP2, WDR55, CENPBD1, PFN4, CDY1B, ISY1, CDC42EP3, DNMT3B, RPS23, DHX9, PTGR2, KIF3A, MKI…	1836	2596	12782	1.35698	3.4639e-13	5.77316e-14	8.21565e-13
GOTERM_CC_FAT	GO:0043232~intracellular non-membrane-bounded organelle	506	16.1301	5.47652e-16	RPL18, RPL17, RPL19, SURF6, RPL13, RPL15, RPLP2, RPL22L1, WTAP, ZNF251, CTNNB1, WDR74, WDR75, CDCA8, MAK16, RPLP0, RPL10, RPL11, RPL12, TIGD6, TIGD7, KRR1, ZNF44, KIF5B, LIG4, ISG20L2, NCAPD3, NCAPD2, SPAG5, JUN, MAPK3, NLE1, ZNF384, RPS13, FLII, RPS10, MYBBP1A, NFKBIE, DNAH14, AHCTF1, MYBL1, JRK, PEA15, CDC42EP2, WDR55, CENPBD1, PFN4, CDY1B, ISY1, CDC42EP3, DNMT3B, RPS23, DHX9, PTGR2, KIF3A, MKI…	1836	2596	12782	1.35698	3.4639e-13	5.77316e-14	8.21565e-13
GOTERM_CC_FAT	GO:0005654~nucleoplasm	212	6.75805	3.0475e-15	ITGB3BP, SURF6, NAA15, NAA16, MED24, SYNCRIP, INTS2, MED23, MED22, CDC16, MED21, WTAP, ISG20, CTNNB1, INTS8, INTS5, PRIM2, OGT, CCNA2, TBPL1, YY1, ANAPC4, LIG3, MED11, MED10, MED19, RFC4, ABT1, PIAS3, JUN, MED18, MAPK3, MAPK8, TADA3, NOC3L, AHCTF1, ZCRB1, CHEK1, TADA1, BOP1, COIL, STON1-GTF2A1L, LEO1, FBXO5, WDHD1, POLQ, PRPF40A, RECQL5, SUB1, TP53BP1, SRA1, ATR, CDC26, ATM, PCNA, PARP1, PARP2, D…	1836	882	12782	1.67338	1.8705e-12	2.67231e-13	4.45199e-12
GOTERM_BP_FAT	GO:0031396~regulation of protein ubiquitination	50	1.59388	3.48143e-15	CDC16, PSMD3, PSMD4, PSMD5, PSMD6, PSMD7, PSMD8, RPS27A, PSMD9, BCL10, ANAPC4, PSMA2, UBE2N, PSMA1, PSMA6, PSME1, PSMA5, PSME2, PSMA4, PSMA3, RNF139, UBC, PSME3, UBA52, ANAPC10, ANAPC11, FEM1B, FEM1A, PSMB5, PSMB4, PSMB6, PSMB1, PSMB3, PSMB2, FBXO5, FBXO4, UBE2D1, CDC26, PSMB8, PSMC6, PSMD13, PSMC5, PSMD12, PSMC4, PSMC3, PSMD11, PLK1, PSMD10, PSMC2, PSMC1	2097	100	13528	3.22556	1.25897e-11	7.86815e-13	6.33937e-12
GOTERM_BP_FAT	GO:0051603~proteolysis involved in cellular protein catabolic process	167	5.32356	4.7571e-15	DZIP3, CBX4, CDC16, OTUB2, ERLEC1, CNOT4, CUL9, KLHL9, RNF34, RPS27A, AUP1, CDCA3, PAN2, SOCS2, RELA, ENC1, ANAPC4, SOCS7, ASB9, PSMA2, ASB8, PSMA1, UHRF2, UBR7, PSMA6, PSMA5, PIAS3, FBXO17, PSMA4, TRIM32, PSMA3, RNF25, RNF139, FBXL5, RNF138, RAD18, ASB4, FBXO10, FBXL3, UBA52, FBXO40, ANAPC10, UBA5, ANAPC11, PSMA8, DERL3, PSMB5, FBXW9, UBE2D4, ARIH1, PSMB4, PSMB6, PSMB1, FBXW5, PSMB3, CACYBP, PSM…	2097	600	13528	1.79556	1.74631e-11	1.02729e-12	8.78186e-12
GOTERM_BP_FAT	GO:0044257~cellular protein catabolic process	167	5.32356	7.66348e-15	DZIP3, CBX4, CDC16, OTUB2, ERLEC1, CNOT4, CUL9, KLHL9, RNF34, RPS27A, AUP1, CDCA3, PAN2, SOCS2, RELA, ENC1, ANAPC4, SOCS7, ASB9, PSMA2, ASB8, PSMA1, UHRF2, UBR7, PSMA6, PSMA5, PIAS3, FBXO17, PSMA4, TRIM32, PSMA3, RNF25, RNF139, FBXL5, RNF138, RAD18, ASB4, FBXO10, FBXL3, UBA52, FBXO40, ANAPC10, UBA5, ANAPC11, PSMA8, DERL3, PSMB5, FBXW9, UBE2D4, ARIH1, PSMB4, PSMB6, PSMB1, FBXW5, PSMB3, CACYBP, PSM…	2097	603	13528	1.78663	2.80223e-11	1.55675e-12	1.40998e-11
GOTERM_BP_FAT	GO:0030163~protein catabolic process	169	5.38731	3.33937e-14	DZIP3, CBX4, CDC16, OTUB2, ERLEC1, CNOT4, CUL9, KLHL9, RNF34, RPS27A, AUP1, CDCA3, PAN2, SOCS2, RELA, ENC1, ANAPC4, SOCS7, ASB9, PSMA2, ASB8, PSMA1, UHRF2, UBR7, PSMA6, PSMA5, PIAS3, FBXO17, PSMA4, TRIM32, PSMA3, RNF25, RNF139, FBXL5, RNF138, RAD18, ASB4, FBXO10, FBXL3, UBA52, FBXO40, ANAPC10, UBA5, ANAPC11, PSMA8, DERL3, PSMB5, FBXW9, UBE2D4, ARIH1, PSMB4, PSMB6, PSMB1, FBXW5, PSMB3, CACYBP, PSM…	2097	622	13528	1.7528	1.22242e-10	6.43374e-12	6.15064e-11
GOTERM_CC_FAT	GO:0000502~proteasome complex	35	1.11572	4.93866e-14	UBE3A, PSMA8, PSMB5, PSMB4, PSMB6, PSMB1, PSMB3, PSMB2, PSMD3, PSMD4, PSMD5, PSMD6, PSMD7, PSMD8, PSMD9, PSMB8, PSMA2, PSMA1, PSMC6, PSMD13, PSMC5, PSMA6, PSME1, PSMD12, PSMC4, PSMA5, PSME2, PSMD11, PSMC3, PSMD10, PSMC2, PSMA4, PSMC1, PSMA3, PSME3	1836	61	12782	3.99452	3.08287e-11	3.85358e-12	7.33635e-11
GOTERM_BP_FAT	GO:0044265~cellular macromolecule catabolic process	189	6.02486	6.26176e-14	DZIP3, CBX4, RNASEH1, CDC16, OTUB2, ERLEC1, CNOT4, ISG20, CUL9, KLHL9, RNF34, RPS27A, AUP1, CDCA3, PAN2, PAN3, SOCS2, RELA, ENC1, ANAPC4, CECR2, SOCS7, PSMA2, ASB9, ASB8, PSMA1, CD36, UHRF2, UBR7, PSMA6, PSMA5, PIAS3, FBXO17, PSMA4, TRIM32, PSMA3, RNF25, RNF139, FBXL5, RNF138, RAD18, ASB4, FBXO10, UBA52, FBXL3, FBXO40, ANAPC10, UBA5, OAS2, ANAPC11, PSMA8, DERL3, PSMB5, FBXW9, UBE2D4, ARIH1, PSMB4…	2097	725	13528	1.68174	2.29051e-10	1.14526e-11	1.15241e-10
GOTERM_BP_FAT	GO:0031400~negative regulation of protein modification process	53	1.68951	1.75002e-13	CDC16, TGFB1, BAK1, PSMD3, PSMD4, PSMD5, PSMD6, PSMD7, PSMD8, RPS27A, PSMD9, IBTK, ANAPC4, PSMA2, PSMA1, PSMA6, PSME1, PSMA5, PSME2, PSMA4, JUN, PSMA3, UBC, PEBP1, PSME3, UBA52, ANAPC10, ANAPC11, PSMB5, PSMB4, PSMB6, PSMB1, PSMB3, PPP2CA, PSMB2, FBXO5, UBE2D1, TINF2, DNMT3B, NF2, TAF7, CDC26, PSMB8, PSMC6, PSMD13, PSMC5, PSMD12, PSMC4, PSMC3, PSMD11, PSMD10, PSMC2, PSMC1	2097	119	13528	2.87319	6.40044e-10	3.04783e-11	3.2202e-10
GOTERM_BP_FAT	GO:0010498~proteasomal protein catabolic process	48	1.53012	2.32111e-13	ANAPC10, EDEM3, ANAPC11, CDC16, DERL3, ERLEC1, PSMB5, USP19, PSMB4, PSMB6, PSMB1, PSMB3, PSMB2, PSMD3, PSMD4, PSMD5, UBE2D1, PSMD6, PSMD7, PSMD8, RPS27A, PSMD9, ANAPC4, ERLIN2, PCNP, CDC26, PSMB8, PSMA2, PSMA1, PSMC6, PSMD13, PSMC5, PSMA6, PSME1, PSMD12, PSMC4, PSMA5, PSMC3, PSME2, PSMD11, PSMD10, PSMC2, PSMA4, PSMA3, PSMC1, UBC, PSME3, UBA52	2097	102	13528	3.03582	8.49196e-10	3.85998e-11	4.27247e-10
GOTERM_BP_FAT	GO:0043161~proteasomal ubiquitin-dependent protein catabolic process	48	1.53012	2.32111e-13	ANAPC10, EDEM3, ANAPC11, CDC16, DERL3, ERLEC1, PSMB5, USP19, PSMB4, PSMB6, PSMB1, PSMB3, PSMB2, PSMD3, PSMD4, PSMD5, UBE2D1, PSMD6, PSMD7, PSMD8, RPS27A, PSMD9, ANAPC4, ERLIN2, PCNP, CDC26, PSMB8, PSMA2, PSMA1, PSMC6, PSMD13, PSMC5, PSMA6, PSME1, PSMD12, PSMC4, PSMA5, PSMC3, PSME2, PSMD11, PSMD10, PSMC2, PSMA4, PSMA3, PSMC1, UBC, PSME3, UBA52	2097	102	13528	3.03582	8.49196e-10	3.85998e-11	4.27247e-10
GOTERM_MF_FAT	GO:0008270~zinc ion binding	466	14.855	6.37563e-13	FLYWCH1, SLC2A4RG, DBF4B, ZNF57, RP9, ZNF250, ZNF251, ZNF777, CUL9, ZNF107, ZNF396, ZNF641, ZNF44, CGRRF1, ZNF644, BRAF, ZNF646, ZNF48, LIG3, ZNF792, ZNF503, MECOM, ZNF500, ZNF789, ZNF784, ZNF786, ZNF785, ZNF384, ZNHIT3, ZNF79, ZNF133, ZNF77, ZNF76, ZSCAN5A, ZCRB1, ZNF232, DUSP12, ARIH1, ZNF799, CDADC1, ZNF74, RCHY1, VEZF1, DNMT3B, ZNF70, DHX58, ZNF622, ZC3H14, ZC3H13, ZC3H15, PTGR2, KLF13, KLF10…	1969	2311	12983	1.32958	7.24315e-10	7.24315e-10	1.02376e-09
GOTERM_BP_FAT	GO:0000279~M phase	103	3.28339	6.8086e-13	RAD51C, KNTC1, OSGIN2, AURKA, RBM7, CDC16, AURKB, TTN, MEI1, CDCA8, RAD21, CDCA2, CCNA2, ASPM, CDCA3, ANAPC4, LIG3, MND1, PIM2, WEE1, NCAPD3, NCAPD2, RAD1, DCLRE1A, SYCP3, SPAG5, NEK9, DSCC1, NEK3, NEK2, KATNB1, TIPIN, LRRCC1, ANLN, CHEK1, DMWD, ANAPC10, ANAPC11, CCNG1, SPC24, SAC3D1, KATNA1, FBXO43, FBXO5, MNS1, SKA3, SKA2, ERCC6L, MKI67, CKAP5, NUF2, SYCE2, BRCA2, CDC26, RAD54L, ATM, RNF8, PLK1…	2097	329	13528	2.01965	2.49073e-09	1.08293e-10	1.25315e-09
GOTERM_BP_FAT	GO:0022403~cell cycle phase	120	3.82531	2.67724e-12	RAD51C, DBF4, KNTC1, OSGIN2, AURKA, RBM7, AURKB, CDC16, TTN, MEI1, CDCA8, RAD21, CDKN2B, CDCA2, CCNA2, ASPM, CDCA3, ANAPC4, LIG3, PIM1, MND1, TBRG4, PIM2, PPP1CB, WEE1, NCAPD3, NCAPD2, RAD1, DCLRE1A, SYCP3, SPAG5, NEK9, DSCC1, PPP2R3B, NEK3, NEK2, LRRCC1, TIPIN, KATNB1, ANAPC10, ANLN, CHEK1, DMWD, ANAPC11, CCNG1, SPC24, SAC3D1, KATNA1, FBXO43, FBXO5, MNS1, SKA3, SKA2, ERCC6L, MKI67, CKAP5, NUF2, …	2097	414	13528	1.86989	9.79317e-09	4.08049e-10	4.92719e-09
GOTERM_BP_FAT	GO:0009057~macromolecule catabolic process	193	6.15237	6.86841e-12	DZIP3, RNASEH1, CDC16, ERLEC1, ISG20, CUL9, CDCA3, AUP1, PAN2, PAN3, ANAPC4, CD36, UHRF2, UBR7, PIAS3, FBXL5, FBXL3, UBA5, OAS2, ARIH1, CACYBP, FBXO5, FBXO4, FBXO3, FBXO8, UFSP2, PCNP, CDC26, AFG3L2, ATM, RNF8, CBLC, DCP2, UBA3, UFC1, RLIM, FANCL, FBXL19, USP19, ZYG11A, FBXL12, USP11, FBXL15, MYC, USP15, DEDD2, ZFP36, HERC6, HERC5, ERLIN2, GTF2H3, GTF2H2, PJA1, MED8, CLN6, USP8, ATG12, USP4, EDEM…	2097	781	13528	1.59419	2.51246e-08	1.00498e-09	1.26408e-08
GOTERM_CC_FAT	GO:0005840~ribosome	70	2.23143	2.25433e-11	RPL18, MRPS36, RPL17, RPL19, MRPS33, RPL13, RPL15, RPLP2, RPS6KB2, RPL22L1, MRPS30, RPLP0, RPL10, MRPL37, MRPL38, RPL11, RPL12, MRPL32, MRPL33, RPS27A, MRPL35, MRPL2, MRPL1, MRPL50, FMR1, MRPL9, DNAJC21, MRPS7, UBC, RPS13, RPS10, MRPL47, MRPL45, MRPL46, UBA52, MRPL43, MRPS14, MRPS10, RPS15A, NUFIP1, QTRT1, RPL38, RPL39, MRPL10, RPL30, MRPL13, MRPL12, RPL31, RPL6, MRPL17, RPL9, MRPL16, MRPL54, MRP…	1836	215	12782	2.26666	1.4067e-08	1.563e-09	3.34734e-08
GOTERM_MF_FAT	GO:0003677~DNA binding	461	14.6956	2.3834e-11	FLYWCH1, SLC2A4RG, SURF6, ZNF57, ZNF250, ZNF251, CTNNB1, ZNF777, PHTF2, ZNF107, ZNF396, TIGD6, TIGD7, TBPL1, ZNF641, ZNF44, ZNF644, ZNF646, BARHL2, ZNF48, LIG3, ZNF792, LIG4, MECOM, ZNF500, RAD1, ZNF789, ZNF784, JUN, ZNF786, ZNF785, SMARCAL1, ZNF384, TGIF1, SHOX, TGIF2, MYBBP1A, ZNF79, ZNF133, ZNF77, ZNF76, ZSCAN5A, AHCTF1, ZNF232, MYBL1, VPS72, JRK, CENPBD1, ZNF799, ZNF74, VEZF1, DNMT3B, ZNF70, …	1969	2331	12983	1.30403	2.70753e-08	1.35377e-08	3.82687e-08
GOTERM_BP_FAT	GO:0048285~organelle fission	76	2.4227	4.47493e-11	KNTC1, AURKA, CDC16, AURKB, TTN, FAM83D, CDCA8, RAD21, CDCA2, CCNA2, ASPM, ZW10, CDCA3, CDC6, DSN1, ANAPC4, CCNF, TPX2, WEE1, NCAPD3, NCAPD2, CDK3, DCLRE1A, SPAG5, NEK9, HAUS8, CHFR, DSCC1, HAUS4, HAUS3, HAUS5, NEK3, NEK2, HAUS2, CETN3, LRRCC1, KATNB1, TIPIN, ANLN, ANAPC10, ANAPC11, CCNG1, SPC24, FIS1, SAC3D1, KATNA1, BUB1, FBXO5, SKA3, SKA2, ZWILCH, TERF1, ERCC6L, BOD1, TXNL4B, DNM1L, CKAP5, NUF…	2097	229	13528	2.14098	1.63693e-07	6.29588e-09	8.2358e-08
GOTERM_BP_FAT	GO:0051301~cell division	90	2.86898	1.0223e-10	KNTC1, CDC16, AURKB, DSTN, CCNE2, FAM83D, CDCA8, RAD21, RNF103, CDCA2, CDK10, CCNA2, ASPM, ZW10, CDCA3, CDC6, DSN1, PIK3CB, ANAPC4, CCNF, LIG3, CECR2, LIG4, CDK4, PPP1CB, WEE1, NCAPD3, NCAPD2, CDK3, SPDYA, DCLRE1A, SYCP3, SPAG5, CNTROB, NEK9, HAUS8, CHFR, SPAST, HAUS4, CKS1B, HAUS3, HAUS5, NEK3, NEK2, HAUS2, CETN3, LRRCC1, KATNB1, TIPIN, AHCTF1, ANLN, ANAPC10, ANAPC11, CCNG1, SPC24, SAC3D1, KATNA…	2097	295	13528	1.96814	3.73959e-07	1.38503e-08	1.88148e-07
GOTERM_CC_FAT	GO:0005694~chromosome	117	3.72968	2.82816e-10	HMGN1, ITGB3BP, HMGN3, HMGN2, PRPF4B, CBX4, KNTC1, AURKB, TTN, HMGN4, CBX7, CBX6, CDCA8, RAD21, H2AFV, PRIM2, TIGD6, TIGD7, LIG4, NCAPD3, NCAPD2, TNKS2, CHRAC1, RFC4, SPAG5, PRDM6, JUN, RAD18, LRPPRC, DSCC1, NEK2, TIPIN, AHCTF1, CHEK1, ZNF330, JRK, SPC24, CENPBD1, EIF3E, CDY1B, SKA3, SKA2, ASF1B, DNMT3B, ERCC6L, SHPRH, MKI67, TP53BP1, PIF1, NUF2, JRKL, SYCE2, ATR, HIST2H3C, RNF8, CDY2B, PCNA, HIS…	1836	460	12782	1.77074	1.76477e-07	1.76477e-08	4.19939e-07
GOTERM_BP_FAT	GO:0000087~M phase of mitotic cell cycle	73	2.32706	2.84731e-10	KNTC1, AURKA, CDC16, AURKB, TTN, FAM83D, CDCA8, RAD21, CDCA2, CCNA2, ASPM, ZW10, CDCA3, CDC6, DSN1, ANAPC4, CCNF, TPX2, WEE1, NCAPD3, NCAPD2, CDK3, DCLRE1A, SPAG5, NEK9, HAUS8, CHFR, DSCC1, HAUS4, HAUS3, HAUS5, NEK3, NEK2, HAUS2, CETN3, LRRCC1, KATNB1, TIPIN, ANLN, ANAPC10, ANAPC11, CCNG1, SPC24, SAC3D1, KATNA1, BUB1, FBXO5, SKA3, SKA2, ZWILCH, TERF1, ERCC6L, BOD1, TXNL4B, CKAP5, NUF2, KIF18A, CE…	2097	224	13528	2.10237	1.04154e-06	3.7198e-08	5.24027e-07
GOTERM_MF_FAT	GO:0003735~structural constituent of ribosome	59	1.88078	3.09012e-10	RPL18, MRPS36, RPL17, RPL19, MRPS33, RPL13, RPL15, RPLP2, RPL22L1, MRPS30, RPLP0, RPL10, MRPL37, RPL11, RPL12, MRPL32, MRPL33, RPS27A, MRPL35, MRPL2, MRPL1, MRPL9, MRPS7, UBC, RPS13, MRPL47, MRPL45, UBA52, MRPL43, MRPS14, MRPS10, RPS15A, RPL38, RPL39, MRPL10, RPL30, MRPL13, MRPL12, RPL31, RPL6, MRPL17, RPL9, MRPL16, MRPL18, RPL4, RPS23, RPL26, RPL27, MRPL30, RPL29, MRPL24, MRPL23, MRPL22, HNRNPH2…	1969	168	12983	2.31565	3.51038e-07	1.17013e-07	4.96162e-07
GOTERM_BP_FAT	GO:0007067~mitosis	72	2.29519	3.09414e-10	KNTC1, AURKA, CDC16, AURKB, TTN, FAM83D, CDCA8, RAD21, CDCA2, CCNA2, ASPM, ZW10, CDCA3, CDC6, DSN1, ANAPC4, CCNF, TPX2, WEE1, NCAPD3, NCAPD2, CDK3, DCLRE1A, SPAG5, NEK9, HAUS8, CHFR, DSCC1, HAUS4, HAUS3, HAUS5, NEK3, NEK2, HAUS2, CETN3, LRRCC1, KATNB1, TIPIN, ANLN, ANAPC10, ANAPC11, CCNG1, SPC24, SAC3D1, KATNA1, BUB1, FBXO5, SKA3, SKA2, ZWILCH, TERF1, ERCC6L, BOD1, TXNL4B, CKAP5, NUF2, KIF18A, CE…	2097	220	13528	2.11128	1.13184e-06	3.90288e-08	5.69455e-07
GOTERM_BP_FAT	GO:0000280~nuclear division	72	2.29519	3.09414e-10	KNTC1, AURKA, CDC16, AURKB, TTN, FAM83D, CDCA8, RAD21, CDCA2, CCNA2, ASPM, ZW10, CDCA3, CDC6, DSN1, ANAPC4, CCNF, TPX2, WEE1, NCAPD3, NCAPD2, CDK3, DCLRE1A, SPAG5, NEK9, HAUS8, CHFR, DSCC1, HAUS4, HAUS3, HAUS5, NEK3, NEK2, HAUS2, CETN3, LRRCC1, KATNB1, TIPIN, ANLN, ANAPC10, ANAPC11, CCNG1, SPC24, SAC3D1, KATNA1, BUB1, FBXO5, SKA3, SKA2, ZWILCH, TERF1, ERCC6L, BOD1, TXNL4B, CKAP5, NUF2, KIF18A, CE…	2097	220	13528	2.11128	1.13184e-06	3.90288e-08	5.69455e-07
GOTERM_CC_FAT	GO:0005730~nucleolus	161	5.13229	3.14013e-10	RPP38, SURF6, RBM15B, SRP19, WTAP, ZNF251, ESF1, WDR74, WDR75, EBNA1BP2, CDCA8, MAK16, PGRMC1, RPL11, IMP4, RDM1, GNL3, PABPN1, KRR1, RRP1, BYSL, FMR1, HNRNPA2B1, RAD9A, ISG20L2, ZNF3, MRTO4, PA2G4, ABT1, MAPK3, NLE1, ZNF384, FLII, RPS13, MYBBP1A, FUS, NEK2, NFKBIE, NOC3L, BOP1, MYBL1, COIL, ZNF330, HNRNPA3, WDR55, RPL9, HTATSF1, STX17, BRIX1, ISY1, ZNF597, WDHD1, DNMT3B, UTP23, IKZF5, DHX9, TSEN…	1836	698	12782	1.60582	1.95944e-07	1.78131e-08	4.66263e-07
GOTERM_MF_FAT	GO:0046914~transition metal ion binding	529	16.8632	4.08257e-10	FLYWCH1, SLC2A4RG, CDIPT, PDP2, DBF4B, CYP2D6, ZNF57, RP9, ZNF250, ZNF251, ISG20, ZNF777, CUL9, ZNF107, ZNF396, ZNF641, ZNF44, CGRRF1, BRAF, ZNF644, ZNF646, ZNF48, LIG3, ZNF792, ZNF503, MECOM, ZNF500, OGFOD1, EIF2AK1, ZNF789, ZNF784, ZNF786, ZNF785, ZNF384, ZNHIT3, ZNF79, ZNF133, ZNF77, ZNF76, ZSCAN5A, ZNF232, HFE, ZCRB1, DUSP12, ARIH1, ZNF799, CDADC1, ZNF74, RCHY1, VEZF1, DNMT3B, ZNF70, DHX58, Z…	1969	2785	12983	1.25245	4.6378e-07	1.15945e-07	6.55515e-07
GOTERM_BP_FAT	GO:0006350~transcription	422	13.4523	7.016e-10	SCAF1, SLC2A4RG, ZNF57, MED25, NAA15, MED24, ZNF250, MED23, MED22, MED21, ZNF251, CTNNB1, ZNF777, MED28, MED27, PHTF2, ZNF396, ZNF107, TBPL1, ZNF641, ZNF44, ZNF644, ZNF48, BARHL2, MTPAP, MED11, ZNF503, ZNF792, MED10, ZNF500, MED19, ZNF789, ZNF784, ASCC3, JUN, ZNF786, ZNF785, MED18, ZNF384, TGIF1, VGLL2, FLII, SHOX, TGIF2, MYBBP1A, MCTS1, IRAK1BP1, ZNF79, ZNF133, ZNF77, ZNF76, NFKBIB, ZSCAN5A, AHC…	2097	2101	13528	1.29575	2.56645e-06	8.55485e-08	1.29125e-06
GOTERM_BP_FAT	GO:0045449~regulation of transcription	506	16.1301	1.0861e-09	SLC2A4RG, ZNF57, MED25, NAA15, ZNF250, MED24, NAA16, MED23, MED22, MED21, ZNF251, CTNNB1, ZNF777, MED28, MED27, PHTF2, YEATS2, ZNF107, ZNF396, TIGD6, CCNA2, TIGD7, TBPL1, ZNF641, ZNF44, ZNF644, ZNF646, BARHL2, ZNF48, MED11, ZNF792, ZNF503, PTPRU, MECOM, MED10, ZNF500, MED19, ZNF789, ZNF784, IFNB1, ASCC3, JUN, ZNF786, MED18, ZNF785, SMARCAL1, ZNF384, TGIF1, SHOX, VGLL2, FLII, TGIF2, MYBBP1A, MCTS1…	2097	2601	13528	1.255	3.97293e-06	1.28159e-07	1.99889e-06
GOTERM_BP_FAT	GO:0006259~DNA metabolic process	131	4.17596	1.09097e-09	RAD51C, DBF4, RNASEH1, MCM10, ISG20, IGHMBP2, RAD21, DNTT, PRIM2, PMS2, CRY1, POLL, NEIL3, LIG3, RAD9B, MND1, CECR2, RAD9A, LIG4, RAD1, DCLRE1A, DCLRE1B, RFC4, SMARCAL1, TBRG1, RAD18, DSCC1, TMX1, DNAH14, HUS1, TIPIN, CHEK1, RRM2B, HSPA1L, POLE2, POLM, POLN, FBXO4, POLQ, ATRIP, ASF1A, DNMT3B, GINS2, SHPRH, RECQL5, EME2, TP53BP1, CINP, EME1, BRCA2, ATR, RAD54L, ATM, RNF8, TXNDC12, POLD1, PCNA, HSP…	2097	506	13528	1.67015	3.99077e-06	1.24712e-07	2.00786e-06
GOTERM_CC_FAT	GO:0044427~chromosomal part	100	3.18776	2.27687e-09	HMGN1, ITGB3BP, HMGN3, HMGN2, CBX4, KNTC1, AURKB, CBX7, HMGN4, CBX6, CDCA8, H2AFV, PRIM2, TIGD6, TIGD7, NCAPD3, TNKS2, NCAPD2, CHRAC1, RFC4, SPAG5, JUN, RAD18, DSCC1, TIPIN, AHCTF1, CHEK1, ZNF330, JRK, SPC24, CENPBD1, EIF3E, CDY1B, SKA3, SKA2, ASF1B, DNMT3B, ERCC6L, SHPRH, MKI67, TP53BP1, PIF1, NUF2, JRKL, SYCE2, ATR, HIST2H3C, CDY2B, PCNA, H3F3A, HIST1H3C, H3F3B, HIST1H3G, HP1BP3, DMAP1, TERF2IP…	1836	386	12782	1.80359	1.42077e-06	1.18397e-07	3.38081e-06
GOTERM_BP_FAT	GO:0006974~response to DNA damage stimulus	101	3.21964	9.23525e-09	RAD51C, IGHMBP2, RAD21, PMS2, TLK1, CRY1, GNL1, CCNA2, MAP2K6, POLL, NEIL3, LIG3, RAD9B, RAD9A, LIG4, PPP1CB, RAD1, DCLRE1A, DCLRE1B, RFC4, RAD18, MCTS1, HUS1, TIPIN, CHEK1, RRM2B, HSPA1L, POLE2, POLN, POLQ, ASF1A, ATRIP, SHPRH, RECQL5, TP53BP1, EME2, EME1, CIDEB, BRCA2, ATAD5, ATR, RAD54L, ATM, RNF8, TXNDC12, CDKN1A, BBC3, POLD1, PCNA, PARP1, PARP2, APLF, TERF2IP, GTSE1, FANCL, CASP3, SLK, FANCI…	2097	373	13528	1.74682	3.3782e-05	1.02371e-06	1.69968e-05
GOTERM_BP_FAT	GO:0051248~negative regulation of protein metabolic process	61	1.94453	9.2841e-09	SRP14, CDC16, TGFB1, BAK1, TIA1, PSMD3, PSMD4, PSMD5, PSMD6, PSMD7, PSMD8, RPS27A, PSMD9, IBTK, RELA, ANAPC4, PSMA2, PSMA1, EIF2AK1, PSMA6, PSME1, PSMA5, PSME2, PSMA4, JUN, PSMA3, UBC, PEBP1, PSME3, MDM4, UBA52, GIPC1, ANAPC10, ANAPC11, PAIP2B, PSMB5, PSMB4, PSMB6, PSMB1, PSMB3, EIF3E, PPP2CA, PSMB2, FBXO5, UBE2D1, TINF2, DNMT3B, NF2, TAF7, CDC26, PSMB8, PSMC6, PSMC5, PSMD13, PSMD12, PSMC4, PSMC3…	2097	187	13528	2.10438	3.39607e-05	9.98859e-07	1.70867e-05
GOTERM_BP_FAT	GO:0032269~negative regulation of cellular protein metabolic process	59	1.88078	1.37416e-08	SRP14, CDC16, TGFB1, BAK1, TIA1, PSMD3, PSMD4, PSMD5, PSMD6, PSMD7, PSMD8, RPS27A, PSMD9, IBTK, ANAPC4, PSMA2, PSMA1, EIF2AK1, PSMA6, PSME1, PSMA5, PSME2, PSMA4, JUN, PSMA3, UBC, PEBP1, PSME3, UBA52, GIPC1, ANAPC10, ANAPC11, PAIP2B, PSMB5, PSMB4, PSMB6, PSMB1, PSMB3, EIF3E, PPP2CA, PSMB2, FBXO5, UBE2D1, TINF2, DNMT3B, NF2, TAF7, CDC26, PSMB8, PSMC6, PSMC5, PSMD13, PSMD12, PSMC4, PSMC3, PSMD11, PS…	2097	180	13528	2.11453	5.02656e-05	1.4362e-06	2.52905e-05
GOTERM_BP_FAT	GO:0031401~positive regulation of protein modification process	60	1.91266	2.45062e-08	GDF7, CDC16, TGFB1, NOD2, FNTA, CLCF1, PSMD3, PSMD4, PSMD5, MLST8, PSMD6, PSMD7, FGF2, PSMD8, RPS27A, PSMD9, BCL10, ANAPC4, TNFRSF14, UBE2N, PSMA2, PSMA1, PSMA6, PSME1, CD80, PIAS3, PSMA5, PSME2, PSMA4, PSMA3, UBC, PSME3, UBA52, KITLG, ANAPC10, ANAPC11, PSMB5, PSMB4, PSMB6, PSMB1, PSMB3, PSMB2, FBXO5, FBXO4, UBE2D1, DNMT3B, HCLS1, CDC26, PSMB8, PSMC6, PSMC5, PSMD13, PSMD12, PSMC4, PSMC3, PSMD11, …	2097	187	13528	2.06988	8.96396e-05	2.4901e-06	4.51019e-05
GOTERM_MF_FAT	GO:0003723~RNA binding	164	5.22792	2.46863e-08	SCAF1, RPL18, SRP14, RNASEL, RPL19, DZIP3, SURF6, RPL13, RBM15B, TRMT2A, LSM6, RPL15, UNC50, RNASEH1, RPLP2, RBM6, SYNCRIP, RBM7, SRP19, CNOT4, ISG20, SMNDC1, IGHMBP2, PUS7L, TIA1, RPLP0, SRRM1, RPL11, RPL12, TIGD7, RC3H1, RBM12, RDM1, PABPN1, KRR1, RPUSD4, RPUSD2, RPUSD3, FMR1, HNRNPA2B1, MTPAP, PSMA1, PA2G4, PSMA6, ABT1, TIAL1, SERBP1, RPS13, MCTS1, LRPPRC, FUS, PUS3, SNRPB2, ZCRB1, OAS1, OAS2,…	1969	718	12983	1.50608	2.80432e-05	5.6087e-06	3.96372e-05
GOTERM_CC_FAT	GO:0015934~large ribosomal subunit	29	0.92445	4.01607e-08	RPL18, RPL17, RPL19, RPLP2, RPL38, RPL39, MRPL10, MRPL13, RPL30, MRPL12, RPL6, RPL31, RPLP0, MRPL16, RPL10, RPL11, RPL4, MRPL32, MRPL1, RPL26, RPL29, MRPL23, MRPL22, RPL18A, RPL13A, MRPL27, RPL21, RPL7L1, MRPL43	1836	67	12782	3.01335	2.506e-05	1.92771e-06	5.96327e-05
GOTERM_CC_FAT	GO:0000775~chromosome, centromeric region	42	1.33886	1.01599e-07	ITGB3BP, KNTC1, AHCTF1, AURKB, ZNF330, SPC24, JRK, SUMO2, CDCA8, CENPBD1, HJURP, CENPA, CENPB, PPP2CA, BUB1, SKA3, SKA2, TIGD6, ZWILCH, TIGD7, ZW10, ERCC6L, CENPO, BOD1, CENPM, CENPL, MKI67, DSN1, CENPQ, TP53BP1, CENPP, JRKL, NUF2, CENPF, CENPE, CENPK, MIS12, CENPH, SPAG5, CENPV, CENPT, DSCC1	1836	124	12782	2.35805	6.33957e-05	4.5284e-06	0.000150859
GOTERM_BP_FAT	GO:0006281~DNA repair	79	2.51833	1.34609e-07	RAD51C, APLF, FANCL, IGHMBP2, RAD21, SLK, FANCI, SETMAR, PMS2, FANCE, FANCG, CRY1, TOP2A, WDR33, POLL, BRCC3, NEIL3, LIG3, TP53, GTF2H3, RAD9B, APTX, ZSWIM7, RAD9A, GTF2H5, LIG4, RAD52, RAD50, GTF2H2, RAD51, UBE2N, RAD1, RECQL, DCLRE1A, DCLRE1B, RFC4, FANCD2, NCOA6, DDB2, RAD18, ASTE1, WRNIP1, UNG, HUS1, CHEK1, RRM2B, PRPF19, HSPA1L, SUMO1, CHD1L, ERCC6, POLE2, MDC1, HINFP, POLN, POLQ, ATRIP, ASF…	2097	284	13528	1.7945	0.00049228	1.33081e-05	0.000247739
GOTERM_BP_FAT	GO:0006511~ubiquitin-dependent protein catabolic process	70	2.23143	1.51277e-07	BAP1, CDC16, ERLEC1, USP19, CUL9, PSMD3, USP11, FBXL12, PSMD4, PSMD5, PSMD6, USP15, PSMD7, PSMD8, RPS27A, PSMD9, PAN2, ANAPC4, ERLIN2, UBE2NL, PSMA2, PSMA1, UHRF2, PSMA6, PSME1, PSMA5, PSME2, PSMA4, PSMA3, TRIM32, UBC, PSME3, CHFR, UBA52, USP8, USP9Y, UBE3A, USP4, ANAPC10, ANAPC11, EDEM3, DERL3, PSMA8, PSMB5, PSMB4, ARIH1, PSMB6, PSMB1, PSMB3, PSMB2, FBXO4, USP35, UBE2D1, FBXO8, PCNP, CDC26, PSMB…	2097	242	13528	1.86603	0.000553219	1.45623e-05	0.000278415
GOTERM_BP_FAT	GO:0051247~positive regulation of protein metabolic process	70	2.23143	1.7984e-07	GDF7, CDC16, TGFB1, NOD2, FNTA, CLCF1, PSMD3, PSMD4, PSMD5, MLST8, PSMD6, FGF2, PSMD7, SAMD4A, RPS27A, PSMD8, PSMD9, BCL10, BARHL2, ANAPC4, TNFRSF14, CDK4, UBE2N, PSMA2, RNF180, PSMA1, PSMA6, PSME1, CD80, PSME2, PIAS3, SGSM3, PSMA5, PSMA4, PSMA3, TRIM32, UBC, PSME3, UBA52, CLN6, KITLG, NFKBIA, EGLN2, ANAPC10, ANAPC11, PSMB5, PSMB4, PSMB6, PSMB1, PSMB3, PSMB2, FBXO5, FBXO4, UBE2D1, DNMT3B, DAZ3, D…	2097	243	13528	1.85835	0.000657638	1.68679e-05	0.000330982
GOTERM_CC_FAT	GO:0005839~proteasome core complex	14	0.446286	3.04766e-07	PSMA8, PSMB8, PSMB5, PSMA2, PSMA1, PSMB4, PSMB6, PSMA6, PSMB1, PSMA5, PSMA4, PSMB3, PSMA3, PSMB2	1836	20	12782	4.87331	0.000190156	1.26782e-05	0.00045253
GOTERM_BP_FAT	GO:0031399~regulation of protein modification process	80	2.55021	3.49287e-07	PDGFA, GDF7, CDC16, PDCD4, TGFB1, BAK1, NOD2, NDUFS4, FNTA, CLCF1, PSMD3, PSMD4, PDGFD, PSMD5, MLST8, PSMD6, FGF2, PSMD7, RPS27A, PSMD8, PSMD9, IBTK, BCL10, CCDC88A, ANAPC4, TNFRSF14, UBE2N, PSMA2, PSMA1, PSMA6, PSME1, CD80, PSME2, PIAS3, PSMA5, PSMA4, JUN, PSMA3, UBC, MAP3K10, RNF139, PEBP1, PSME3, UBA52, KITLG, ANAPC10, ANAPC11, FEM1B, FEM1A, PSMB5, PSMB4, PSMB6, ERCC6, PSMB1, PSMB3, PPP2CA, AR…	2097	295	13528	1.74946	0.00127688	3.19418e-05	0.000642837
GOTERM_BP_FAT	GO:0032270~positive regulation of cellular protein metabolic process	67	2.1358	3.64558e-07	GDF7, CDC16, TGFB1, NOD2, FNTA, CLCF1, PSMD3, PSMD4, PSMD5, MLST8, PSMD6, FGF2, PSMD7, SAMD4A, RPS27A, PSMD8, PSMD9, BCL10, ANAPC4, BARHL2, TNFRSF14, CDK4, UBE2N, PSMA2, RNF180, PSMA1, PSMA6, PSME1, CD80, PIAS3, PSMA5, PSME2, PSMA4, PSMA3, UBC, PSME3, UBA52, CLN6, KITLG, NFKBIA, ANAPC10, ANAPC11, PSMB5, PSMB4, PSMB6, PSMB1, PSMB3, PSMB2, FBXO5, FBXO4, UBE2D1, DNMT3B, DAZ3, DAZ4, DAZ1, DAZ2, HCLS1…	2097	233	13528	1.85504	0.00133266	3.25252e-05	0.000670942
GOTERM_CC_FAT	GO:0000777~condensed chromosome kinetochore	25	0.79694	4.63436e-07	CENPO, BOD1, CENPM, DSN1, TP53BP1, NUF2, KNTC1, CENPF, AHCTF1, CENPE, CENPK, MIS12, CENPH, SPC24, HJURP, CENPA, SPAG5, CENPV, BUB1, SKA3, CENPT, SKA2, ZWILCH, ZW10, ERCC6L	1836	58	12782	3.00081	0.000289142	1.80738e-05	0.00068813
GOTERM_BP_FAT	GO:0006396~RNA processing	129	4.11221	5.10378e-07	SCAF1, RPP38, RNASEL, PRPF4B, RBM15B, LSM6, TRMT2B, SYNCRIP, RBM6, RP9, INTS2, WTAP, SART1, SMNDC1, PUS7L, INTS8, INTS5, SRRM1, RPL11, IMP4, PABPN1, KRR1, RRP1, HNRNPA2B1, MTPAP, WDR83, PA2G4, FUS, PUS3, STRAP, PPIL1, SNRPB2, ZCRB1, TRPT1, BOP1, ZFC3H1, HNRNPA3, WDR55, AGGF1, PRKRA, ISY1, PRPF40A, UTP23, DHX9, TSEN54, TSR2, SNW1, INTS10, RPF1, SNURF, RBMY1A1, PPIE, PPIH, DDX56, HNRNPH2, GTF2F1, S…	2097	547	13528	1.52138	0.00186522	4.44505e-05	0.000939311
GOTERM_MF_FAT	GO:0070003~threonine-type peptidase activity	14	0.446286	5.83455e-07	PSMA8, PSMB8, PSMB5, PSMA2, PSMA1, PSMB4, PSMB6, PSMA6, PSMB1, PSMA5, PSMA4, PSMB3, PSMA3, PSMB2	1969	20	12983	4.61559	0.000662586	0.000110461	0.000936815
GOTERM_MF_FAT	GO:0004298~threonine-type endopeptidase activity	14	0.446286	5.83455e-07	PSMA8, PSMB8, PSMB5, PSMA2, PSMA1, PSMB4, PSMB6, PSMA6, PSMB1, PSMA5, PSMA4, PSMB3, PSMA3, PSMB2	1969	20	12983	4.61559	0.000662586	0.000110461	0.000936815
GOTERM_BP_FAT	GO:0006260~DNA replication	57	1.81702	6.89014e-07	DBF4, RNASEH1, TERF2IP, MCM10, IGHMBP2, CCNE2, DNTT, PRIM2, TOP2A, POLL, CDC6, CCDC88A, NOL8, LIG3, RAD9B, RAD9A, MCM2, LIG4, MCM3, RAD50, RAD51, RAD1, RFC4, TBRG1, NCOA6, DSCC1, TMX1, DNAH14, LIN9, WRNIP1, HUS1, TIPIN, CHEK1, RRM2B, POT1, POLE2, POLM, POLN, POLQ, ATRIP, TERF2, TERF1, SSRP1, GINS2, NASP, CINP, CENPF, BRCA2, ATR, CDC25A, NAE1, HELB, POLD1, PCNA, KCTD13, RBM14, DUT	2097	190	13528	1.93534	0.00251724	5.86126e-05	0.00126808
GOTERM_BP_FAT	GO:0033554~cellular response to stress	132	4.20784	7.05079e-07	RAD51C, IGHMBP2, RAD21, INSIG2, COL4A3BP, PMS2, TLK1, CRY1, CCNA2, GNL1, MAP2K6, SCAMP5, POLL, ATG9A, NEIL3, LIG3, RAD9B, RAD9A, LIG4, PPP1CB, RAD1, DCLRE1A, RFC4, DCLRE1B, JUN, RAD18, MAPK8, MCTS1, HUS1, TIPIN, HFE, CHEK1, RRM2B, DERL3, HSPA1L, DUSP19, POLE2, TFEC, POLN, POLQ, ATRIP, ASF1A, DHX9, SHPRH, RECQL5, BECN1, EME2, TP53BP1, EME1, TAOK3, CIDEB, BRCA2, MUL1, ATAD5, ATR, RAD54L, ATM, RNF8,…	2097	566	13528	1.5045	0.00257586	5.8616e-05	0.00129764
GOTERM_CC_FAT	GO:0005819~spindle	45	1.43449	8.45537e-07	HAUS4, HAUS3, HAUS5, NEK2, HAUS2, KNTC1, KATNB1, AURKA, AURKB, CDC16, FAM83D, TUBGCP4, TUBGCP6, CDCA8, TUBGCP5, SAC3D1, PPP2CA, KATNA1, CEP170, BUB1, SKA3, FBXO5, SKA2, TUBG2, MYC, ASPM, ZW10, TERF1, CDC6, TPX2, KIF18A, CENPF, CENPE, CEP63, ATM, MAD2L1BP, MAP1S, SPAG5, PLK1, PTP4A1, KIF20B, CENPV, HAUS8, SPAST, CALM1	1836	147	12782	2.13119	0.000527476	3.10357e-05	0.00125549
GOTERM_CC_FAT	GO:0015630~microtubule cytoskeleton	121	3.85719	8.53326e-07	VAPA, CEP76, FAM110C, CEP78, KNTC1, AURKA, AURKB, CDC16, CTNNB1, CDCA8, FNTA, KIFAP3, CEP290, TUBG2, ASPM, KIF5B, TNKS2, MAD2L1BP, SPAG5, FGFR1OP, CNTROB, FLII, DNAH14, NEK2, B9D2, LRRCC1, KATNB1, CHEK1, AKAP11, PEA15, PSMB4, BLOC1S2, SAC3D1, CEP170, KATNA1, TUBE1, FBXO5, SKA3, SKA2, NDRG2, STRBP, TRAF5, DHX9, GABARAPL1, KIF3A, CKAP5, BRCA2, ATM, PLK1, MAP2, TUBD1, MAP6, DNAL4, ARL2BP, GTSE1, FAM…	1836	549	12782	1.5344	0.000532334	2.95815e-05	0.00126705
GOTERM_CC_FAT	GO:0000793~condensed chromosome	41	1.30698	9.70962e-07	NEK2, KNTC1, AHCTF1, CHEK1, AURKB, TTN, SPC24, CENPA, HJURP, BUB1, SKA3, SKA2, ZWILCH, ZW10, ERCC6L, CENPO, NOL6, BOD1, CENPM, MKI67, DSN1, TP53BP1, MSH4, NUF2, CENPF, SYCE2, CENPE, LIG4, CENPK, SMC2, MIS12, NCAPD3, SMC4, CENPH, NCAPD2, RAD51, FANCD2, SPAG5, CENPV, CENPT, LRPPRC	1836	129	12782	2.21269	0.000605697	3.18879e-05	0.00144172
GOTERM_CC_FAT	GO:0044451~nucleoplasm part	121	3.85719	1.5258e-06	SURF6, NAA15, MED24, NAA16, INTS2, MED23, MED22, CNOT7, MED21, SMNDC1, CTNNB1, ISG20, INTS8, INTS5, SRRM1, OGT, RNF34, AKIRIN2, TBPL1, RELA, YY1, MED11, HDAC11, ELL3, PPP1CB, MED10, MED19, ABT1, PIAS3, JUN, MED18, PAF1, TADA3, NOC3L, TADA1, COIL, ATF1, STON1-GTF2A1L, METTL3, TRIM69, EIF3E, TFDP2, LEO1, PRPF40A, DDX42, SUB1, TAF7, SRA1, INTS10, CTR9, ATF5, PPIH, EAF1, GTF2F1, EAF2, PARP1, E2F2, E2…	1836	555	12782	1.51781	0.000951644	4.76037e-05	0.00226555
GOTERM_BP_FAT	GO:0006508~proteolysis	219	6.98119	1.85279e-06	SCPEP1, QPCTL, DZIP3, CDC16, ERLEC1, HTRA2, CUL9, CD46, CDCA3, AUP1, PAN2, ANAPC4, UHRF2, UBR7, PIAS3, FBXL5, FBXL3, MME, UBA5, ARIH1, CACYBP, FBXO5, FBXO4, FBXO3, FBXO8, UFSP2, PCNP, CDC26, AFG3L2, RNF8, CBLC, CD55, UBA3, DPP3, RNPEPL1, UFC1, MMP26, RLIM, FBXL19, FANCL, USP19, ZYG11A, FBXL12, USP11, FBXL15, CFHR5, DPP7, PRSS35, USP15, PRSS50, HERC6, HERC5, ERLIN2, PJA1, MED8, PRSS42, RNPEP, C7, …	2097	1054	13528	1.34041	0.00675458	0.0001506	0.00340987
GOTERM_CC_FAT	GO:0000779~condensed chromosome, centromeric region	26	0.828817	1.92783e-06	KNTC1, AHCTF1, AURKB, SPC24, CENPA, HJURP, BUB1, SKA3, SKA2, ZWILCH, ERCC6L, ZW10, CENPO, BOD1, CENPM, DSN1, TP53BP1, NUF2, CENPF, CENPE, CENPK, MIS12, CENPH, SPAG5, CENPV, CENPT	1836	66	12782	2.74256	0.00120225	5.72826e-05	0.00286251
GOTERM_BP_FAT	GO:0051327~M phase of meiotic cell cycle	35	1.11572	2.07542e-06	RAD51C, NEK2, OSGIN2, CHEK1, DMWD, RBM7, MEI1, RAD21, PSMC3IP, FBXO43, FBXO5, MNS1, PIWIL4, ZW10, MKI67, MSH4, LIG3, SYCE2, MND1, BRCA2, PIM2, RAD52, RAD54L, RAD50, ATM, CDC25B, RAD51, RAD1, PSMD13, SYCP3, PLK1, FANCD2, CKS2, ZNF318, ALG11	2097	98	13528	2.30397	0.00756316	0.000165028	0.00381961
GOTERM_BP_FAT	GO:0007126~meiosis	35	1.11572	2.07542e-06	RAD51C, NEK2, OSGIN2, CHEK1, DMWD, RBM7, MEI1, RAD21, PSMC3IP, FBXO43, FBXO5, MNS1, PIWIL4, ZW10, MKI67, MSH4, LIG3, SYCE2, MND1, BRCA2, PIM2, RAD52, RAD54L, RAD50, ATM, CDC25B, RAD51, RAD1, PSMD13, SYCP3, PLK1, FANCD2, CKS2, ZNF318, ALG11	2097	98	13528	2.30397	0.00756316	0.000165028	0.00381961
GOTERM_BP_FAT	GO:0008380~RNA splicing	75	2.39082	2.47908e-06	SCAF1, HNRNPA1L2, PRPF4B, ZMAT5, RBM15B, LSM6, CWC15, SYNCRIP, RP9, WTAP, SART1, SMNDC1, RBM4B, PLRG1, SRRM1, PABPN1, TFIP11, PRPF31, HNRNPA2B1, PRPF39, SMN2, SRPK1, WDR83, PRPF38B, FUS, POLR2H, POLR2G, POLR2F, POLR2E, POLR2L, STRAP, POLR2J, PPIL1, SNRPB2, ZCRB1, TRPT1, WBP11, SF3B4, POLR2C, POLR2B, SF3B3, SF3B2, HNRNPA3, PRPF19, PPP2CA, ISY1, SCNM1, PPWD1, PRPF40A, TSEN34, RBM22, DHX9, TXNL4B, T…	2097	284	13528	1.70364	0.00902751	0.000192928	0.00456249
GOTERM_CC_FAT	GO:0005813~centrosome	59	1.88078	3.42011e-06	CEP76, FAM110C, CEP78, AURKA, CDC16, ARL2BP, CTNNB1, OFD1, CEP290, CNTLN, TUBG2, TOP2A, MCM3, TNKS2, SASS6, CLIC5, FGFR1OP, CNTROB, FLII, HAUS8, SPAST, HAUS4, HAUS3, HAUS5, CEP120, NEK2, HAUS2, CETN3, LRRCC1, KATNB1, CHEK1, AKAP11, TUBGCP4, PSMB4, TUBGCP6, TUBGCP5, BLOC1S2, SAC3D1, KATNA1, CEP170, TUBE1, NDRG2, TRAF5, DHX9, BOD1, CKAP5, KIF18A, BRCA2, CEP63, CENPJ, CDC25B, NME1-NME2, PLK1, KIF20B…	1836	224	12782	1.83371	0.00213188	9.70022e-05	0.00507823
GOTERM_BP_FAT	GO:0051321~meiotic cell cycle	35	1.11572	3.48316e-06	RAD51C, NEK2, OSGIN2, CHEK1, DMWD, RBM7, MEI1, RAD21, PSMC3IP, FBXO43, FBXO5, MNS1, PIWIL4, ZW10, MKI67, MSH4, LIG3, SYCE2, MND1, BRCA2, PIM2, RAD52, RAD54L, RAD50, ATM, CDC25B, RAD51, RAD1, PSMD13, SYCP3, PLK1, FANCD2, CKS2, ZNF318, ALG11	2097	100	13528	2.25789	0.0126606	0.000265411	0.00641031
GOTERM_CC_FAT	GO:0005681~spliceosome	40	1.2751	4.94654e-06	HNRNPA1L2, PRPF4B, ZMAT5, STRAP, PPIL1, SNRPB2, CWC15, ZCRB1, SYNCRIP, SF3B4, SART1, SF3B3, SF3B2, SMNDC1, PRPF19, HNRNPA3, PLRG1, ISY1, SRRM1, PPWD1, RBM22, TFIP11, TXNL4B, PRPF31, HNRNPA2B1, SNW1, PRPF18, SMN2, SNURF, SF3A3, WDR83, PPIE, PPIH, PPP1R8, SYF2, PHF5A, PRPF38B, SNRNP25, RBM17, TXNL4A	1836	132	12782	2.10966	0.00308189	0.000134193	0.00734462
GOTERM_MF_FAT	GO:0008134~transcription factor binding	116	3.6978	5.64925e-06	HMGN3, CBX4, MED24, MED23, MED21, RFXAP, CBFB, RGL2, CTNNB1, IGHMBP2, SMARCD2, MED27, TBPL1, BCL10, RELA, YY1, RELB, PIM1, HDAC11, RAB18, IFNB1, ABT1, PIAS3, JUN, TRIM32, TGIF1, VGLL2, NFE2L1, NFE2L3, MYBBP1A, ZNHIT3, CAMTA2, TFAP4, TADA3, NFKBIB, NFKBIA, TADA1, ATF2, STON1-GTF2A1L, ATN1, ELK4, TFEC, TFDP2, DNMT3B, RNF14, LY6G5B, SUB1, TAF7, SRA1, SMYD1, USF2, ATF5, PSMC5, RNF4, PSMC3, GTF2F1, DY…	1969	513	12983	1.49097	0.00639701	0.000916374	0.00907027
GOTERM_CC_FAT	GO:0033279~ribosomal subunit	39	1.24323	5.7477e-06	MRPS36, RPL18, RPL17, MRPS33, RPL19, RPS15A, RPLP2, RPL38, RPL39, MRPL10, MRPL13, RPL30, MRPL12, RPL31, RPL6, RPLP0, MRPL16, RPL10, RPL11, RPL4, MRPL32, RPS27A, RPS23, MRPL1, RPL26, MRPS7, RPL29, MRPL23, MRPL22, RPL18A, RPL13A, MRPL27, RPL21, RPL7L1, UBC, RPS13, RPS10, MRPL43, UBA52	1836	128	12782	2.1212	0.00358015	0.000149429	0.00853414
GOTERM_BP_FAT	GO:0006414~translational elongation	34	1.08384	1.26186e-05	RPL18, RPL17, EEF1B2, RPL19, RPL13, RPL15, RPS15A, RPLP2, RPL38, RPL39, RPL30, RPL31, RPL6, RPLP0, RPL9, SEPSECS, RPL10, RPL11, RPL12, RPL4, RPS27A, RPS23, RPL26, RPL27, RPL29, TRNAU1AP, HNRNPH2, RPL18A, RPL13A, RPL21, UBC, RPS13, RPS10, UBA52	2097	101	13528	2.17166	0.0451099	0.000941578	0.0232211
GOTERM_BP_FAT	GO:0010605~negative regulation of macromolecule metabolic process	157	5.00478	1.28185e-05	SRP14, HMX1, RBM15B, CBX4, CDC16, MAF1, TGFB1, CTNNB1, IGHMBP2, BAK1, FNTA, TIA1, S100A1, AKIRIN2, RPS27A, IBTK, RELA, ANAPC4, CST3, RAD9A, PTPRU, PSMA2, PSMA1, PA2G4, EIF2AK1, PSMA6, PSMA5, IFNB1, JUN, PRDM6, PSMA4, PSMA3, TGIF1, RPS13, PRDM1, UBA52, HUS1, TIPIN, ANAPC10, GIPC1, ANAPC11, VPS72, ZC3H8, PSMB5, PSMB4, PSMB6, ATN1, PSMB1, PSMB3, EIF3E, PSMB2, PRKRA, FBXO5, BHLHE40, UBE2D1, DNMT3B, C…	2097	734	13528	1.37987	0.045808	0.000937367	0.0235889
GOTERM_BP_FAT	GO:0006367~transcription initiation from RNA polymerase II promoter	26	0.828817	1.4464e-05	POLR2H, E2F2, POLR2G, POLR2F, STON1, POLR2E, POLR2L, POLR2J, MED24, MED23, POLR2C, POLR2B, STON1-GTF2A1L, MAZ, GTF2A2, MED27, TBPL1, TAF7, GTF2H3, GTF2B, GTF2H2, TAF11, MED7, TAF13, MED30, GTF2F1, NCOA6	2097	68	13528	2.4666	0.0515345	0.00103691	0.0266167
GOTERM_CC_FAT	GO:0022624~proteasome accessory complex	9	0.286898	1.95558e-05	PSMD13, PSMD12, PSME1, PSME2, PSMD10, PSME3, PSMD7, PSMD8, PSMD9	1836	11	12782	5.69608	0.0121288	0.000487999	0.0290336
GOTERM_BP_FAT	GO:0006397~mRNA processing	79	2.51833	2.14563e-05	SCAF1, HNRNPA1L2, RNASEL, PRPF4B, ZMAT5, RBM15B, LSM6, CWC15, SYNCRIP, WTAP, SART1, SMNDC1, RBM4B, PLRG1, SRRM1, PABPN1, TFIP11, ZFP36, PRPF31, HNRNPA2B1, MTPAP, PRPF39, SMN2, SRPK1, WDR83, CPSF6, PRPF38B, FUS, POLR2H, POLR2G, POLR2F, POLR2E, POLR2L, STRAP, POLR2J, PPIL1, SNRPB2, ZCRB1, WBP11, SF3B4, POLR2C, POLR2B, SF3B3, SF3B2, HNRNPA3, PRPF19, ISY1, SCNM1, PPWD1, PRPF40A, TSEN34, RBM22, DHX9, …	2097	321	13528	1.58766	0.075487	0.00150825	0.0394816
GOTERM_CC_FAT	GO:0005815~microtubule organizing center	62	1.97641	2.17289e-05	CEP76, FAM110C, CEP78, AURKA, CDC16, ARL2BP, CTNNB1, OFD1, CEP290, TUBG2, CNTLN, TOP2A, MCM3, TNKS2, BBS2, SASS6, CLIC5, FGFR1OP, CNTROB, FLII, HAUS8, SPAST, HAUS4, HAUS3, HAUS5, CEP120, NEK2, HAUS2, B9D2, CETN3, LRRCC1, KATNB1, CHEK1, AKAP11, TUBGCP4, PSMB4, TUBGCP6, TUBGCP5, BLOC1S2, SAC3D1, KATNA1, CEP170, BUB1, TUBE1, NDRG2, TRAF5, DHX9, BOD1, CKAP5, KIF18A, BRCA2, CEP63, CENPJ, CDC25B, NME1-…	1836	253	12782	1.70607	0.0134675	0.000521364	0.0322593
GOTERM_BP_FAT	GO:0000075~cell cycle checkpoint	31	0.988205	2.539e-05	HUS1, KNTC1, TIPIN, CHEK1, TGFB1, GTSE1, CCNE2, CDKN2B, MDC1, HINFP, BUB1, FANCG, ZWILCH, CCNA2, ATRIP, ZW10, TERF1, CDC6, BRCC3, TP53, CENPF, CENPE, RAD9A, ATR, CEP63, ATM, NEK11, NAE1, RAD1, MAD2L1BP, CHFR	2097	91	13528	2.19763	0.0886951	0.00175088	0.0467182
GOTERM_BP_FAT	GO:0006275~regulation of DNA replication	24	0.765062	2.66568e-05	CDC6, HRAS, CCDC88A, NF2, PDGFA, WRNIP1, GMNN, HUS1, TP53, TIPIN, BRCA2, KITLG, RAD9A, ATR, POT1, TGFB1, TNKS2, JUN, PPP2CA, PCNA, SHC1, TINF2, TERF2, TERF1	2097	62	13528	2.49721	0.0929086	0.00180415	0.0490487
GOTERM_BP_FAT	GO:0051052~regulation of DNA metabolic process	36	1.14759	3.1567e-05	HRAS, IL27RA, PDGFA, TBX21, WRNIP1, HUS1, TIPIN, KITLG, TERF2IP, TGFB1, POT1, PPP2CA, SHC1, ERCC4, TINF2, MYC, TERF2, TERF1, CDC6, BRCC3, CCDC88A, NF2, PIF1, GMNN, TP53, BRCA2, RAD9A, CD40, ATR, RAD50, TNKS2, RAD51, UBE2N, RNF8, JUN, PCNA	2097	114	13528	2.0372	0.109056	0.00209733	0.058081
GOTERM_CC_FAT	GO:0016591~DNA-directed RNA polymerase II, holoenzyme	27	0.860695	3.82871e-05	POLR2H, POLR2G, POLR2F, STON1, POLR2E, POLR2L, TADA3, POLR2J, CDC73, INTS2, POLR2C, POLR2B, STON1-GTF2A1L, INTS8, INTS5, GTF2A2, LEO1, TBPL1, TAF7, TP53, GTF2H3, INTS10, GTF2H2, CTR9, TAF11, TAF13, GTF2F1, PAF1	1836	81	12782	2.32062	0.0236085	0.000884483	0.0568355
GOTERM_CC_FAT	GO:0000776~kinetochore	26	0.828817	4.32839e-05	KNTC1, AHCTF1, SPC24, SUMO2, CENPA, HJURP, BUB1, SKA3, SKA2, ZWILCH, ERCC6L, ZW10, CENPO, BOD1, CENPM, DSN1, TP53BP1, NUF2, CENPF, CENPE, CENPK, MIS12, CENPH, SPAG5, CENPV, CENPT	1836	77	12782	2.35076	0.0266482	0.000964168	0.0642508
GOTERM_CC_FAT	GO:0005739~mitochondrion	202	6.43927	5.02218e-05	PDP2, GFER, RNASEH1, TOMM20L, TMEM143, BAK1, HTRA2, COL4A3BP, MRPL37, ABCB10, MRPL38, CRY1, MRPL32, TMEM14C, MRPL33, MRPL35, MRPL50, MTPAP, BCL2L11, NEK9, MRPL47, MRPL45, MRPL46, MRPL43, NAGS, MTX3, TDRD7, ACP6, SFXN3, ASZ1, SFXN4, CHCHD2, OAS1, BCL2L2, OAS2, CHCHD4, SFXN2, MTIF3, MRPL54, SUPV3L1, TAOK3, AFG3L2, LACTB2, PPA2, OCIAD2, HEBP2, NIPSNAP1, FOXRED1, COX11, WASF1, ARL2BP, MTFR1, MCCC2, G…	1836	1087	12782	1.29374	0.0308532	0.00108008	0.074546
GOTERM_BP_FAT	GO:0043086~negative regulation of catalytic activity	69	2.19955	5.03899e-05	ADCY1, ADCY6, CDC16, PRDX3, PDCD4, SPRY1, CASP3, PSMD3, PSMD4, PSMD5, PSMD6, PSMD7, PSMD8, RPS27A, PSMD9, ANAPC4, TP53, CST3, PSMA2, GNAL, PSMA1, GRM3, PSMA6, PSME1, PSMA5, PSME2, PSMA4, PSMA3, UBC, PSME3, UBA52, ANAPC10, ANAPC11, POT1, TRIB1, PSMB5, PSMB4, FICD, DUSP19, PSMB6, PSMB1, PSMB3, PPP2CA, PSMB2, FBXO5, UBE2D1, GCHFR, TERF1, PLEK, NF2, PIF1, NF1, TAF7, CRIPAK, CDC26, PSMB8, CBLC, PSMC6,…	2097	277	13528	1.60696	0.16834	0.00328621	0.0926985
GOTERM_MF_FAT	GO:0016251~general RNA polymerase II transcription factor activity	20	0.637552	6.64133e-05	TAF7, MED24, GTF2H3, MED11, MED22, GTF2B, MED10, MED19, MED31, MED6, TAF11, MED7, TAF13, MED30, ABT1, MED8, GTF2F1, GTF2A2, MED18, RBM14	1969	50	12983	2.63748	0.0726721	0.00938667	0.106583
GOTERM_BP_FAT	GO:0006366~transcription from RNA polymerase II promoter	60	1.91266	6.97296e-05	SCAF1, E2F2, ELF3, MED24, MED23, CBFB, MAX, MAZ, GTF2A2, MED27, MYC, TBPL1, BATF3, GMEB2, SNAPC3, GTF2H3, ELL3, MBD1, GTF2B, GTF2H2, TAF11, MED7, TAF13, TCFL5, NRL, ABT1, NCOA6, SHOX, NFE2L1, NFE2L3, POLR2H, POLR2G, ETV7, POLR2F, STON1, POLR2E, POLR2L, POLR2J, FOXM1, SOX5, POU1F1, POLR2C, POLR2B, STON1-GTF2A1L, ERCC6, ECD, CEBPZ, POU3F4, NFAT5, ETV1, SUPT4H1, KLF5, KLF13, NFRKB, KLF11, TAF7, PSMC…	2097	234	13528	1.65413	0.225145	0.00446508	0.128255
GOTERM_BP_FAT	GO:0006352~transcription initiation	28	0.892573	8.22008e-05	POLR2H, E2F2, POLR2G, POLR2F, STON1, POLR2E, POLR2L, POLR2J, MED24, MED23, POLR2C, POLR2B, STON1-GTF2A1L, MAZ, GTF2A2, MED27, MYC, TBPL1, NAT14, TAF7, GTF2H3, GTF2B, GTF2H2, TAF11, MED7, TAF13, MED30, GTF2F1, NCOA6	2097	83	13528	2.17628	0.259702	0.00517112	0.151177
GOTERM_BP_FAT	GO:0000226~microtubule cytoskeleton organization	42	1.33886	8.31541e-05	HAUS4, HAUS3, TPPP3, HAUS5, CEP120, NEK2, HAUS2, CETN3, ASZ1, AURKA, CTNNB1, OFD1, TUBGCP4, TUBGCP6, TUBGCP5, BLOC1S2, SAC3D1, CENPA, TEKT1, KATNA1, TUBE1, FBXO5, TEKT4, TUBA1B, ZW10, CKAP5, KIF18A, BRCA2, CEP63, CENPJ, GABARAP, BBS2, SS18, SASS6, MAP1S, SPAG5, FGFR1OP, MAP2, CNTROB, CKS2, HAUS8, SPAST	2097	147	13528	1.84318	0.26228	0.0051425	0.152929
GOTERM_BP_FAT	GO:0032204~regulation of telomere maintenance	9	0.286898	9.02094e-05	PIF1, TERF2IP, ERCC4, TINF2, MYC, POT1, TERF2, TERF1, TNKS2	2097	12	13528	4.83834	0.281077	0.00548492	0.165894
GOTERM_BP_FAT	GO:0008156~negative regulation of DNA replication	14	0.446286	0.000107681	CDC6, NF2, GMNN, HUS1, TIPIN, TP53, BRCA2, RAD9A, ATR, TINF2, POT1, TERF2, TGFB1, TERF1	2097	28	13528	3.22556	0.325592	0.0064369	0.197995
GOTERM_CC_FAT	GO:0022626~cytosolic ribosome	26	0.828817	0.000109971	RPL18, RPL19, RPL13, RPL26, RPS15A, NUFIP1, RPLP2, MRPS7, RPL38, RPL39, RPL29, RPL30, RPL18A, RPL31, RPL6, RPLP0, RPL21, UBC, RPL10, RPS13, RPS10, RPL11, RPL4, RPS27A, UBA52, RPS23	1836	81	12782	2.23468	0.0663238	0.00228491	0.163166
GOTERM_BP_FAT	GO:0051726~regulation of cell cycle	78	2.48645	0.000114382	E2F2, CEP76, STAT5A, KNTC1, CDC16, PDCD4, TGFB1, GTSE1, CCNE2, BAK1, CASP3, FNTA, CDKN2B, CUL9, CDK5RAP3, CDK10, FANCG, SIK1, MYC, CCNA2, SERTAD1, ZW10, CDC6, BRCC3, PIM1, TP53, HERC5, RAD9A, CDK4, PPP1CB, NEK11, SPDYA, RAD1, UHRF2, MAD2L1BP, JUN, PEBP1, CHFR, CKS1B, NEK2, HUS1, TIPIN, RPS15A, ANLN, ANAPC10, CHEK1, BOP1, ZNF655, CCNG1, CDC37, MDC1, BUB1, HINFP, HECTD3, FBXO5, THAP1, AATF, RNF167,…	2097	331	13528	1.5202	0.341924	0.00672622	0.210303
GOTERM_CC_FAT	GO:0000922~spindle pole	15	0.478164	0.000123489	NEK2, KNTC1, TPX2, KATNB1, CENPF, CEP63, TUBGCP4, TUBGCP6, TUBGCP5, PLK1, KATNA1, BUB1, ASPM, CALM1, ZW10	1836	34	12782	3.07141	0.0741673	0.00248277	0.183206
GOTERM_CC_FAT	GO:0022625~cytosolic large ribosomal subunit	16	0.510041	0.000126196	RPL18, RPL19, RPL26, RPLP2, RPL38, RPL39, RPL29, RPL30, RPL18A, RPL6, RPL31, RPL21, RPLP0, RPL10, RPL11, RPL4	1836	38	12782	2.93132	0.0757303	0.00245795	0.187219
GOTERM_BP_FAT	GO:0051297~centrosome organization	15	0.478164	0.000130192	HAUS4, HAUS3, HAUS5, NEK2, CKAP5, HAUS2, CETN3, BRCA2, CENPJ, CTNNB1, SASS6, SAC3D1, CNTROB, TUBE1, HAUS8	2097	32	13528	3.02396	0.378907	0.0075314	0.239338
GOTERM_BP_FAT	GO:0032774~RNA biosynthetic process	71	2.26331	0.000136129	SCAF1, E2F2, ELF3, MED24, MED23, CBFB, MAX, MAZ, PRIM2, MED27, GTF2A2, MYC, TBPL1, BATF3, GMEB2, SNAPC3, TP53, GTF2H3, ELL3, MBD1, GTF2B, GTF2H2, CD3EAP, TAF11, MED7, TAF13, TCFL5, NRL, ABT1, NCOA6, SHOX, NFE2L1, NFE2L3, MYNN, POLR2H, POLR2G, POLR2F, ETV7, STON1, POLR2E, POLR2L, POLR2J, FOXM1, SOX5, POU1F1, POLR2C, POLR2B, STON1-GTF2A1L, ERCC6, MRPL12, ECD, CEBPZ, POU3F4, NFAT5, ETV1, SUPT4H1, NA…	2097	296	13528	1.5474	0.392251	0.00775094	0.250239
GOTERM_BP_FAT	GO:0016071~mRNA metabolic process	85	2.7096	0.000138801	SCAF1, HNRNPA1L2, RNASEL, PRPF4B, ZMAT5, RBM15B, LSM6, CWC15, SYNCRIP, WTAP, SART1, SMNDC1, RBM4B, PLRG1, SRRM1, PABPN1, PAN2, TFIP11, ZFP36, PRPF31, PAN3, HNRNPA2B1, MTPAP, PRPF39, SMN2, SRPK1, WDR83, SERBP1, CPSF6, PRPF38B, FUS, POLR2H, POLR2G, POLR2F, POLR2E, POLR2L, STRAP, POLR2J, PPIL1, SNRPB2, RNH1, ZCRB1, WBP11, SF3B4, POLR2C, POLR2B, SF3B3, SF3B2, HNRNPA3, PRPF19, EIF3E, ISY1, SCNM1, PPWD…	2097	370	13528	1.48201	0.398164	0.00778142	0.255146
GOTERM_CC_FAT	GO:0000228~nuclear chromosome	42	1.33886	0.00015278	H1FNT, ING2, NEK2, TIPIN, NUFIP1, CHEK1, TERF2IP, TTN, CALCOCO1, POT1, RAD21, PRIM2, BUB1, BAZ2A, ERCC4, TINF2, DNMT3B, TOP2A, TERF2, TERF1, NOL6, PIF1, MSH4, SYCE2, MCM2, ATR, SIRT7, MCM3, SMC2, RAD50, PURB, NCAPD3, NCAPD2, TNKS2, RAD51, CHRAC1, ZBED1, HELB, JUN, H2AFY2, H3F3A, H3F3B, LRPPRC	1836	162	12782	1.80493	0.0909377	0.00288497	0.226615
GOTERM_MF_FAT	GO:0030528~transcription regulator activity	279	8.89385	0.000153456	HMGN1, SLC2A4RG, STAT5A, MED24, MED23, MED22, MED21, RFXAP, CTNNB1, NKX6-3, MED27, ZNF396, CEP290, TBPL1, YY1, BARHL2, MED11, MECOM, MED10, ZNF500, MED19, ABT1, IFNB1, JUN, MED18, ZNF384, TGIF1, SHOX, VGLL2, TGIF2, PRDM1, TADA3, ZNF133, NFKBIB, ZSCAN5A, ZNF232, TADA1, MYBL1, VPS72, OTP, STON1-GTF2A1L, ATN1, HTATSF1, LHX4, VEZF1, DUX4, DNMT3B, ZNF70, NAT14, KLF5, PLAG1, ZBTB48, SUB1, KLF13, KLF10,…	1969	1512	12983	1.2167	0.159988	0.0191846	0.246111
GOTERM_MF_FAT	GO:0003712~transcription cofactor activity	82	2.61396	0.000157356	HTATIP2, ELF3, E2F6, CBX4, MED24, MED23, NFKB2, DMAP1, RLIM, MED21, RFXAP, CBFB, RGL2, CTNNB1, MAX, PLRG1, SMARCD2, MED27, CREG1, GTF2A2, HSF4, NR2F2, TBPL1, SERTAD2, NR2F1, PSMD9, BATF3, BCL10, YY1, LDB1, RELB, MBD1, MED6, TAF11, MED7, IFNB1, ABT1, NAB2, NCOA6, TRIM32, MAP3K10, TGIF1, VGLL2, NFE2L1, NFE2L3, SRCAP, STON1, TFAP4, TADA3, NFKBIB, TADA1, HCFC2, POU1F1, CALCOCO1, ATF2, STON1-GTF2A1L, …	1969	363	12983	1.48949	0.163702	0.0177182	0.252358
GOTERM_BP_FAT	GO:0032268~regulation of cellular protein metabolic process	104	3.31527	0.000160401	SRP14, GDF7, PDGFA, IMPACT, EIF5B, CDC16, TGFB1, BAK1, FNTA, TIA1, PDGFD, MLST8, SAMD4A, RPS27A, IBTK, BCL10, BARHL2, ANAPC4, TNFRSF14, PSMA2, PSMA1, PA2G4, EIF2AK1, PSMA6, PIAS3, PSMA5, PSMA4, JUN, PSMA3, RNF139, UBA52, NFKBIA, GIPC1, ANAPC10, ANAPC11, MTIF3, PSMB5, PSMB4, PSMB6, PSMB1, PSMB3, EIF3E, PSMB2, FBXO5, FBXO4, UBE2D1, DNMT3B, TAF7, MUL1, CDC26, PSMB8, PSMC6, PSMC5, PSMC4, PSMC3, PLK1,…	2097	474	13528	1.41544	0.443892	0.0088514	0.294795
GOTERM_BP_FAT	GO:0032446~protein modification by small protein conjugation	38	1.21135	0.000161734	DZIP3, UBE3A, PPIL2, CDC73, ANAPC11, PRPF19, SUMO2, SUMO1, LEO1, FBXO4, RNF167, FBXO3, UBE2D1, RPS27A, RNF14, VHL, SOCS7, MUL1, PCNP, TSPAN17, ATG3, CTR9, NAE1, UBE2N, RNF8, CBLC, UHRF2, PIAS3, TRIM32, UBA3, UBC, FBXL5, DDB2, PAF1, CHFR, FBXL3, FBXO10, UBA52	2097	132	13528	1.85714	0.446599	0.00879205	0.297243
GOTERM_MF_FAT	GO:0003755~peptidyl-prolyl cis-trans isomerase activity	16	0.510041	0.000165219	PPIAL4C, FKBP8, FKBP7, PPIAL4E, FKBP4, CWC27, PPIL1, FKBP3, PPIL2, PPIF, PPIE, PPIH, PPIC, PPIL4, RANBP2, FKBP11, PPWD1	1969	37	12983	2.85133	0.17114	0.0169192	0.264952
GOTERM_CC_FAT	GO:0044450~microtubule organizing center part	20	0.637552	0.000182411	CKAP5, CEP76, CETN3, KATNB1, LRRCC1, CENPJ, TNKS2, TUBGCP4, SASS6, TUBGCP6, TUBGCP5, BLOC1S2, CEP170, CNTROB, TUBD1, CEP290, TUBE1, CNTLN, TUBG2, TOP2A	1836	56	12782	2.48638	0.107595	0.00334249	0.270512
GOTERM_BP_FAT	GO:0006310~DNA recombination	32	1.02008	0.000194205	RAD51C, UNG, HUS1, CHEK1, IGHMBP2, RAD21, BCL11B, SETMAR, PSMC3IP, PMS2, ERCC4, RECQL5, RAD51AP1, EME2, EME1, MSH4, LIG3, ZSWIM7, BRCA2, MND1, SMC6, LIG4, RAD52, RAD54L, RAD50, ATM, RAD51, UBE2N, RECQL, NCOA6, HSPD1, RBM14	2097	105	13528	1.96606	0.508587	0.0103937	0.356817
GOTERM_BP_FAT	GO:0006412~translation	77	2.45457	0.00019552	RPL18, MRPS36, RPL17, RPL19, MRPS33, RPL13, RPL15, EIF5B, DPH1, RPLP2, RPS6KB2, RPL22L1, MRPS30, IGHMBP2, RPLP0, RPL10, MRPL37, RPL11, RPL12, MRPL32, MRPL33, RPS27A, MRPL35, MRPL2, MRPL1, MRPL9, DARS2, MRPS7, GTF2B, TRNAU1AP, NCOA5, UBC, FARSB, RPS13, RPS10, MRPL47, MRPL45, UBA52, MRPL43, EEF1B2, MRPS14, ABTB1, MRPS10, RPS15A, RPL38, RPL39, MTIF3, MRPL10, GFM2, RPL30, MRPL13, MRPL12, RPL31, RPL6,…	2097	331	13528	1.50071	0.510947	0.0103129	0.35923
GOTERM_MF_FAT	GO:0019787~small conjugating protein ligase activity	44	1.40261	0.000210382	UBE2Z, DZIP3, UBE3A, PPIL2, ANAPC10, ANAPC11, FEM1B, RLIM, FEM1A, PRPF19, ARIH1, SUMO2, UBE2D4, UEVLD, HECTD3, FBXW2, FBXO4, RNF167, FBXO3, UBE2D1, RNF14, ANAPC4, MUL1, UBE2NL, BIRC3, ATG3, UBE2Q1, TSPAN17, UBE2N, RNF180, RNF8, CBLC, PJA1, UHRF2, AKTIP, UBR7, PIAS3, TRIM32, FBXL5, DDB2, CHFR, UBE2S, FBXL3, FBXO10	1969	166	12983	1.74773	0.212601	0.0197212	0.337264
GOTERM_MF_FAT	GO:0003702~RNA polymerase II transcription factor activity	59	1.88078	0.000238891	HMGN1, E2F2, HTATIP2, MED24, ZNF202, DEK, MED22, MED21, CBFB, IGHMBP2, FOS, CREG1, GTF2A2, CDK12, NR2F2, TBPL1, NR2F1, RELA, GMEB2, MED11, GTF2H3, GTF2B, MED10, MED6, TAF11, MED19, MED7, TAF13, NRL, ABT1, TIAL1, MED8, JUN, MED18, ETV7, STON1, TFAP4, FOXM1, HCFC2, VPS72, ATF2, STON1-GTF2A1L, HTATSF1, TEF, NFAT5, VEZF1, KLF5, KLF13, NFRKB, CREB1, TAF7, USF2, MED31, ATF5, MED30, SP2, DBP, GTF2F1, SP…	1969	244	12983	1.59438	0.237698	0.0206615	0.382884
GOTERM_BP_FAT	GO:0033044~regulation of chromosome organization	14	0.446286	0.000254102	PIF1, TAF7, TERF2IP, POT1, TNKS2, UBE2N, CENPV, TLK1, DNMT3B, MYC, TINF2, ERCC4, TERF2, TERF1	2097	30	13528	3.01052	0.605298	0.0131925	0.466624
GOTERM_BP_FAT	GO:0044092~negative regulation of molecular function	77	2.45457	0.00026264	ADCY1, ADCY6, PRDX2, CDC16, PRDX3, PDCD4, SPRY1, CASP3, NOD2, PSMD3, PSMD4, PSMD5, PSMD6, PSMD7, PSMD8, RPS27A, PSMD9, ANAPC4, PIM1, TP53, CST3, PSMA2, GNAL, PSMA1, GRM3, PSMA6, PSME1, PSMA5, PSME2, PSMA4, PSMA3, UBC, PSME3, COMMD7, UBA52, NFKBIA, ANAPC10, EGLN1, ANAPC11, POT1, TRIB1, PSMB5, PSMB4, SUMO1, FICD, DUSP19, PSMB6, PSMB1, PSMB3, PPP2CA, PSMB2, FBXO5, UBE2D1, GCHFR, TERF1, NF2, PLEK, PI…	2097	334	13528	1.48723	0.617437	0.0134421	0.482267
GOTERM_BP_FAT	GO:0006351~transcription, DNA-dependent	69	2.19955	0.000270785	SCAF1, E2F2, ELF3, MED24, MED23, CBFB, MAX, MAZ, MED27, GTF2A2, MYC, TBPL1, BATF3, GMEB2, SNAPC3, TP53, GTF2H3, ELL3, MBD1, GTF2B, GTF2H2, CD3EAP, TAF11, MED7, TAF13, TCFL5, NRL, ABT1, NCOA6, SHOX, NFE2L1, NFE2L3, MYNN, POLR2H, POLR2G, POLR2F, ETV7, STON1, POLR2E, POLR2L, POLR2J, FOXM1, SOX5, POU1F1, POLR2C, POLR2B, STON1-GTF2A1L, ERCC6, MRPL12, ECD, CEBPZ, POU3F4, NFAT5, ETV1, SUPT4H1, NAT14, KL…	2097	292	13528	1.52441	0.628671	0.013665	0.497189
GOTERM_MF_FAT	GO:0003713~transcription coactivator activity	53	1.68951	0.000278437	HTATIP2, ELF3, MED24, MED23, NFKB2, MED21, RFXAP, CBFB, RGL2, CTNNB1, MAX, SMARCD2, GTF2A2, MED27, TBPL1, SERTAD2, PSMD9, NR2F1, BCL10, YY1, TAF11, MED6, MED7, ABT1, TRIM32, NCOA6, VGLL2, NFE2L3, SRCAP, STON1, TADA3, TFAP4, NFKBIB, TADA1, HCFC2, CALCOCO1, ATF2, STON1-GTF2A1L, TFEC, ECD, HINFP, MYCBP, RNF14, CREB3, SUB1, TAF7, SRA1, MED30, RNF4, PSMC3, DYRK1B, GTF2F1, SP4, RBM14	1969	214	12983	1.63302	0.271194	0.0223429	0.446133
GOTERM_MF_FAT	GO:0015631~tubulin binding	30	0.956328	0.000294186	TPPP3, MLPH, KATNB1, TUBGCP6, TUBGCP5, FNTA, BLOC1S2, KATNA1, CEP290, SKA2, C9ORF24, TERF1, GABARAPL2, GABARAPL1, CCDC88A, KIF5B, KIF18A, BRCA2, CENPJ, GABARAP, BCL2L11, ATG4D, NME1-NME2, ATG4C, MAP1S, ATG4A, MAP6, LRPPRC, SPAST, FEZ1	1969	100	12983	1.97811	0.284122	0.0220366	0.471313
GOTERM_MF_FAT	GO:0016859~cis-trans isomerase activity	16	0.510041	0.00032889	PPIAL4C, FKBP8, FKBP7, PPIAL4E, FKBP4, CWC27, PPIL1, FKBP3, PPIL2, PPIF, PPIE, PPIH, PPIC, PPIL4, RANBP2, FKBP11, PPWD1	1969	39	12983	2.70511	0.311803	0.0230844	0.526773
GOTERM_CC_FAT	GO:0016592~Srb-mediator complex	13	0.414409	0.000355785	MED6, MED19, MED31, MED7, MED30, MED8, MED18, MED24, MED11, MED22, MED21, RBM14, MED10	1836	29	12782	3.12084	0.199124	0.00632418	0.526988
GOTERM_BP_FAT	GO:0031023~microtubule organizing center organization	15	0.478164	0.000405326	HAUS4, HAUS3, HAUS5, NEK2, CKAP5, HAUS2, CETN3, BRCA2, CENPJ, CTNNB1, SASS6, SAC3D1, CNTROB, TUBE1, HAUS8	2097	35	13528	2.76477	0.773041	0.0201099	0.74335
GOTERM_BP_FAT	GO:0051053~negative regulation of DNA metabolic process	16	0.510041	0.000419812	CDC6, NF2, GMNN, HUS1, TP53, TIPIN, BRCA2, RAD9A, ATR, TERF2IP, POT1, TGFB1, ERCC4, TINF2, TERF2, TERF1	2097	39	13528	2.64661	0.784759	0.0205428	0.769819
GOTERM_BP_FAT	GO:0007093~mitotic cell cycle checkpoint	17	0.541919	0.000422228	HUS1, TP53, KNTC1, CENPF, CENPE, GTSE1, ATM, TGFB1, NAE1, MAD2L1BP, CDKN2B, BUB1, CHFR, ZWILCH, CCNA2, ZW10, TERF1	2097	43	13528	2.55044	0.786654	0.0203871	0.774234
GOTERM_CC_FAT	GO:0016607~nuclear speck	29	0.92445	0.000477562	THAP7, NOC3L, YLPM1, WBP11, SMNDC1, SUMO1, METTL3, PLRG1, TOE1, TRIM69, CDK12, SRRM1, RNF34, PRPF40A, DDX42, TFIP11, PRPF31, CCNL1, CBY1, PRPF18, MBD1, CCNL2, CTR9, SF3A3, PPIH, EAF1, PIAS3, PPP1R8, EAF2	1836	103	12782	1.96014	0.257751	0.00824554	0.706768
GOTERM_BP_FAT	GO:0045184~establishment of protein localization	153	4.87727	0.000646922	RAB3GAP2, SRP14, SEC31B, UNC50, SELENBP1, TOMM20L, SRP19, VPS33B, KLHL2, TGFB1, TIMM9, AAGAB, CEP290, TLK1, RPL11, SAR1A, SCAMP4, RAB21, SCAMP5, ATG9A, ERP29, FUT10, TIMM8A, PITPNM1, COPG2, CD36, RAB18, ACAP1, JUN, VAMP7, MRPL45, SEC61G, ARL6IP1, MTX3, SNX7, KATNB1, AKAP12, NFKBIA, GIPC1, SNX4, CHCHD4, CDC37, CHMP2B, STON1-GTF2A1L, TOMM7, GORASP1, STX17, STX10, RGPD6, SYS1, GABARAPL2, RABIF, MYO1…	2097	769	13528	1.28351	0.906258	0.0306674	1.18394
GOTERM_CC_FAT	GO:0016604~nuclear body	41	1.30698	0.000697654	THAP7, YLPM1, NOC3L, TRIM16, WBP11, COIL, ISG20, SMNDC1, SUMO1, METTL3, PLRG1, TOE1, TRIM69, EIF3E, HINFP, CDK12, SRRM1, RNF34, MYC, PRPF40A, DDX42, TFIP11, PRPF31, ANKS1B, CCNL1, TP53, CBY1, PRPF18, MBD1, SMN2, CCNL2, CTR9, SF3A3, RAD51, PPIH, EAF1, PPP1R8, PIAS3, CPSF6, EAF2, CHFR	1836	168	12782	1.69903	0.353051	0.0117009	1.03092
GOTERM_MF_FAT	GO:0016881~acid-amino acid ligase activity	49	1.562	0.000708242	UBE2Z, UBE3B, DZIP3, UBE3A, PPIL2, ANAPC10, ANAPC11, RLIM, FEM1B, FEM1A, PRPF19, ARIH1, SUMO2, UBE2D4, UEVLD, HECTD2, HECTD3, FBXW2, FBXO4, RNF167, FBXO3, UBE2D1, RNF14, ANAPC4, HERC6, HERC5, MUL1, UBE2NL, BIRC3, ATG3, UBE2Q1, TSPAN17, UBE2N, RNF180, RNF8, CBLC, PJA1, UHRF2, AKTIP, UBR7, PIAS3, TRIM32, UBA3, FBXL5, DDB2, CHFR, UBE2S, FBXL3, FBXO10	1969	201	12983	1.60742	0.552844	0.0462408	1.13114
GOTERM_BP_FAT	GO:0042254~ribosome biogenesis	34	1.08384	0.000713735	RNASEL, SURF6, LSM6, UTP15, WBP11, BOP1, EBNA1BP2, DCAF13, WDR55, RRP1B, RPLP0, BRIX1, WDR12, AATF, RPL11, IMP4, FTSJ3, NSA2, UTP23, KRR1, RRP1, TSR1, TSR2, NIP7, BYSL, RPL26, ISG20L2, FBL, RPF1, MRTO4, DDX56, PA2G4, ALG11, DDX51	2097	122	13528	1.79785	0.926596	0.0333503	1.30545
GOTERM_CC_FAT	GO:0000313~organellar ribosome	17	0.541919	0.000722614	MRPS36, MRPL1, MRPS33, MRPS14, MRPL9, MRPL23, MRPL10, MRPL13, MRPL12, MRPL27, MRPL16, MRPL37, MRPL18, MRPL47, MRPL32, MRPL43, MRPL35	1836	48	12782	2.46566	0.363056	0.0118002	1.06762
GOTERM_CC_FAT	GO:0005761~mitochondrial ribosome	17	0.541919	0.000722614	MRPS36, MRPL1, MRPS33, MRPS14, MRPL9, MRPL23, MRPL10, MRPL13, MRPL12, MRPL27, MRPL16, MRPL37, MRPL18, MRPL47, MRPL32, MRPL43, MRPL35	1836	48	12782	2.46566	0.363056	0.0118002	1.06762
GOTERM_BP_FAT	GO:0006457~protein folding	45	1.43449	0.000759035	FKBP8, FKBP7, FKBP4, PPIL1, TTC9C, PPIL2, FKBP3, DNAJC10, DNAJB14, DNAJC30, GLRX2, BAG5, DNAJC14, SH3GLB1, TOR1A, BAG2, TOR1B, DNAJC7, PPIL4, MKKS, PDRG1, RANBP2, PPWD1, DNAJC19, DNAJA2, PPIAL4C, CWC27, PPIAL4E, FUT10, ERP29, SACS, DNAJC21, TOR2A, PPIF, HSPBP1, PPIE, PPIH, CLGN, PPIC, HSPA4L, DNAJB2, CALR3, DNAJB1, HSPD1, DNAJB4, FKBP11	2097	177	13528	1.64012	0.937813	0.0349837	1.38776
GOTERM_BP_FAT	GO:0015031~protein transport	151	4.81352	0.00084383	RAB3GAP2, SRP14, SEC31B, UNC50, SELENBP1, TOMM20L, SRP19, VPS33B, KLHL2, TGFB1, TIMM9, AAGAB, CEP290, TLK1, RPL11, SAR1A, SCAMP4, RAB21, SCAMP5, ATG9A, ERP29, FUT10, TIMM8A, PITPNM1, COPG2, CD36, RAB18, ACAP1, JUN, VAMP7, MRPL45, SEC61G, ARL6IP1, MTX3, SNX7, KATNB1, AKAP12, NFKBIA, GIPC1, SNX4, CHCHD4, CDC37, CHMP2B, STON1-GTF2A1L, TOMM7, GORASP1, STX17, STX10, RGPD6, SYS1, GABARAPL2, RABIF, MYO1…	2097	762	13528	1.27837	0.954408	0.0383349	1.54166
GOTERM_CC_FAT	GO:0005875~microtubule associated complex	28	0.892573	0.000932984	HAUS4, HAUS3, HAUS5, DNAH14, HAUS2, KATNB1, KLC4, AURKB, KLC2, DNAH5, PEA15, CDCA8, DNALI1, FNTA, DNAI1, KIFAP3, APPBP2, KIF5B, DNAI2, GABARAP, EML2, ATG4D, ATG4C, ATG4A, MAP2, HAUS8, DYNC1I2, DNAL4	1836	102	12782	1.9111	0.441474	0.0148237	1.37643
GOTERM_BP_FAT	GO:0016567~protein ubiquitination	33	1.05196	0.000950074	DZIP3, UBE3A, PPIL2, CDC73, ANAPC11, PRPF19, LEO1, FBXO4, RNF167, FBXO3, UBE2D1, RNF14, RPS27A, VHL, SOCS7, MUL1, PCNP, TSPAN17, ATG3, CTR9, RNF8, UBE2N, CBLC, UHRF2, TRIM32, UBC, DDB2, FBXL5, PAF1, CHFR, FBXL3, UBA52, FBXO10	2097	119	13528	1.78897	0.969101	0.0425318	1.73417
GOTERM_CC_FAT	GO:0044445~cytosolic part	37	1.17947	0.00138959	RPL18, RPL19, RPS15A, RPLP2, GIPC1, PRDX3, RPL38, RPL39, CTNNB1, RPL30, BLOC1S2, RPL31, RPL6, RPLP0, RPL10, PIK3CA, PDRG1, RPL11, RPL4, PIK3R3, RPS27A, RPS23, PIK3R2, EDARADD, PIK3CB, PIK3CD, RPL26, RGS19, MRPS7, RPL29, RPL18A, RPL21, IKBKG, UBC, RPS13, RPS10, UBA52	1836	152	12782	1.69467	0.580087	0.0214591	2.0436
GOTERM_BP_FAT	GO:0008104~protein localization	170	5.41919	0.0014378	RAB3GAP2, SRP14, SEC31B, UNC50, SELENBP1, AURKB, TOMM20L, SRP19, VPS33B, KLHL2, TGFB1, CTNNB1, KIFAP3, TIMM9, AAGAB, CEP290, TLK1, RPL11, SAR1A, SCAMP4, RAB21, SCAMP5, ATG9A, ERP29, FUT10, PTPRU, TIMM8A, TNKS2, PITPNM1, COPG2, CD36, RAB18, ACAP1, FGFR1OP, JUN, VAMP7, MRPL45, SEC61G, AKAP3, ARL6IP1, MTX3, NFKBIE, NFKBIB, SNX7, KATNB1, AKAP12, NFKBIA, GIPC1, SNX4, CHCHD4, CDC37, CHMP2B, STON1-GTF2A…	2097	882	13528	1.24341	0.994822	0.0629125	2.61333
GOTERM_BP_FAT	GO:0031570~DNA integrity checkpoint	18	0.573797	0.00154223	CDC6, BRCC3, HUS1, TP53, TIPIN, CHEK1, RAD9A, ATR, CEP63, GTSE1, ATM, NEK11, NAE1, RAD1, MDC1, HINFP, CCNA2, ATRIP	2097	52	13528	2.23308	0.996468	0.066535	2.8006
GOTERM_MF_FAT	GO:0016779~nucleotidyltransferase activity	33	1.05196	0.00158421	POLR2H, POLR2G, POLR2F, POLR2E, POLR2L, DNAH14, POLR2J, OAS1, OAS2, MED21, POLR2C, POLR2B, FICD, POLE4, DNTT, POLE2, PRIM2, THG1L, POLM, POLN, POLQ, TWISTNB, POLL, NMNAT3, POLR3G, MTPAP, POLR1B, CD3EAP, CHRAC1, POLD1, PAPOLG, MYBBP1A, NMNAT1	1969	125	12983	1.74074	0.834881	0.0952172	2.51355
GOTERM_BP_FAT	GO:0006368~RNA elongation from RNA polymerase II promoter	17	0.541919	0.0016696	POLR2H, POLR2G, POLR2F, POLR2E, POLR2L, POLR2J, GTF2H3, ELL3, POLR2C, GTF2B, POLR2B, GTF2H2, TAF11, TAF13, GTF2F1, GTF2A2, SUPT4H1	2097	48	13528	2.28477	0.997785	0.0709983	3.02855
GOTERM_BP_FAT	GO:0000077~DNA damage checkpoint	17	0.541919	0.0016696	BRCC3, HUS1, TP53, TIPIN, CHEK1, RAD9A, ATR, CEP63, GTSE1, ATM, NEK11, NAE1, RAD1, MDC1, HINFP, CCNA2, ATRIP	2097	48	13528	2.28477	0.997785	0.0709983	3.02855
GOTERM_CC_FAT	GO:0005665~DNA-directed RNA polymerase II, core complex	8	0.255021	0.00168611	POLR2H, POLR2G, POLR2F, POLR2E, POLR2L, POLR2J, POLR2C, POLR2B	1836	14	12782	3.97821	0.651117	0.0253564	2.4746
GOTERM_BP_FAT	GO:0006915~apoptosis	121	3.85719	0.00169623	ITGB3BP, FASTKD3, HRAS, FASTKD2, MRPS30, SMNDC1, CTNNB1, BAK1, RAD21, HTRA2, TIA1, FAS, RNF34, BCL7C, RPS27A, BCL10, BCL2L15, BCL2L14, CECR2, TBRG4, TNFRSF14, PIM2, LIG4, BCL2L12, BCL2L11, DDIT4, NME6, WDR92, IFNB1, TIAL1, JUN, MAPK8, UBA52, MCL1, NFKBIA, BCL2L2, PEA15, FIS1, PEG10, KRAS, TRIM69, TRAF5, TRAF4, KLF11, SRA1, CIDEB, MUL1, CARD6, TAX1BP1, ATM, NCKAP1, TXNDC12, CSRNP3, AKTIP, BBC3, HS…	2097	602	13528	1.29665	0.997991	0.0712628	3.07614
GOTERM_BP_FAT	GO:0007005~mitochondrion organization	36	1.14759	0.00173359	YWHAZ, MTX3, RNASEH1, RRM2B, PRDX3, GFM2, BAK1, FIS1, CASP3, TOMM7, MRPL12, NDUFS4, HTRA2, SHARPIN, SH3GLB1, COL4A3BP, CASP7, TIMM9, HSPA4, FANCG, MYC, DNAJC19, TOMM34, DNM1L, TP53, MUL1, TMEM70, BCS1L, PIM2, TIMM8A, PPIF, MFN1, NRF1, BBC3, JUN, IFI6	2097	138	13528	1.6829	0.998248	0.0719505	3.14287
GOTERM_MF_FAT	GO:0008017~microtubule binding	22	0.701307	0.00177298	GABARAPL2, CCDC88A, KIF5B, MLPH, KIF18A, KATNB1, GABARAP, BCL2L11, TUBGCP6, ATG4D, TUBGCP5, FNTA, ATG4C, MAP1S, KATNA1, ATG4A, CEP290, SKA2, MAP6, LRPPRC, SPAST, TERF1	1969	72	12983	2.01474	0.866799	0.100665	2.80909
GOTERM_CC_FAT	GO:0044454~nuclear chromosome part	31	0.988205	0.00181027	H1FNT, ING2, TIPIN, NUFIP1, TERF2IP, CALCOCO1, POT1, PRIM2, BUB1, BAZ2A, TINF2, ERCC4, DNMT3B, TERF2, TERF1, PIF1, MSH4, SYCE2, MCM2, ATR, SIRT7, MCM3, RAD50, PURB, NCAPD3, TNKS2, CHRAC1, HELB, JUN, H2AFY2, H3F3A, H3F3B	1836	122	12782	1.769	0.677172	0.0265608	2.65455
GOTERM_BP_FAT	GO:0016265~death	142	4.52662	0.00182443	FASTKD3, ITGB3BP, MICB, HRAS, FASTKD2, MRPS30, TGFB1, SMNDC1, CTNNB1, IGHMBP2, BAK1, RAD21, HTRA2, TIA1, FAS, RNF34, BCL7C, RPS27A, BCL10, BCL2L15, BCL2L14, SLC33A1, TBRG4, CECR2, TNFRSF14, PIM2, LIG4, BCL2L12, BCL2L11, DDIT4, NME6, WDR92, IFNB1, TIAL1, JUN, MAPK8, UBA52, FUS, MCL1, MMD, NFKBIA, BCL2L2, PEA15, FIS1, PEG10, KRAS, TTBK2, ATN1, TRIM69, TRAF5, TRAF4, KLF11, SRA1, CIDEB, MUL1, CARD6, …	2097	724	13528	1.26528	0.998744	0.0747327	3.30495
GOTERM_BP_FAT	GO:0007017~microtubule-based process	58	1.8489	0.00185245	AURKA, GTSE1, CTNNB1, OFD1, KIFAP3, TUBG2, TUBA1B, ZW10, KIF5B, SS18, BBS2, SASS6, SPAG5, FGFR1OP, CNTROB, HAUS8, LRPPRC, SPAST, DYNC1I2, HAUS4, TPPP3, HAUS3, HAUS5, CEP120, NEK2, DNAH14, HAUS2, CETN3, ASZ1, KLC2, DNAH5, TUBGCP4, TUBGCP6, TUBGCP5, BLOC1S2, SAC3D1, CENPA, TEKT1, KATNA1, TUBE1, FBXO5, PEX13, TEKT4, KIF3A, CKAP5, KIF18A, KIF18B, BRCA2, CENPE, CEP63, CENPJ, GABARAP, MAP1S, MAP2, KIF2…	2097	253	13528	1.47891	0.998867	0.074999	3.35491
GOTERM_BP_FAT	GO:0008219~cell death	141	4.49474	0.00190299	FASTKD3, ITGB3BP, MICB, HRAS, FASTKD2, MRPS30, TGFB1, SMNDC1, CTNNB1, IGHMBP2, BAK1, RAD21, HTRA2, TIA1, FAS, RNF34, BCL7C, RPS27A, BCL10, BCL2L15, BCL2L14, SLC33A1, TBRG4, CECR2, TNFRSF14, PIM2, LIG4, BCL2L12, BCL2L11, DDIT4, NME6, WDR92, IFNB1, TIAL1, JUN, MAPK8, UBA52, FUS, MCL1, MMD, NFKBIA, BCL2L2, PEA15, FIS1, PEG10, KRAS, TTBK2, ATN1, TRIM69, TRAF5, TRAF4, KLF11, SRA1, CIDEB, MUL1, CARD6, …	2097	719	13528	1.2651	0.999058	0.0761258	3.44493
GOTERM_MF_FAT	GO:0004842~ubiquitin-protein ligase activity	37	1.17947	0.0019565	UBE2Z, DZIP3, UBE3A, PPIL2, ANAPC10, ANAPC11, FEM1B, RLIM, FEM1A, PRPF19, UBE2D4, HECTD3, FBXW2, FBXO4, RNF167, FBXO3, UBE2D1, ANAPC4, MUL1, UBE2NL, BIRC3, TSPAN17, UBE2Q1, UBE2N, RNF180, RNF8, CBLC, PJA1, UHRF2, UBR7, TRIM32, FBXL5, DDB2, CHFR, UBE2S, FBXL3, FBXO10	1969	147	12983	1.65964	0.891907	0.105274	3.09559
GOTERM_CC_FAT	GO:0000930~gamma-tubulin complex	7	0.223143	0.00209564	TUBGCP4, TUBGCP6, TUBGCP5, BLOC1S2, CKAP5, CEP290, CENPJ	1836	11	12782	4.43028	0.729924	0.0299844	3.06696
GOTERM_BP_FAT	GO:0070647~protein modification by small protein conjugation or removal	40	1.2751	0.0021549	DZIP3, UBE3A, USP9Y, PPIL2, CDC73, ANAPC11, PRPF19, SUMO2, SUMO1, LEO1, FBXO4, RNF167, FBXO3, UBE2D1, RPS27A, RNF14, BRCC3, VHL, SOCS7, MUL1, PCNP, ATG3, TSPAN17, CTR9, NAE1, UBE2N, RNF8, CBLC, UHRF2, PIAS3, TRIM32, UBA3, UBC, FBXL5, DDB2, PAF1, CHFR, FBXL3, FBXO10, UBA52	2097	160	13528	1.61278	0.999626	0.0848474	3.89245
GOTERM_MF_FAT	GO:0016455~RNA polymerase II transcription mediator activity	12	0.382531	0.00231757	MED6, MED19, MED31, MED7, MED30, MED8, MED18, MED24, MED11, MED22, RBM14, MED10	1969	29	12983	2.72843	0.92834	0.117958	3.65696
GOTERM_CC_FAT	GO:0005838~proteasome regulatory particle	6	0.191266	0.00232502	PSMD13, PSMD12, PSMD10, PSMD7, PSMD8, PSMD9	1836	8	12782	5.22141	0.766015	0.0324724	3.39727
GOTERM_BP_FAT	GO:0010604~positive regulation of macromolecule metabolic process	164	5.22792	0.00240023	HRAS, GDF7, PDGFA, STAT5A, NAA15, NAA16, CDC16, CNOT7, MED21, CBFB, TGFB1, CTNNB1, FNTA, MLST8, CCNA2, AKIRIN2, SAMD4A, RPS27A, SPN, BCL10, RELA, BARHL2, ANAPC4, TNFRSF14, CD40, ELL3, MECOM, TNKS2, PSMA2, PSMA1, PSMA6, PSMA5, SGSM3, PIAS3, JUN, PSMA4, TRIM32, PSMA3, VGLL2, PRDM1, SMARCA1, UBA52, TMX1, CAMTA2, SOX5, NFKBIA, ANAPC10, ANAPC11, PSMB5, PSMB4, PSMB6, BLOC1S2, PSMB1, PSMB3, PSMB2, FBXO5…	2097	857	13528	1.23452	0.999848	0.0930548	4.32639
GOTERM_BP_FAT	GO:0012501~programmed cell death	121	3.85719	0.00287708	ITGB3BP, FASTKD3, HRAS, FASTKD2, MRPS30, SMNDC1, CTNNB1, BAK1, RAD21, HTRA2, TIA1, FAS, RNF34, BCL7C, RPS27A, BCL10, BCL2L15, BCL2L14, CECR2, TBRG4, TNFRSF14, PIM2, LIG4, BCL2L12, BCL2L11, DDIT4, NME6, WDR92, IFNB1, TIAL1, JUN, MAPK8, UBA52, MCL1, NFKBIA, BCL2L2, PEA15, FIS1, PEG10, KRAS, TRIM69, TRAF5, TRAF4, KLF11, SRA1, CIDEB, MUL1, CARD6, TAX1BP1, ATM, NCKAP1, TXNDC12, CSRNP3, AKTIP, BBC3, HS…	2097	611	13528	1.27755	0.999974	0.109364	5.16456
GOTERM_BP_FAT	GO:0032205~negative regulation of telomere maintenance	6	0.191266	0.00329842	TERF2IP, ERCC4, TINF2, POT1, TERF2, TERF1	2097	8	13528	4.83834	0.999994	0.123102	5.89937
GOTERM_BP_FAT	GO:0006354~RNA elongation	17	0.541919	0.00336213	POLR2H, POLR2G, POLR2F, POLR2E, POLR2L, POLR2J, GTF2H3, ELL3, POLR2C, GTF2B, POLR2B, GTF2H2, TAF11, TAF13, GTF2F1, GTF2A2, SUPT4H1	2097	51	13528	2.15037	0.999996	0.124068	6.01001
GOTERM_CC_FAT	GO:0005874~microtubule	57	1.81702	0.00346529	VAPA, FAM110C, KNTC1, CDC16, GTSE1, TUBG2, TUBA1B, ZW10, NICN1, KIF5B, DNAI2, EML5, EML2, SS18, EML3, SPAG5, HAUS8, SPAST, DYNC1I2, HAUS4, HAUS3, HAUS5, DNAH14, HAUS2, KATNB1, KLC4, KLC2, DNAH5, TUBGCP4, TUBGCP6, TUBGCP5, DNAI1, TEKT1, KATNA1, CEP170, TOR1A, SKA3, TUBE1, SKA2, APPBP2, TEKT4, GABARAPL1, KIF3A, KIF18A, KIF18B, CENPE, CENPJ, GABARAP, MAP1S, MAP2, KIF20B, NINL, TUBD1, MAP6, KATNAL1, …	1836	274	12782	1.44827	0.885376	0.0469954	5.02379
GOTERM_MF_FAT	GO:0008094~DNA-dependent ATPase activity	18	0.573797	0.00362691	DHX9, RAD51C, PIF1, G3BP1, GTF2H3, GTF2H2, RAD51, IGHMBP2, RECQL, ERCC6, CHD1L, RFC4, BPTF, HELB, SMARCAL1, CHD1, SMARCA1, TOP2A	1969	57	12983	2.08222	0.983879	0.171071	5.66718
GOTERM_CC_FAT	GO:0005657~replication fork	12	0.382531	0.00365284	CHRAC1, RFC4, HELB, TP53BP1, PRIM2, TP53, PCNA, RAD18, CHEK1, DMAP1, MCM3, PURB	1836	32	12782	2.6107	0.898078	0.0484302	5.28885
GOTERM_MF_FAT	GO:0042162~telomeric DNA binding	8	0.255021	0.00381042	PIF1, TP53BP1, HNRNPA2B1, TERF2IP, TINF2, POT1, TERF2, TERF1	1969	15	12983	3.51664	0.986923	0.17185	5.94576
GOTERM_MF_FAT	GO:0004518~nuclease activity	38	1.21135	0.00388248	RPP38, RAD51C, RNASEL, APLF, RNASEH1, ERI2, ISG20, N4BP2, SLK, REXO4, RNASET2, REXO2, PMS2, ZC3H12A, EXOG, ERCC4, ZC3H12C, TSEN34, PAN2, RNASE4, EME2, EME1, G3BP1, APTX, RAD9A, EXD2, ISG20L2, TATDN1, RAD50, TATDN3, RAD1, HARBI1, NME1-NME2, MAP1S, PPP1R8, TDP1, POLD1, ASTE1	1969	158	12983	1.58583	0.987955	0.168171	6.05494
GOTERM_BP_FAT	GO:0051276~chromosome organization	98	3.124	0.00407577	RAD51C, HMGN2, CBX4, TTN, CBX7, CBX6, RCBTB1, CDCA8, SMARCD2, H2AFV, TLK1, CECR2, LIG4, HDAC11, NCAPD3, NCAPD2, CHRAC1, SYCP3, PRDM6, SMARCAL1, PAF1, SMARCA1, DSCC1, TADA3, NEK2, TADA1, VPS72, HSPA1L, CDY1B, LEO1, FBXO4, ASF1B, DNMT3B, ASF1A, SHPRH, BRCA2, SMYD1, RAD54L, HIST2H3C, CTR9, RNF8, CDY2B, MSL1, H3F3A, HIST1H3C, H3F3B, PARP1, HIST1H3G, BMI1, HP1BP3, EZH1, DMAP1, TERF2IP, HIST2H4A, GPX4,…	2097	485	13528	1.30353	1	0.146946	7.24095
GOTERM_BP_FAT	GO:0042770~DNA damage response, signal transduction	23	0.733185	0.00415873	PGAP2, BRCC3, HUS1, CIDEB, TP53, TIPIN, BRCA2, CHEK1, RAD9A, ATR, CEP63, GTSE1, ATM, NEK11, NAE1, RAD1, TXNDC12, ERCC6, MDC1, BBC3, HINFP, CCNA2, ATRIP	2097	80	13528	1.8547	1	0.148254	7.38307
GOTERM_CC_FAT	GO:0005829~cytosol	225	7.17246	0.0043107	ITGB3BP, RPL18, SCPEP1, RPL17, RPL19, RPL13, RPL15, RPLP2, SELENBP1, CDC16, SLC26A10, SART1, CTNNB1, BAK1, RPLP0, COL4A3BP, CEP290, RPL10, PIK3CA, RPL11, RPL12, FAS, OGT, CDCA3, BCL2L15, BCL2L14, PIK3CB, ANAPC4, PIK3CD, BCL2L11, JUN, MAPK3, RPS13, RPS10, MAPK8, ATP6V1G3, TRAPPC3, NEK2, NFKBIB, ASZ1, NFKBIA, BCL2L2, CDC37, RILPL1, RILPL2, GORASP1, FBXO5, AMD1, RPS23, UNC119, LY6G5B, CIDEB, ARFIP1,…	1836	1330	12782	1.17776	0.932504	0.0557414	6.21318
GOTERM_MF_FAT	GO:0009982~pseudouridine synthase activity	7	0.223143	0.00487698	PUS7L, RPUSD4, PUS3, RPUSD2, RPUSD3, TRUB1, TRUB2	1969	12	12983	3.84633	0.996127	0.199206	7.54963
GOTERM_BP_FAT	GO:0007059~chromosome segregation	23	0.733185	0.00489213	CENPO, RAD51C, DSN1, NEK2, KIF18A, NUF2, CENPF, CENPE, TTN, SMC2, NCAPD3, MIS12, SRPK1, SMC4, CENPH, NCAPD2, RAD21, HJURP, SKA3, SKA2, TOP2A, ZW10, DSCC1	2097	81	13528	1.8318	1	0.170447	8.6304
GOTERM_BP_FAT	GO:0007098~centrosome cycle	9	0.286898	0.00498025	SASS6, SAC3D1, NEK2, CNTROB, CETN3, TUBE1, BRCA2, CENPJ, CTNNB1	2097	19	13528	3.05579	1	0.171618	8.77919
GOTERM_MF_FAT	GO:0016879~ligase activity, forming carbon-nitrogen bonds	51	1.62576	0.00502507	DZIP3, RLIM, ANAPC4, HERC6, HERC5, UBE2NL, UBE2N, RNF180, PJA1, UHRF2, UBR7, PIAS3, TRIM32, DDB2, FBXL5, CHFR, UBE2S, FBXL3, FBXO10, UBE2Z, UBE3B, UBE3A, PPIL2, ASNSD1, ANAPC10, ANAPC11, FEM1B, FEM1A, PRPF19, ARIH1, SUMO2, UBE2D4, UEVLD, HECTD2, FBXW2, HECTD3, FBXO4, RNF167, FBXO3, UBE2D1, RNF14, MTHFSD, MUL1, BIRC3, UBE2Q1, TSPAN17, ATG3, RNF8, CBLC, AKTIP, UBA3	1969	231	12983	1.45575	0.99673	0.19757	7.77029
GOTERM_BP_FAT	GO:0007346~regulation of mitotic cell cycle	37	1.17947	0.00514575	NEK2, STAT5A, HUS1, KNTC1, ANAPC10, ANLN, ZNF655, CDC16, TGFB1, GTSE1, CDKN2B, CUL9, BUB1, HECTD3, FBXO5, AATF, CDK10, THAP1, SIK1, ZWILCH, MYC, CCNA2, ZW10, TERF1, CDC6, TP53, CENPF, BRCA2, CENPE, ATM, NAE1, MAD2L1BP, TMEM8B, KIF20B, PEBP1, CHFR, APBB2	2097	152	13528	1.57034	1	0.175162	9.05802
GOTERM_MF_FAT	GO:0005132~interferon-alpha/beta receptor binding	6	0.191266	0.00587831	IFNA2, IFNA1, IFNB1, IFNA13, IFNA16, IFNA17	1969	9	12983	4.3958	0.998766	0.219682	9.03205
GOTERM_MF_FAT	GO:0047485~protein N-terminus binding	21	0.669429	0.00588044	THAP7, STX5, TDRD7, RELA, TP53, GTF2H3, APTX, TGFB1, GTF2H2, ATM, RND2, TAF11, ERCC6, PIAS3, EIF3E, YWHAQ, PARP1, ERCC4, CALM1, FEZ1, GLRX	1969	74	12983	1.87119	0.998769	0.212807	9.03519
GOTERM_CC_FAT	GO:0000428~DNA-directed RNA polymerase complex	10	0.318776	0.00590835	CD3EAP, POLR2H, POLR3G, POLR2G, POLR2F, POLR2E, POLR2L, POLR2J, POLR2C, POLR2B	1836	25	12782	2.78475	0.975221	0.0741438	8.42302
GOTERM_CC_FAT	GO:0055029~nuclear DNA-directed RNA polymerase complex	10	0.318776	0.00590835	CD3EAP, POLR2H, POLR3G, POLR2G, POLR2F, POLR2E, POLR2L, POLR2J, POLR2C, POLR2B	1836	25	12782	2.78475	0.975221	0.0741438	8.42302
GOTERM_BP_FAT	GO:0000079~regulation of cyclin-dependent protein kinase activity	17	0.541919	0.00626605	CKS1B, CDC6, PIM1, HERC5, CHEK1, CCNG1, CDKN3, PPP1CB, CDC37, CDC25A, SPDYA, CCNE2, CDKN1A, CASP3, CDKN2B, CKS2, CDK5RAP3, SERTAD1	2097	54	13528	2.03091	1	0.207257	10.9244
GOTERM_CC_FAT	GO:0000784~nuclear chromosome, telomeric region	9	0.286898	0.00632292	PIF1, TERF2IP, ERCC4, TINF2, RAD50, POT1, TERF2, TERF1, TNKS2	1836	21	12782	2.98366	0.980899	0.0775998	8.98847
GOTERM_BP_FAT	GO:0034508~centromere complex assembly	5	0.159388	0.00662649	HJURP, CENPV, CENPF, CENPE, MIS12	2097	6	13528	5.37593	1	0.215888	11.5172
GOTERM_BP_FAT	GO:0034470~ncRNA processing	43	1.37074	0.00723045	RPP38, RNASEL, PUS3, LSM6, TRMT2B, UTP15, INTS2, WBP11, TRPT1, QTRT1, BOP1, PUS7L, INTS8, DCAF13, WDR55, RRP1B, INTS5, CTU1, ADAT2, THG1L, WDR12, RPL11, IMP4, FTSJ3, NSA2, DUS3L, TSEN34, UTP23, KRR1, TSEN54, RRP1, TSR2, RPL26, INTS10, RPF1, FBL, DDX56, PA2G4, ALG11, TRUB1, DUS4L, TRUB2, DDX51	2097	187	13528	1.48341	1	0.231122	12.5021
GOTERM_BP_FAT	GO:0006289~nucleotide-excision repair	17	0.541919	0.00759358	POLL, NEIL3, TP53, GTF2H3, BRCA2, GTF2H5, LIG4, GTF2H2, DCLRE1A, ERCC6, RFC4, SLK, POLE2, POLD1, DDB2, PCNA, ERCC4	2097	55	13528	1.99398	1	0.239186	13.0892
GOTERM_CC_FAT	GO:0030880~RNA polymerase complex	10	0.318776	0.00790521	CD3EAP, POLR2H, POLR3G, POLR2G, POLR2F, POLR2E, POLR2L, POLR2J, POLR2C, POLR2B	1836	26	12782	2.67764	0.992934	0.0943017	11.1168
GOTERM_BP_FAT	GO:0034613~cellular protein localization	83	2.64584	0.00835734	SRP14, RAB3GAP2, MLPH, HPS4, RASSF9, AP3S1, AURKB, TERF2IP, TOMM20L, SRP19, TGFB1, KLHL2, CTNNB1, CCHCR1, COPB1, ZFYVE16, TIMM9, TLK1, RPL11, VPS16, RANBP2, FGF2, SAR1A, DNAJC19, ZW10, TOMM34, STX5, STX4, TMCO6, RPGR, ERP29, FUT10, TP53, PTPRU, STXBP4, TNKS2, TIMM8A, BBS2, COPG2, ATG4D, ATG4C, IPO4, ATG4A, JUN, MRPL45, SEC61G, ARL6IP1, YWHAZ, STON1, SNX15, MTX3, SNX17, AKAP12, KATNB1, NFKBIA, GIP…	2097	411	13528	1.30278	1	0.257739	14.312
GOTERM_BP_FAT	GO:0007127~meiosis I	14	0.446286	0.00887781	RAD51C, MSH4, LIG3, SYCE2, CHEK1, RAD52, ATM, RAD50, RAD51, RAD1, RAD21, PSMD13, FANCD2, CKS2	2097	42	13528	2.15037	1	0.269228	15.1359
GOTERM_MF_FAT	GO:0003899~DNA-directed RNA polymerase activity	14	0.446286	0.00914666	POLR2H, POLR3G, CD3EAP, POLR2G, POLR2F, POLR2E, POLR2L, POLR2J, PRIM2, POLR1B, MED21, TWISTNB, POLR2C, POLR2B	1969	43	12983	2.14679	0.999971	0.302286	13.7171
GOTERM_MF_FAT	GO:0034062~RNA polymerase activity	14	0.446286	0.00914666	POLR2H, POLR3G, CD3EAP, POLR2G, POLR2F, POLR2E, POLR2L, POLR2J, PRIM2, POLR1B, MED21, TWISTNB, POLR2C, POLR2B	1969	43	12983	2.14679	0.999971	0.302286	13.7171
GOTERM_CC_FAT	GO:0005762~mitochondrial large ribosomal subunit	8	0.255021	0.00926482	MRPL1, MRPL23, MRPL10, MRPL13, MRPL12, MRPL27, MRPL16, MRPL43	1836	18	12782	3.09417	0.996997	0.107641	12.9084
GOTERM_CC_FAT	GO:0000315~organellar large ribosomal subunit	8	0.255021	0.00926482	MRPL1, MRPL23, MRPL10, MRPL13, MRPL12, MRPL27, MRPL16, MRPL43	1836	18	12782	3.09417	0.996997	0.107641	12.9084
GOTERM_CC_FAT	GO:0008023~transcription elongation factor complex	8	0.255021	0.00926482	ERCC6, TAF7, NUFIP1, LEO1, CDC73, PAF1, ELL3, CTR9	1836	18	12782	3.09417	0.996997	0.107641	12.9084
GOTERM_MF_FAT	GO:0004536~deoxyribonuclease activity	12	0.382531	0.00929913	RAD1, RAD51C, NME1-NME2, APLF, MAP1S, APTX, RAD9A, TATDN1, ERCC4, RAD50, TATDN3, ISG20	1969	34	12983	2.32719	0.999975	0.297967	13.93
GOTERM_BP_FAT	GO:0070271~protein complex biogenesis	99	3.15588	0.00939484	HRAS, KNTC1, MED24, MED23, TTN, TGFB1, CTNNB1, IGHMBP2, KIFAP3, MED27, VMA21, FAS, TUBG2, DCTPP1, TBPL1, BCL10, BRAF, MATN1, CD40, TRIM34, ASZ1, HFE, AHCTF1, ANLN, STON1-GTF2A1L, FGA, FBXO5, TUBE1, NAT14, C9ORF24, TAF7, PPIH, TNFSF11, GTF2F1, TUBD1, QPRT, HSPD1, E2F2, COX11, WASF1, TRIM5, NOD2, MAZ, NDUFS4, TRIM6, GTF2A2, ACOT13, HSF4, MYC, TUBA1B, ZW10, STX4, ALDH5A1, TP53, GTF2H3, MPP6, TMEM70,…	2097	505	13528	1.26468	1	0.280246	15.947
GOTERM_BP_FAT	GO:0006461~protein complex assembly	99	3.15588	0.00939484	HRAS, KNTC1, MED24, MED23, TTN, TGFB1, CTNNB1, IGHMBP2, KIFAP3, MED27, VMA21, FAS, TUBG2, DCTPP1, TBPL1, BCL10, BRAF, MATN1, CD40, TRIM34, ASZ1, HFE, AHCTF1, ANLN, STON1-GTF2A1L, FGA, FBXO5, TUBE1, NAT14, C9ORF24, TAF7, PPIH, TNFSF11, GTF2F1, TUBD1, QPRT, HSPD1, E2F2, COX11, WASF1, TRIM5, NOD2, MAZ, NDUFS4, TRIM6, GTF2A2, ACOT13, HSF4, MYC, TUBA1B, ZW10, STX4, ALDH5A1, TP53, GTF2H3, MPP6, TMEM70,…	2097	505	13528	1.26468	1	0.280246	15.947
GOTERM_BP_FAT	GO:0051225~spindle assembly	8	0.255021	0.00985024	HAUS4, HAUS3, HAUS5, SAC3D1, HAUS2, FBXO5, HAUS8, CEP63	2097	17	13528	3.03582	1	0.289376	16.6553
GOTERM_MF_FAT	GO:0004386~helicase activity	33	1.05196	0.00995999	BTAF1, HELQ, IGHMBP2, ERCC6, CHD1L, DDX19A, DDX60, DDX60L, CHD1, SUPV3L1, POLQ, DHX58, DDX42, ERCC6L, DHX9, SHPRH, RECQL5, PIF1, G3BP1, YTHDC2, RAD54L, RECQL, DDX56, DDX55, ASCC3, HELB, SMARCAL1, DDX59, DDX50, DDX54, SMARCA1, SRCAP, DDX51	1969	140	12983	1.55423	0.999988	0.307062	14.8472
GOTERM_BP_FAT	GO:0070727~cellular macromolecule localization	83	2.64584	0.0100594	SRP14, RAB3GAP2, MLPH, HPS4, RASSF9, AP3S1, AURKB, TERF2IP, TOMM20L, SRP19, TGFB1, KLHL2, CTNNB1, CCHCR1, COPB1, ZFYVE16, TIMM9, TLK1, RPL11, VPS16, RANBP2, FGF2, SAR1A, DNAJC19, ZW10, TOMM34, STX5, STX4, TMCO6, RPGR, ERP29, FUT10, TP53, PTPRU, STXBP4, TNKS2, TIMM8A, BBS2, COPG2, ATG4D, ATG4C, IPO4, ATG4A, JUN, MRPL45, SEC61G, ARL6IP1, YWHAZ, STON1, SNX15, MTX3, SNX17, AKAP12, KATNB1, NFKBIA, GIP…	2097	414	13528	1.29334	1	0.292234	16.9788
GOTERM_BP_FAT	GO:0032845~negative regulation of homeostatic process	9	0.286898	0.0100606	TNFRSF11B, TERF2IP, ERCC4, TINF2, POT1, IFI6, TERF2, TGFB1, TERF1	2097	21	13528	2.76477	1	0.289993	16.9805
GOTERM_BP_FAT	GO:0016072~rRNA metabolic process	25	0.79694	0.0102446	UTP23, KRR1, RNASEL, RRP1, TSR2, LSM6, UTP15, RPL26, WBP11, BOP1, RPF1, FBL, DCAF13, DDX56, PA2G4, WDR55, RRP1B, WDR12, RPL11, ALG11, IMP4, FTSJ3, DEDD2, NSA2, DDX51	2097	96	13528	1.67998	1	0.292189	17.2642
GOTERM_BP_FAT	GO:0022613~ribonucleoprotein complex biogenesis	41	1.30698	0.0103009	RNASEL, SURF6, LSM6, UTP15, NUFIP1, WBP11, BOP1, SMNDC1, DCAF13, EBNA1BP2, WDR55, RRP1B, RPLP0, BRIX1, WDR12, AATF, RPL11, IMP4, FTSJ3, NSA2, UTP23, KRR1, PRPF31, RRP1, TSR1, TSR2, NIP7, BYSL, RPL26, ISG20L2, SMN2, RPF1, FBL, MRTO4, SF3A3, DDX56, PA2G4, PIH1D1, ALG11, TXNL4A, DDX51	2097	180	13528	1.46942	1	0.291303	17.3507
GOTERM_CC_FAT	GO:0019773~proteasome core complex, alpha-subunit complex	4	0.12751	0.0105478	PSMA2, PSMA6, PSMA5, PSMA4	1836	4	12782	6.96187	0.998662	0.119483	14.5681
GOTERM_CC_FAT	GO:0016593~Cdc73/Paf1 complex	4	0.12751	0.0105478	LEO1, CDC73, PAF1, CTR9	1836	4	12782	6.96187	0.998662	0.119483	14.5681
GOTERM_MF_FAT	GO:0016866~intramolecular transferase activity	10	0.318776	0.0112586	PGM2, PUS7L, PGM3, RPUSD4, PUS3, RPUSD2, RPUSD3, BPGM, TRUB1, TRUB2	1969	26	12983	2.53604	0.999997	0.330985	16.6231
GOTERM_BP_FAT	GO:0006302~double-strand break repair	18	0.573797	0.0113121	BRCC3, RAD51AP1, APLF, HUS1, TP53, APTX, BRCA2, LIG4, RAD52, RAD54L, RAD50, RAD51, UBE2N, RNF8, RECQL, RAD21, TDP1, ERCC4	2097	62	13528	1.87291	1	0.312653	18.8912
GOTERM_BP_FAT	GO:0006364~rRNA processing	24	0.765062	0.0117873	UTP23, KRR1, RNASEL, RRP1, TSR2, LSM6, RPL26, UTP15, WBP11, BOP1, FBL, RPF1, DCAF13, DDX56, PA2G4, WDR55, RRP1B, WDR12, RPL11, ALG11, IMP4, FTSJ3, DDX51, NSA2	2097	92	13528	1.6829	1	0.321092	19.6057
GOTERM_MF_FAT	GO:0031072~heat shock protein binding	20	0.637552	0.0126516	NASP, FKBP4, DNAJC10, DNAJB14, SACS, NFKBIA, DNAJC21, DNAJC30, CDC37, DNAJC27, DNAJC14, DNAJC24, DNAJC25, DNAJC7, DNAJB2, DNAJB1, DNAJB4, DNAJC19, DNAJA2, TOMM34	1969	74	12983	1.78208	0.999999	0.354869	18.4893
GOTERM_BP_FAT	GO:0051383~kinetochore organization	4	0.12751	0.013135	CENPF, CENPE, MIS12, CENPH	2097	4	13528	6.45112	1	0.3482	21.5996
GOTERM_BP_FAT	GO:0001522~pseudouridine synthesis	7	0.223143	0.0134344	PUS7L, RPUSD4, PUS3, RPUSD2, RPUSD3, TRUB1, TRUB2	2097	14	13528	3.22556	1	0.352089	22.0363
GOTERM_MF_FAT	GO:0003697~single-stranded DNA binding	16	0.510041	0.0145566	RAD51AP1, SUB1, HNRNPA2B1, TP53, BRCA2, WBP11, POT1, PURB, RAD51, IGHMBP2, RECQL, TDP1, PMS2, HSPD1, ERCC4, LRPPRC	1969	55	12983	1.91817	1	0.387334	20.978
GOTERM_BP_FAT	GO:0008637~apoptotic mitochondrial changes	11	0.350653	0.0152936	BAK1, CASP3, DNM1L, SH3GLB1, BBC3, JUN, CASP7, TP53, PIM2, MYC, IFI6	2097	31	13528	2.28911	1	0.387512	24.6964
GOTERM_MF_FAT	GO:0016303~1-phosphatidylinositol-3-kinase activity	6	0.191266	0.0165539	PIK3CB, PIK3CD, PIK3CA, PIK3R3, ATM, PIK3R2	1969	11	12983	3.59656	1	0.418294	23.5109
GOTERM_CC_FAT	GO:0031967~organelle envelope	109	3.47466	0.0170998	UNC50, LEMD3, TOMM20L, WTAP, MFF, BAK1, CISD1, HTRA2, SLC25A23, TIMM9, ABCB10, SLC25A28, NAV3, BCL2L11, TNKS2, TIMM8A, SLC25A33, SLC25A35, SLC25A39, MRPL45, LRPPRC, MCL1, MTX3, AHCTF1, BCL2L2, CHCHD4, SFXN2, FIS1, TOMM7, MTCH2, CACYBP, MNS1, RGPD6, XPOT, MYO1C, MUL1, CRAT, AFG3L2, ABCB6, OCIAD2, PPIF, TXNDC12, SYNE1, BBC3, NIPSNAP1, TOMM40L, PCNA, HSPD1, PARP1, COX11, HTATIP2, UQCRC1, WASF1, PPOX…	1836	620	12782	1.22394	0.999979	0.183777	22.5938
GOTERM_BP_FAT	GO:0070584~mitochondrion morphogenesis	6	0.191266	0.0181296	MFN1, BAK1, FIS1, DNM1L, COL4A3BP, MUL1	2097	11	13528	3.51879	1	0.438393	28.5894
GOTERM_CC_FAT	GO:0070652~HAUS complex	5	0.159388	0.0182957	HAUS4, HAUS3, HAUS5, HAUS2, HAUS8	1836	8	12782	4.35117	0.99999	0.192147	23.9805
GOTERM_CC_FAT	GO:0031975~envelope	109	3.47466	0.0186303	UNC50, LEMD3, TOMM20L, WTAP, MFF, BAK1, CISD1, HTRA2, SLC25A23, TIMM9, ABCB10, SLC25A28, NAV3, BCL2L11, TNKS2, TIMM8A, SLC25A33, SLC25A35, SLC25A39, MRPL45, LRPPRC, MCL1, MTX3, AHCTF1, BCL2L2, CHCHD4, SFXN2, FIS1, TOMM7, MTCH2, CACYBP, MNS1, RGPD6, XPOT, MYO1C, MUL1, CRAT, AFG3L2, ABCB6, OCIAD2, PPIF, TXNDC12, SYNE1, BBC3, NIPSNAP1, TOMM40L, PCNA, HSPD1, PARP1, COX11, HTATIP2, UQCRC1, WASF1, PPOX…	1836	622	12782	1.22001	0.999992	0.192138	24.3643
GOTERM_BP_FAT	GO:0051252~regulation of RNA metabolic process	313	9.97769	0.0188785	SLC2A4RG, HMGN2, STAT5A, ZNF57, NAA15, ZNF250, SYNCRIP, MED24, NAA16, MED23, MED22, MED21, ZNF251, CTNNB1, ZFP92, ZNF777, NKX6-3, MED27, YEATS2, ZNF396, TBPL1, S100A1, ZNF641, ZNF44, YY1, BARHL2, MED11, ZNF792, MECOM, MED10, ZNF500, MED19, ZNF789, RAB18, JUN, ZNF786, SERBP1, MED18, ZNF785, SMARCAL1, TGIF1, SHOX, RPS13, VGLL2, TGIF2, PRDM1, MYBBP1A, ZNHIT3, TMX1, ZNF79, TADA3, ZNF77, ZNF133, ZNF76…	2097	1813	13528	1.11373	1	0.448922	29.5853
GOTERM_BP_FAT	GO:0000725~recombinational repair	8	0.255021	0.0192601	UBE2N, RAD51AP1, HUS1, BRCA2, RAD52, RAD54L, ERCC4, RAD51	2097	19	13528	2.71626	1	0.45277	30.0875
GOTERM_BP_FAT	GO:0000724~double-strand break repair via homologous recombination	8	0.255021	0.0192601	UBE2N, RAD51AP1, HUS1, BRCA2, RAD52, RAD54L, ERCC4, RAD51	2097	19	13528	2.71626	1	0.45277	30.0875
GOTERM_CC_FAT	GO:0030897~HOPS complex	6	0.191266	0.0199712	VPS18, AKTIP, VPS16, VPS11, VPS33B, VPS39	1836	12	12782	3.48094	0.999997	0.201314	25.8843
GOTERM_BP_FAT	GO:0006355~regulation of transcription, DNA-dependent	306	9.75454	0.0205655	SLC2A4RG, HMGN2, STAT5A, ZNF57, NAA15, ZNF250, MED24, NAA16, MED23, MED22, MED21, ZNF251, CTNNB1, ZFP92, ZNF777, NKX6-3, MED27, YEATS2, ZNF396, TBPL1, S100A1, ZNF641, ZNF44, YY1, BARHL2, MED11, ZNF792, MECOM, MED10, ZNF500, MED19, ZNF789, RAB18, JUN, ZNF786, MED18, ZNF785, SMARCAL1, TGIF1, SHOX, VGLL2, TGIF2, PRDM1, MYBBP1A, ZNHIT3, TMX1, ZNF79, TADA3, ZNF77, ZNF133, ZNF76, ZSCAN5A, ZNF232, NFKBI…	2097	1773	13528	1.11339	1	0.472056	31.7806
GOTERM_BP_FAT	GO:0051054~positive regulation of DNA metabolic process	16	0.510041	0.0206783	HRAS, BRCC3, PDGFA, TBX21, KITLG, CD40, POT1, TGFB1, RAD51, TNKS2, UBE2N, RNF8, JUN, SHC1, TINF2, TERF2	2097	56	13528	1.84318	1	0.471098	31.925
GOTERM_BP_FAT	GO:0002260~lymphocyte homeostasis	10	0.318776	0.021462	BAK1, CASP3, CCNB2, TNFSF13B, STAT5A, IKBKG, FAS, BCL2L11, TGFB1, ZC3H8	2097	28	13528	2.30397	1	0.48102	32.9206
GOTERM_BP_FAT	GO:0000723~telomere maintenance	10	0.318776	0.021462	HSPA1L, FBXO4, TERF2IP, PARP1, ERCC4, TINF2, RAD50, POT1, TERF2, TERF1	2097	28	13528	2.30397	1	0.48102	32.9206
GOTERM_MF_FAT	GO:0051920~peroxiredoxin activity	5	0.159388	0.022105	PRDX6, PRDX4, PRDX2, PRDX3, PRDX1	1969	8	12983	4.12106	1	0.50607	30.1562
GOTERM_BP_FAT	GO:0033043~regulation of organelle organization	46	1.46637	0.0228023	TRIOBP, NEK2, CEP76, PDGFA, TACR1, ASZ1, KATNB1, ANAPC10, ARPC5, TERF2IP, CDC16, POT1, DSTN, CTNNB1, SORBS3, CDC42EP2, CUL9, BUB1, SKA3, HECTD3, SKA2, TLK1, MLST8, ERCC4, TINF2, MYC, DNMT3B, TERF2, TERF1, CCDC88A, PLEK, NF2, PIF1, TAF7, CENPF, CRIPAK, CENPE, NEXN, ATM, TNKS2, UBE2N, ARPC5L, MAP2, CENPV, KIF20B, PEBP1	2097	217	13528	1.36752	1	0.49923	34.5915
GOTERM_CC_FAT	GO:0005667~transcription factor complex	42	1.33886	0.0232012	E2F2, STON1, ING2, TADA3, E2F5, E2F6, E2F8, NAA15, NAA16, MED23, CNOT7, ATF1, CTNNB1, STON1-GTF2A1L, FOS, GTF2A2, CREG1, TFDP2, TBPL1, TBX2, SUB1, CREB1, RELA, YY1, TAF7, SRA1, TP53, GTF2H3, CDK4, GTF2B, GTF2H2, CD3EAP, TAF11, ATF5, MED7, TAF13, ABT1, JUN, GTF2F1, NCOA6, RBM14, PARP1, FOXE3	1836	210	12782	1.39237	1	0.22662	29.4298
GOTERM_BP_FAT	GO:0065003~macromolecular complex assembly	123	3.92094	0.0234251	HRAS, KNTC1, MED24, MED23, TTN, TGFB1, SMNDC1, CTNNB1, IGHMBP2, H2AFV, KIFAP3, MED27, VMA21, FAS, TUBG2, DCTPP1, TBPL1, BCL10, BRAF, MATN1, CD40, TRIM34, ASZ1, HFE, AHCTF1, ANLN, STON1-GTF2A1L, FGA, TUBE1, FBXO5, ASF1B, ASF1A, NAT14, C9ORF24, SHPRH, TSR1, TAF7, HIST2H3C, PPIH, TNFSF11, GTF2F1, TUBD1, HIST1H3C, H3F3A, H3F3B, QPRT, HSPD1, HIST1H3G, E2F2, COX11, HP1BP3, WASF1, HIST2H4A, TRIM5, NOD2,…	2097	665	13528	1.19321	1	0.505866	35.3546
GOTERM_MF_FAT	GO:0045182~translation regulator activity	10	0.318776	0.0236573	DAZ3, DAZ4, DAZ1, DAZ2, MRPL9, PURB, PAIP2B, MRPL37, MRPL18, MRPL32, MRPL43, SAMD4A, MRPL35	1969	29	12983	2.27369	1	0.52053	31.9152
GOTERM_BP_FAT	GO:0007131~reciprocal meiotic recombination	9	0.286898	0.0237068	RAD51C, RAD21, MSH4, LIG3, CHEK1, RAD52, ATM, RAD50, RAD51	2097	24	13528	2.41917	1	0.50726	35.6969
GOTERM_BP_FAT	GO:0033523~histone H2B ubiquitination	5	0.159388	0.0238436	RNF8, LEO1, CDC73, PAF1, CTR9	2097	8	13528	4.03195	1	0.50649	35.8626
GOTERM_BP_FAT	GO:0006917~induction of apoptosis	64	2.04017	0.0242186	ITGB3BP, HTATIP2, DEDD, PRDX1, TGFB1, SART1, SMNDC1, BAK1, TP53I3, CASP3, CASP4, HTRA2, TIA1, ZNF443, RPL11, FAS, CASP2, MYC, DEDD2, RPS27A, SPN, BCL10, AIFM3, TP53, DAPK2, DAPK3, ECT2, BCL2L11, TNFRSF10A, BNIP1, IFNB1, TIAL1, UBC, MAP3K10, MAPK8, UBA52, DPF2, BCLAF1, RRM2B, FEM1B, TRAIP, IFNA2, PLEKHG2, ERCC6, SH3GLB1, PPP2CA, PRKRA, AATF, TERF1, COL4A3, KLF10, CIDEB, MUL1, BRCA2, ATM, TXNDC12, …	2097	320	13528	1.29022	1	0.509222	36.3145
GOTERM_MF_FAT	GO:0035004~phosphoinositide 3-kinase activity	6	0.191266	0.0248946	PIK3CB, PIK3CD, PIK3CA, PIK3R3, ATM, PIK3R2	1969	12	12983	3.29685	1	0.529349	33.2875
GOTERM_BP_FAT	GO:0012502~induction of programmed cell death	64	2.04017	0.0257118	ITGB3BP, HTATIP2, DEDD, PRDX1, TGFB1, SART1, SMNDC1, BAK1, TP53I3, CASP3, CASP4, HTRA2, TIA1, ZNF443, RPL11, FAS, CASP2, MYC, DEDD2, RPS27A, SPN, BCL10, AIFM3, TP53, DAPK2, DAPK3, ECT2, BCL2L11, TNFRSF10A, BNIP1, IFNB1, TIAL1, UBC, MAP3K10, MAPK8, UBA52, DPF2, BCLAF1, RRM2B, FEM1B, TRAIP, IFNA2, PLEKHG2, ERCC6, SH3GLB1, PPP2CA, PRKRA, AATF, TERF1, COL4A3, KLF10, CIDEB, MUL1, BRCA2, ATM, TXNDC12, …	2097	321	13528	1.2862	1	0.527761	38.0844
GOTERM_CC_FAT	GO:0005814~centriole	10	0.318776	0.0262574	SASS6, CEP76, CEP170, CNTROB, LRRCC1, CETN3, TUBD1, CNTLN, CENPJ, TOP2A	1836	31	12782	2.24577	1	0.248939	32.6383
GOTERM_BP_FAT	GO:0032200~telomere organization	10	0.318776	0.0269579	HSPA1L, FBXO4, TERF2IP, PARP1, ERCC4, TINF2, RAD50, POT1, TERF2, TERF1	2097	29	13528	2.22452	1	0.542043	39.5257
GOTERM_BP_FAT	GO:0006886~intracellular protein transport	73	2.32706	0.0271752	SRP14, RAB3GAP2, MLPH, HPS4, RASSF9, AP3S1, TOMM20L, SRP19, TGFB1, KLHL2, CCHCR1, COPB1, ZFYVE16, TIMM9, RPL11, TLK1, VPS16, RANBP2, FGF2, SAR1A, DNAJC19, TOMM34, STX5, STX4, TMCO6, RPGR, ERP29, FUT10, TP53, STXBP4, TIMM8A, COPG2, ATG4D, ATG4C, IPO4, ATG4A, JUN, MRPL45, SEC61G, ARL6IP1, YWHAZ, STON1, SNX15, MTX3, SNX17, AKAP12, KATNB1, NFKBIA, GIPC1, CDC37, STON1-GTF2A1L, TOMM7, AP3M2, STX17, PEX…	2097	374	13528	1.25918	1	0.542172	39.7738
GOTERM_BP_FAT	GO:0010833~telomere maintenance via telomere lengthening	6	0.191266	0.0271821	TERF2IP, TINF2, RAD50, POT1, TERF2, TERF1	2097	12	13528	3.22556	1	0.539504	39.7817
GOTERM_BP_FAT	GO:0043933~macromolecular complex subunit organization	130	4.14409	0.0272272	HRAS, KNTC1, MED24, MED23, TTN, TGFB1, SMNDC1, CTNNB1, IGHMBP2, H2AFV, KIFAP3, MED27, VMA21, FAS, TUBG2, DCTPP1, TBPL1, BCL10, BRAF, MATN1, CD40, SYCP3, TRIM34, ASZ1, HFE, AHCTF1, ANLN, MTIF3, STON1-GTF2A1L, GFM2, FGA, TUBE1, FBXO5, ASF1B, ASF1A, NAT14, C9ORF24, SHPRH, TSR1, TAF7, HIST2H3C, PPIH, TNFSF11, GTF2F1, TUBD1, HIST1H3C, H3F3A, H3F3B, QPRT, HSPD1, HIST1H3G, E2F2, COX11, HP1BP3, WASF1, HI…	2097	710	13528	1.18119	1	0.537368	39.833
GOTERM_MF_FAT	GO:0008568~microtubule-severing ATPase activity	4	0.12751	0.0273639	KATNA1, KATNB1, KATNAL1, SPAST	1969	5	12983	5.27496	1	0.554327	35.9489
GOTERM_BP_FAT	GO:0045454~cell redox homeostasis	17	0.541919	0.0280027	GLRX3, TMX1, AIFM3, TMX3, DNAJC10, PRDX4, EGLN2, PRDX2, PRDX3, PRDX1, GLRX2, TXNDC12, PRDX6, TXNDC15, TXN, PDILT, GLRX	2097	63	13528	1.74078	1	0.544832	40.7097
GOTERM_CC_FAT	GO:0000151~ubiquitin ligase complex	21	0.669429	0.0285489	BRCC3, VHL, ANAPC4, PPIL2, ANAPC10, ANAPC11, CDC26, ATG3, TSPAN17, RNF8, PRPF19, ARIH1, CUL9, FBXL5, FBXL12, HECTD3, FBXO4, FBXO3, FBXO8, FBXL3, FBXO10	1836	90	12782	1.62444	1	0.26386	34.9541
GOTERM_BP_FAT	GO:0032206~positive regulation of telomere maintenance	4	0.12751	0.0290594	TINF2, POT1, TERF2, TNKS2	2097	5	13528	5.1609	1	0.555624	41.8847
GOTERM_CC_FAT	GO:0000782~telomere cap complex	5	0.159388	0.029241	TERF2IP, TINF2, POT1, TERF2, TERF1	1836	9	12782	3.86771	1	0.265555	35.6388
GOTERM_CC_FAT	GO:0000783~nuclear telomere cap complex	5	0.159388	0.029241	TERF2IP, TINF2, POT1, TERF2, TERF1	1836	9	12782	3.86771	1	0.265555	35.6388
GOTERM_BP_FAT	GO:0006605~protein targeting	45	1.43449	0.0296723	ARL6IP1, SRP14, YWHAZ, MLPH, MTX3, HPS4, KATNB1, AKAP12, NFKBIA, RASSF9, GIPC1, TOMM20L, SRP19, CDC37, TGFB1, CCHCR1, TOMM7, ZFYVE16, TIMM9, PEX13, RPL11, RANBP2, PEX12, TNPO1, FGF2, DNAJC19, TOMM34, RBM22, TMCO6, IPO13, FUT10, TP53, STRADB, STXBP4, GABARAP, TIMM8A, PPIH, ATG4D, ATG4C, JUN, IPO4, ATG4A, YWHAQ, SEC61G, TOB1	2097	215	13528	1.35023	1	0.560567	42.5562
GOTERM_CC_FAT	GO:0044429~mitochondrial part	103	3.28339	0.030103	MRPS36, PDP2, MRPS33, TOMM20L, PDHB, MFF, BAK1, CISD1, HTRA2, SLC25A23, TIMM9, MRPL37, ABCB10, SLC25A28, MRPL32, MRPL35, BCL2L11, TIMM8A, SLC25A33, SLC25A35, CLPP, MRPL47, SLC25A39, MRPL45, LRPPRC, MRPL43, MRPS14, MCL1, NAGS, MTX3, TDRD7, BCL2L2, CHCHD4, SFXN2, FIS1, TOMM7, MTCH2, SUPV3L1, IDH3B, MUL1, CRAT, AFG3L2, ABCB6, IDH3A, OCIAD2, PPIF, TXNDC12, BBC3, TOMM40L, NIPSNAP1, HSPD1, COX11, UQCRC…	1836	595	12782	1.20516	1	0.268508	36.4823
GOTERM_CC_FAT	GO:0044452~nucleolar part	9	0.286898	0.0313857	RPP38, CD3EAP, SURF6, CDKN2AIP, WDR12, SIRT7, BOP1, BAZ2A, FBL	1836	27	12782	2.32062	1	0.274537	37.7182
GOTERM_MF_FAT	GO:0003678~DNA helicase activity	12	0.382531	0.0318406	IGHMBP2, RECQL, DHX9, ERCC6, CHD1L, RECQL5, HELB, PIF1, SMARCAL1, G3BP1, CHD1, SUPV3L1	1969	40	12983	1.97811	1	0.601075	40.5219
GOTERM_BP_FAT	GO:0051325~interphase	25	0.79694	0.0327738	PPP2R3B, E2F6, DBF4, ANAPC10, CHEK1, ZNF655, RHOU, GTSE1, CDKN2B, KATNA1, HINFP, CDK10, TERF1, CDC6, ANAPC4, PIM1, CENPF, TBRG4, CDK4, CDKN3, PPP1CB, CDC25A, SPDYA, CDKN1A, PPM1D, POLD1	2097	106	13528	1.52149	1	0.594618	45.8431
GOTERM_MF_FAT	GO:0051537~2 iron, 2 sulfur cluster binding	7	0.223143	0.0332916	CISD2, CISD1, AIFM3, CISD3, RFESD, NDUFS1, GLRX2	1969	17	12983	2.71505	1	0.608639	41.9371
GOTERM_BP_FAT	GO:0001836~release of cytochrome c from mitochondria	8	0.255021	0.03361	BAK1, CASP3, BBC3, JUN, CASP7, TP53, MYC, IFI6	2097	21	13528	2.45757	1	0.601302	46.6983
GOTERM_CC_FAT	GO:0000152~nuclear ubiquitin ligase complex	7	0.223143	0.0345158	BRCC3, CUL9, ANAPC4, HECTD3, ANAPC10, ANAPC11, CDC26	1836	18	12782	2.7074	1	0.293838	40.6408
GOTERM_MF_FAT	GO:0070035~purine NTP-dependent helicase activity	23	0.733185	0.0349362	DHX9, RECQL5, HELQ, PIF1, G3BP1, IGHMBP2, RECQL, DDX56, DDX55, CHD1L, HELB, DDX19A, ASCC3, DDX60, DDX59, DDX60L, DDX50, CHD1, POLQ, DDX54, DHX58, DDX51, DDX42	1969	98	12983	1.5475	1	0.617812	43.503
GOTERM_MF_FAT	GO:0008026~ATP-dependent helicase activity	23	0.733185	0.0349362	DHX9, RECQL5, HELQ, PIF1, G3BP1, IGHMBP2, RECQL, DDX56, DDX55, CHD1L, HELB, DDX19A, ASCC3, DDX60, DDX59, DDX60L, DDX50, CHD1, POLQ, DDX54, DHX58, DDX51, DDX42	1969	98	12983	1.5475	1	0.617812	43.503
GOTERM_MF_FAT	GO:0004674~protein serine/threonine kinase activity	80	2.55021	0.0364319	PRPF4B, CDK18, PASK, RPS6KB2, AURKA, AURKB, TTN, ADCK1, ADCK2, SLK, PAK3, CLK2, CDK12, CDK10, PRKACA, TLK1, MASTL, CDK16, SIK1, MAP2K6, CHUK, SGK1, BRAF, STK25, MYLK4, PIM1, GTF2H3, PIM2, DAPK2, CDK4, CDKL3, DAPK3, WEE1, SRPK1, NEK11, GTF2H2, PRKCB, CDKL4, CDK3, PDIK1L, EIF2AK1, MAP3K15, MAPK6, MAPK3, MAP3K10, NEK8, NEK9, MAPK8, MAP3K12, MELK, SGK494, NEK3, NEK2, ITGAE, MAPKAPK5, HUS1, MKNK2, CHE…	1969	430	12983	1.22674	1	0.624858	44.8927
GOTERM_MF_FAT	GO:0004672~protein kinase activity	109	3.47466	0.0368838	FASTKD3, RNASEL, PRPF4B, FASTKD2, PASK, EFNA3, RPS6KB2, AURKA, AURKB, TTN, PACSIN1, CLK2, COL4A3BP, TLK1, MLKL, PRKACA, MAP2K6, MATK, TWF1, PAN3, BRAF, STK25, MYLK4, PIM1, TBRG4, PIM2, CDKL3, WEE1, CDKL4, EIF2AK1, MAPK6, SCYL2, PDGFRL, MAPK3, NEK8, NEK9, MAPK8, NEK3, NEK2, ITGAE, MAPKAPK5, HUS1, ASZ1, CHEK1, TTBK2, TEK, DYRK4, DYRK3, ATRIP, LY6G5B, TAOK3, ATR, OXSR1, ATM, KDR, CASS4, PLK3, PLK1, …	1969	606	12983	1.186	1	0.621023	45.3062
GOTERM_BP_FAT	GO:0007020~microtubule nucleation	5	0.159388	0.0377366	TUBGCP4, TUBGCP6, TUBGCP5, BLOC1S2, CENPJ	2097	9	13528	3.58396	1	0.641955	50.7351
GOTERM_BP_FAT	GO:0051298~centrosome duplication	5	0.159388	0.0377366	SASS6, SAC3D1, CNTROB, BRCA2, CENPJ	2097	9	13528	3.58396	1	0.641955	50.7351
GOTERM_BP_FAT	GO:0034660~ncRNA metabolic process	47	1.49825	0.038163	RPP38, RNASEL, PUS3, LSM6, TRMT2B, UTP15, INTS2, TRPT1, WBP11, QTRT1, BOP1, PUS7L, INTS8, DCAF13, WDR55, RRP1B, CTU1, INTS5, ADAT2, THG1L, WDR12, RPL11, PIWIL4, IMP4, FTSJ3, DEDD2, NSA2, DUS3L, TSEN34, UTP23, KRR1, TSEN54, RRP1, TSR2, RPL26, DARS2, INTS10, RPF1, FBL, DDX56, PA2G4, FARSB, ALG11, TRUB1, DUS4L, TRUB2, DDX51	2097	230	13528	1.31827	1	0.643494	51.1354
GOTERM_BP_FAT	GO:0032400~melanosome localization	6	0.191266	0.0386602	BBS2, BBS7, MLPH, MKKS, VPS33B, ASIP	2097	13	13528	2.97744	1	0.645693	51.5982
GOTERM_CC_FAT	GO:0005680~anaphase-promoting complex	6	0.191266	0.0394823	CUL9, ANAPC4, HECTD3, ANAPC10, ANAPC11, CDC26	1836	14	12782	2.98366	1	0.324808	45.0167
GOTERM_BP_FAT	GO:0051329~interphase of mitotic cell cycle	24	0.765062	0.0415884	CDC6, PPP2R3B, E2F6, DBF4, ANAPC4, PIM1, CENPF, TBRG4, CHEK1, ANAPC10, CDK4, CDKN3, PPP1CB, RHOU, CDC25A, GTSE1, SPDYA, PPM1D, CDKN1A, CDKN2B, POLD1, KATNA1, HINFP, CDK10, TERF1	2097	103	13528	1.50317	1	0.670404	54.2408
GOTERM_MF_FAT	GO:0043130~ubiquitin binding	9	0.286898	0.0418275	UBE2N, BCL10, BRCC3, DZIP3, TOM1L1, TRIM32, KIF18A, VPS36, TOP2A	1969	27	12983	2.1979	1	0.659939	49.6438
GOTERM_CC_FAT	GO:0000796~condensin complex	4	0.12751	0.0421298	SMC2, NCAPD3, NCAPD2, SMC4	1836	6	12782	4.64125	1	0.338479	47.2246
GOTERM_BP_FAT	GO:0045934~negative regulation of nucleobase, nucleoside, nucleotide and nucleic acid metabolic process	95	3.02837	0.0423116	HMX1, E2F6, DEDD, RBM15B, TBX20, CBX4, ZNF202, DMAP1, TERF2IP, RLIM, MAF1, PDCD4, TGFB1, CTNNB1, IGHMBP2, FERD3L, HEY1, PCGF6, POU4F2, HSF4, NR2F2, SIK1, FGF2, DEDD2, S100A1, AKIRIN2, NR2F1, CDC6, LDB1, ARID5A, TP53, RAD9A, PTPRU, MBD1, PURB, NRIP2, PA2G4, BPTF, IFNB1, NAB2, PRDM6, NAB1, MAP3K10, TGIF1, RPS13, PRDM1, MDM4, COMMD7, THAP7, ZMYND11, BTAF1, BCLAF1, MTDH, HUS1, TIPIN, VPS72, POT1, ZC3…	2097	512	13528	1.19699	1	0.674242	54.8722
GOTERM_BP_FAT	GO:0001776~leukocyte homeostasis	11	0.350653	0.042495	BAK1, CASP3, CCNB2, TNFSF13B, STAT5A, IKBKG, FAS, MECOM, BCL2L11, TGFB1, ZC3H8	2097	36	13528	1.97118	1	0.673274	55.0309
GOTERM_BP_FAT	GO:0030071~regulation of mitotic metaphase/anaphase transition	8	0.255021	0.0429	CUL9, BUB1, HECTD3, CENPF, CENPE, ANAPC10, ATM, TERF1	2097	22	13528	2.34586	1	0.674254	55.3797
GOTERM_CC_FAT	GO:0008180~signalosome	5	0.159388	0.0433053	NOD2, COPS6, COPS7A, COPS7B, COPS8	1836	10	12782	3.48094	1	0.342008	48.1781
GOTERM_MF_FAT	GO:0003887~DNA-directed DNA polymerase activity	10	0.318776	0.0435825	POLL, CHRAC1, POLE4, DNTT, POLE2, POLD1, POLM, POLN, POLQ, MYBBP1A	1969	32	12983	2.06053	1	0.667281	51.1045
GOTERM_MF_FAT	GO:0046966~thyroid hormone receptor binding	10	0.318776	0.0435825	TAF11, HMGN3, MED30, TAF7, PSMC3IP, NCOA6, MED24, TRIP6, RGL2, ZNHIT3	1969	32	12983	2.06053	1	0.667281	51.1045
GOTERM_CC_FAT	GO:0000781~chromosome, telomeric region	9	0.286898	0.0468103	PIF1, TERF2IP, ERCC4, TINF2, RAD50, POT1, TERF2, TERF1, TNKS2	1836	29	12782	2.16058	1	0.360135	50.9268
GOTERM_CC_FAT	GO:0005876~spindle microtubule	9	0.286898	0.0468103	SPAG5, KNTC1, KIF18A, SKA3, SKA2, CDC16, TUBG2, CALM1, ZW10	1836	29	12782	2.16058	1	0.360135	50.9268
GOTERM_MF_FAT	GO:0004527~exonuclease activity	14	0.446286	0.0495751	RAD1, PAN2, APLF, REXO4, TDP1, POLD1, REXO2, APTX, ERI2, EXD2, RAD9A, ISG20L2, RAD50, ISG20	1969	53	12983	1.74173	1	0.707404	55.7983
GOTERM_MF_FAT	GO:0008022~protein C-terminus binding	30	0.956328	0.0503483	ITGB3BP, HRAS, CEP120, SNX17, VIM, PPM1A, PRDX3, COIL, CTNNB1, ERCC6, TRIM3, BLOC1S2, MDC1, PPP2CA, PEX12, TINF2, ERCC4, TOP2A, TERF2, BCL10, MKI67, MYO1C, CENPF, LIG4, SLC9A3R1, RAD51, EFHC1, TAF13, PIAS3, MIF4GD	1969	141	12983	1.40292	1	0.705542	56.3721
GOTERM_BP_FAT	GO:0031647~regulation of protein stability	12	0.382531	0.0508905	COG7, VHL, CDKN2AIP, TBRG1, HPS4, APTX, GIPC1, AURKA, SOX17, HSPD1, MDM4, ISOC2	2097	42	13528	1.84318	1	0.734679	61.7596
GOTERM_MF_FAT	GO:0008408~3'-5' exonuclease activity	9	0.286898	0.0510487	RAD1, PAN2, APLF, POLD1, REXO2, EXD2, RAD9A, RAD50, ISG20	1969	28	12983	2.1194	1	0.703223	56.8859
GOTERM_MF_FAT	GO:0032182~small conjugating protein binding	9	0.286898	0.0510487	UBE2N, BCL10, BRCC3, DZIP3, TOM1L1, TRIM32, KIF18A, VPS36, TOP2A	1969	28	12983	2.1194	1	0.703223	56.8859
GOTERM_BP_FAT	GO:0070198~protein localization to telomere	4	0.12751	0.0514922	TERF2IP, TINF2, TERF2, TNKS2	2097	6	13528	4.30075	1	0.73649	62.2033
GOTERM_BP_FAT	GO:0032210~regulation of telomere maintenance via telomerase	4	0.12751	0.0514922	TINF2, POT1, TERF1, TNKS2	2097	6	13528	4.30075	1	0.73649	62.2033
GOTERM_BP_FAT	GO:0010558~negative regulation of macromolecule biosynthetic process	100	3.18776	0.0517472	SRP14, HMX1, RBM15B, CBX4, MAF1, TGFB1, CTNNB1, IGHMBP2, FNTA, TIA1, AKIRIN2, S100A1, RAD9A, PTPRU, PA2G4, EIF2AK1, IFNB1, PRDM6, TGIF1, PRDM1, HUS1, TIPIN, VPS72, ZC3H8, ATN1, EIF3E, BHLHE40, DNMT3B, CREBZF, KLF10, KLF11, TAF7, FOXA1, BRCA2, SNW1, SMYD1, ATR, MYPOP, FOXP2, PSMC5, UBA3, E2F6, DEDD, TBX20, ZNF202, DMAP1, RLIM, PDCD4, FERD3L, HEY1, PCGF6, POU4F2, HSF4, SIK1, NR2F2, FGF2, DEDD2, NR2…	2097	547	13528	1.17936	1	0.735857	62.3899
GOTERM_BP_FAT	GO:0051875~pigment granule localization	6	0.191266	0.0526746	BBS2, BBS7, MLPH, MKKS, VPS33B, ASIP	2097	14	13528	2.76477	1	0.739866	63.0611
GOTERM_BP_FAT	GO:0009890~negative regulation of biosynthetic process	104	3.31527	0.0556999	FGF19, SRP14, HMX1, PDGFA, RBM15B, CBX4, MAF1, TGFB1, CTNNB1, IGHMBP2, FNTA, TIA1, AKIRIN2, S100A1, RAD9A, PTPRU, PA2G4, EIF2AK1, IFNB1, PRDM6, TGIF1, PRDM1, HUS1, TIPIN, VPS72, ZC3H8, ATN1, EIF3E, BHLHE40, DNMT3B, CREBZF, KLF10, KLF11, TAF7, FOXA1, BRCA2, SMYD1, SNW1, ATR, MYPOP, FOXP2, PSMC5, UBA3, E2F6, DEDD, TBX20, ZNF202, DMAP1, RLIM, PDCD4, FERD3L, HEY1, PCGF6, POU4F2, HSF4, NR2F2, SIK1, FG…	2097	573	13528	1.17088	1	0.757443	65.1729
GOTERM_BP_FAT	GO:0031327~negative regulation of cellular biosynthetic process	102	3.25151	0.0558612	FGF19, SRP14, HMX1, PDGFA, RBM15B, CBX4, MAF1, TGFB1, CTNNB1, IGHMBP2, TIA1, AKIRIN2, S100A1, RAD9A, PTPRU, PA2G4, EIF2AK1, IFNB1, PRDM6, TGIF1, PRDM1, HUS1, TIPIN, VPS72, ZC3H8, ATN1, EIF3E, BHLHE40, DNMT3B, CREBZF, KLF10, KLF11, TAF7, FOXA1, BRCA2, SNW1, SMYD1, ATR, MYPOP, FOXP2, PSMC5, UBA3, E2F6, DEDD, TBX20, ZNF202, DMAP1, RLIM, PDCD4, FERD3L, HEY1, PCGF6, POU4F2, HSF4, NR2F2, SIK1, FGF2, DE…	2097	561	13528	1.17293	1	0.756151	65.2822
GOTERM_CC_FAT	GO:0008537~proteasome activator complex	3	0.0956328	0.0558914	PSME1, PSME2, PSME3	1836	3	12782	6.96187	1	0.410085	57.429
GOTERM_BP_FAT	GO:0051172~negative regulation of nitrogen compound metabolic process	95	3.02837	0.0559588	HMX1, E2F6, DEDD, RBM15B, TBX20, CBX4, ZNF202, DMAP1, TERF2IP, RLIM, MAF1, PDCD4, TGFB1, CTNNB1, IGHMBP2, FERD3L, HEY1, PCGF6, POU4F2, HSF4, NR2F2, SIK1, FGF2, DEDD2, S100A1, AKIRIN2, NR2F1, CDC6, LDB1, ARID5A, TP53, RAD9A, PTPRU, MBD1, PURB, NRIP2, PA2G4, BPTF, IFNB1, NAB2, PRDM6, NAB1, MAP3K10, TGIF1, RPS13, PRDM1, MDM4, COMMD7, THAP7, ZMYND11, BTAF1, BCLAF1, MTDH, HUS1, TIPIN, VPS72, POT1, ZC3…	2097	519	13528	1.18084	1	0.754465	65.3482
GOTERM_CC_FAT	GO:0005635~nuclear envelope	39	1.24323	0.0561331	THAP7, HTATIP2, MTDH, UNC50, LEMD3, AHCTF1, WTAP, SUMO1, TMEM109, DDX19A, NARF, GPX4, CACYBP, TOR1A, FAM156A, MNS1, OIT3, RANBP2, MTMR6, TNPO1, GCHFR, RGPD6, XPOT, TMCO6, MYO1C, IPO13, TMEM38A, CENPF, NAV3, ITPR3, TNKS2, DHRS2, SYNE1, BNIP1, IPO4, BNIP3L, PCNA, PARP1, LRPPRC	1836	205	12782	1.32445	1	0.40693	57.5906
GOTERM_BP_FAT	GO:0043085~positive regulation of catalytic activity	95	3.02837	0.0582458	ADCY1, EFNA1, TACR1, ADCY6, PRDX2, CDC16, BUD31, TGFB1, BAK1, FNTA, PSMD3, PSMD4, SHC1, PRKACA, PSMD5, PSMD6, FGF2, MYC, PSMD7, MAP2K6, RPS27A, PSMD8, PSMD9, AIFM3, CCDC88A, RALBP1, PIK3CB, ANAPC4, PIM1, TP53, PPP1CB, GRM1, UBE2N, SPDYA, TNFRSF10A, PSMA2, GNAL, PSMA1, PSMA6, PSME1, IFNB1, PSME2, PSMA5, PSMA4, PSMA3, UBC, MAP3K10, PSME3, GNAS, UBA52, KITLG, ANAPC10, DUSP12, ANAPC11, POT1, AZU1, PS…	2097	520	13528	1.17857	1	0.766313	66.861
GOTERM_BP_FAT	GO:0006914~autophagy	11	0.350653	0.0593147	GABARAPL2, ATG9A, ATG4D, ATG4C, ATG12, BECN1, ATG4A, RGS19, ATG16L2, WIPI1, ATG3	2097	38	13528	1.86743	1	0.770429	67.5465
GOTERM_MF_FAT	GO:0043142~single-stranded DNA-dependent ATPase activity	3	0.0956328	0.0619454	HELB, PIF1, RAD51	1969	3	12983	6.5937	1	0.766104	64.1835
GOTERM_MF_FAT	GO:0043141~ATP-dependent 5'-3' DNA helicase activity	3	0.0956328	0.0619454	IGHMBP2, HELB, PIF1	1969	3	12983	6.5937	1	0.766104	64.1835
GOTERM_CC_FAT	GO:0031968~organelle outer membrane	22	0.701307	0.0635981	DNM1L, MCL1, MTX3, WASF1, MUL1, NAV3, TOMM20L, ITPR3, ABCB6, BCL2L11, BAK1, FIS1, MFF, MFN1, CISD1, TOMM7, BBC3, SH3GLB1, TOMM40L, PEBP1, LRPPRC, TOMM34	1836	104	12782	1.4727	1	0.443318	62.3072
GOTERM_CC_FAT	GO:0005758~mitochondrial intermembrane space	10	0.318776	0.0636557	TXNDC12, HTRA2, TIMM9, NLN, PPOX, CHCHD4, COX17, ARL2BP, NDUFS1, TIMM8A	1836	36	12782	1.93385	1	0.43901	62.3417
GOTERM_MF_FAT	GO:0070566~adenylyltransferase activity	6	0.191266	0.0639912	NMNAT3, FICD, MTPAP, OAS2, PAPOLG, NMNAT1	1969	15	12983	2.63748	1	0.770769	65.4173
GOTERM_BP_FAT	GO:0051382~kinetochore assembly	3	0.0956328	0.0645584	CENPF, CENPE, MIS12	2097	3	13528	6.45112	1	0.797207	70.7193
GOTERM_BP_FAT	GO:0010834~telomere maintenance via telomere shortening	3	0.0956328	0.0645584	ERCC4, TERF2, TERF1	2097	3	13528	6.45112	1	0.797207	70.7193
GOTERM_BP_FAT	GO:0016568~chromatin modification	53	1.68951	0.0662743	BMI1, EZH1, CBX4, DMAP1, CBX7, CBX6, RCBTB1, SMARCD2, SETMAR, TLK1, HSF4, BRCC3, CECR2, HDAC11, DAPK3, UBE2N, CHRAC1, SYCP3, BPTF, PRDM6, SMARCAL1, PAF1, SMARCA1, SRCAP, MAP3K12, ING3, ING2, TADA3, TADA1, TRIM16, CDC73, VPS72, CHD1L, HJURP, LEO1, CHD1, KDM3B, SUPT4H1, ASF1B, BAZ2A, ASF1A, DNMT3B, TERF2, TERF1, NASP, SMYD1, CTR9, RNF8, MSL1, H2AFY2, CENPV, KDM4A, RBM14	2097	274	13528	1.24784	1	0.803839	71.6921
GOTERM_BP_FAT	GO:0051640~organelle localization	21	0.669429	0.06917	STX5, MYO1A, CEP120, BBS7, MLPH, KIF18A, CENPF, MUL1, CENPE, VPS33B, WIPI1, BBS2, MAP1S, CENPA, COPB1, MKKS, PEX13, ASIP, LRPPRC, ASPM, ZW10	2097	92	13528	1.47254	1	0.815778	73.265
GOTERM_BP_FAT	GO:0010165~response to X-ray	6	0.191266	0.0692589	ERCC6, BRCC3, TP53, BRCA2, LIG4, XRRA1	2097	15	13528	2.58045	1	0.814186	73.3119
GOTERM_BP_FAT	GO:0001578~microtubule bundle formation	6	0.191266	0.0692589	OFD1, TPPP3, BBS2, MAP1S, MAP2, SPAST	2097	15	13528	2.58045	1	0.814186	73.3119
GOTERM_CC_FAT	GO:0031970~organelle envelope lumen	11	0.350653	0.0696134	TXNDC12, HTRA2, TIMM9, CACYBP, NLN, PPOX, CHCHD4, COX17, ARL2BP, NDUFS1, TIMM8A	1836	42	12782	1.82335	1	0.464923	65.747
GOTERM_MF_FAT	GO:0003950~NAD+ ADP-ribosyltransferase activity	8	0.255021	0.0726389	PARP16, PARP9, PARP14, PARP11, PARP1, PARP2, TNKS2, SIRT3	1969	25	12983	2.10998	1	0.807463	70.2056
GOTERM_MF_FAT	GO:0004003~ATP-dependent DNA helicase activity	8	0.255021	0.0726389	IGHMBP2, RECQL, DHX9, CHD1L, HELB, PIF1, G3BP1, CHD1	1969	25	12983	2.10998	1	0.807463	70.2056
GOTERM_MF_FAT	GO:0004693~cyclin-dependent protein kinase activity	9	0.286898	0.0731573	CDK18, CDK12, CDK10, CDK4, CDKL3, CDK16, CDK20, CDK3, CDKL4	1969	30	12983	1.97811	1	0.80375	70.4719
GOTERM_MF_FAT	GO:0016018~cyclosporin A binding	4	0.12751	0.075678	PPIF, PPIE, PPIH, PPIC	1969	7	12983	3.76783	1	0.809004	71.7352
GOTERM_MF_FAT	GO:0016563~transcription activator activity	74	2.35894	0.0760003	CHURC1, HTATIP2, ELF3, TBX20, MED24, MED23, NFKB2, CNOT7, MED21, RFXAP, CBFB, TGFB1, RGL2, CTNNB1, MAX, SMARCD2, MED27, GTF2A2, SERTAD3, CEP290, SERTAD1, TBPL1, SERTAD2, NR2F1, PSMD9, BCL10, YY1, MED6, TAF11, MED7, CD80, ABT1, NCOA6, TRIM32, ZNF384, VGLL2, NFE2L3, SRCAP, STON1, ING2, TFAP4, TADA3, NFKBIB, TADA1, HCFC2, TRIM16, MYBL1, POU1F1, SEC14L2, CALCOCO1, ATF2, STON1-GTF2A1L, ZSCAN21, TFEC, …	1969	410	12983	1.19008	1	0.804581	71.8931
GOTERM_CC_FAT	GO:0005740~mitochondrial envelope	72	2.29519	0.0760836	COX11, UQCRC1, WASF1, PPOX, TOMM20L, ARL2BP, MFF, BAK1, CISD1, NDUFS4, HTRA2, SLC25A23, CASP7, GPX4, TIMM9, SLC25A3, EXOG, SLC25A28, ABCB10, COX17, NDUFS1, DNAJC19, TOMM34, AIFM3, SLC25A6, TMEM70, BCL2L11, TIMM22, TIMM8A, MFN1, SLC25A33, SLC25A35, PEBP1, SLC25A39, MRPL45, UQCRB, NDUFB4, FKBP8, NDUFB7, MCL1, MTX3, BCL2L2, PTPMT1, CHCHD4, SFXN2, FIS1, TOMM7, MTCH2, SH3GLB1, MRPL17, SLC25A46, SLC25A…	1836	419	12782	1.19631	1	0.491571	69.1186
GOTERM_BP_FAT	GO:0045841~negative regulation of mitotic metaphase/anaphase transition	5	0.159388	0.0766206	BUB1, CENPF, CENPE, ATM, TERF1	2097	11	13528	2.93233	1	0.843908	76.9407
GOTERM_BP_FAT	GO:0007004~telomere maintenance via telomerase	5	0.159388	0.0766206	TERF2IP, RAD50, POT1, TERF2, TERF1	2097	11	13528	2.93233	1	0.843908	76.9407
GOTERM_BP_FAT	GO:0030520~estrogen receptor signaling pathway	5	0.159388	0.0766206	TAF7, NCOA6, EGLN2, DDX54, RBM14	2097	11	13528	2.93233	1	0.843908	76.9407
GOTERM_BP_FAT	GO:0007094~mitotic cell cycle spindle assembly checkpoint	5	0.159388	0.0766206	BUB1, CENPF, CENPE, ATM, TERF1	2097	11	13528	2.93233	1	0.843908	76.9407
GOTERM_BP_FAT	GO:0001782~B cell homeostasis	5	0.159388	0.0766206	BAK1, CASP3, TNFSF13B, IKBKG, BCL2L11	2097	11	13528	2.93233	1	0.843908	76.9407
GOTERM_MF_FAT	GO:0046872~metal ion binding	656	20.9117	0.0776017	FLYWCH1, CDIPT, SLC2A4RG, PDP2, DBF4B, LTBP3, CYP2D6, ZNF57, RP9, ZNF250, TMPPE, ZNF251, ISG20, SYP, ZNF777, CUL9, ZNF107, ZNF396, ZNF641, CGRRF1, ZNF44, BRAF, ZNF644, ZNF646, ZNF48, CDHR3, LIG3, ZNF792, ZNF503, LIG4, MECOM, ZNF500, NME6, WDR92, OGFOD1, PITPNM1, EIF2AK1, ZNF789, ZNF784, ZNF786, ZNF785, ZNF384, ZNHIT3, PPP2R3B, ZNF79, ZNF133, ZNF77, PCDH20, ZNF76, ZSCAN5A, ZNF232, HFE, ZCRB1, DUSP…	1969	4140	12983	1.0448	1	0.805756	72.6651
GOTERM_BP_FAT	GO:0007051~spindle organization	12	0.382531	0.0783094	HAUS4, HAUS3, HAUS5, CEP120, SAC3D1, SPAG5, HAUS2, CKS2, FBXO5, AURKA, HAUS8, CEP63	2097	45	13528	1.7203	1	0.848616	77.7047
GOTERM_MF_FAT	GO:0016763~transferase activity, transferring pentosyl groups	12	0.382531	0.0787478	PARP16, PARP9, UPRT, PARP14, PARP11, QPRT, QTRT1, HPRT1, PARP1, PARP2, TNKS2, SIRT3	1969	46	12983	1.7201	1	0.804984	73.2054
GOTERM_BP_FAT	GO:0000012~single strand break repair	4	0.12751	0.0799331	APLF, TDP1, APTX, LIG4	2097	7	13528	3.68635	1	0.852898	78.4165
GOTERM_BP_FAT	GO:0043044~ATP-dependent chromatin remodeling	4	0.12751	0.0799331	SYCP3, HJURP, NASP, SMARCA1	2097	7	13528	3.68635	1	0.852898	78.4165
GOTERM_BP_FAT	GO:0034502~protein localization to chromosome	4	0.12751	0.0799331	TERF2IP, TINF2, TERF2, TNKS2	2097	7	13528	3.68635	1	0.852898	78.4165
GOTERM_BP_FAT	GO:0006474~N-terminal protein amino acid acetylation	4	0.12751	0.0799331	NAA50, NAA10, NAA15, NAA16	2097	7	13528	3.68635	1	0.852898	78.4165
GOTERM_BP_FAT	GO:0010390~histone monoubiquitination	4	0.12751	0.0799331	LEO1, CDC73, PAF1, CTR9	2097	7	13528	3.68635	1	0.852898	78.4165
GOTERM_BP_FAT	GO:0030261~chromosome condensation	8	0.255021	0.0799661	H1FNT, NCAPH2, TTN, TOP2A, SMC2, NCAPD3, NCAPD2, SMC4	2097	25	13528	2.06436	1	0.851247	78.4308
GOTERM_CC_FAT	GO:0005942~phosphoinositide 3-kinase complex	5	0.159388	0.0807897	PIK3CB, PIK3CD, PIK3CA, PIK3R3, PIK3R2	1836	12	12782	2.90078	1	0.508528	71.3737
GOTERM_BP_FAT	GO:0002377~immunoglobulin production	9	0.286898	0.0811897	POLL, NOD2, TNFSF13B, UNG, POLM, PMS2, LIG4, FAS, HSPD1	2097	30	13528	1.93534	1	0.853959	78.9527
GOTERM_MF_FAT	GO:0004721~phosphoprotein phosphatase activity	33	1.05196	0.0812904	STYXL1, PPP2R3B, PDP2, PPM1A, DUSP12, PTPMT1, DUSP19, MTMR1, PPP2CA, CTDSP1, MTMR6, PPTC7, PTPRB, PTPRE, PTPN18, CCDC155, PTPRU, CDKN3, PTPDC1, PPP1CB, CDC25A, PTPN12, CTDSPL2, PTPRQ, CDC25B, SPDYA, PPM1D, DUSP1, PTP4A1, PTP4A2, PPM1N, PPM1M, UBLCP1, PPP1R15B	1969	165	12983	1.31874	1	0.809979	74.3684
GOTERM_MF_FAT	GO:0048487~beta-tubulin binding	6	0.191266	0.081886	GABARAPL2, GABARAPL1, MAP1S, GABARAP, LRPPRC, SPAST	1969	16	12983	2.47264	1	0.80698	74.6339
GOTERM_BP_FAT	GO:0007283~spermatogenesis	58	1.8489	0.0832356	RAD51C, SPATA20, ZFP41, DEDD, DZIP1, TSNAX, GFER, MEI1, GPX4, MKKS, FANCG, PIWIL4, WDR33, TBPL1, SPATA24, LIG3, SIX5, ELL3, SPA17, BCL2L11, PGM3, BBS2, TCFL5, SYCP3, SPATA18, PEBP1, BPY2, H1FNT, TSPY1, USP9Y, BCL2L2, C17ORF75, SPATA9, NDRG3, CDY1B, SPATA2, PDILT, MYCBP, SPATA3, STRBP, ASF1B, SPATA7, DAZ3, DAZ4, DAZ1, DAZ2, ADAM29, TMBIM6, MSH4, BRCA2, BIRC3, ZSCAN2, RBMY1B, RBMY1A1, CYLC1, SPANXB…	2097	308	13528	1.21482	1	0.85947	79.7987
GOTERM_BP_FAT	GO:0048232~male gamete generation	58	1.8489	0.0832356	RAD51C, SPATA20, ZFP41, DEDD, DZIP1, TSNAX, GFER, MEI1, GPX4, MKKS, FANCG, PIWIL4, WDR33, TBPL1, SPATA24, LIG3, SIX5, ELL3, SPA17, BCL2L11, PGM3, BBS2, TCFL5, SYCP3, SPATA18, PEBP1, BPY2, H1FNT, TSPY1, USP9Y, BCL2L2, C17ORF75, SPATA9, NDRG3, CDY1B, SPATA2, PDILT, MYCBP, SPATA3, STRBP, ASF1B, SPATA7, DAZ3, DAZ4, DAZ1, DAZ2, ADAM29, TMBIM6, MSH4, BRCA2, BIRC3, ZSCAN2, RBMY1B, RBMY1A1, CYLC1, SPANXB…	2097	308	13528	1.21482	1	0.85947	79.7987
GOTERM_MF_FAT	GO:0004860~protein kinase inhibitor activity	10	0.318776	0.0841583	IBTK, GMFB, CDKN1A, CASP3, CDKN2B, GMFG, TAOK3, PRKACA, TRIB1, AHSG	1969	36	12983	1.83158	1	0.810707	75.6234
GOTERM_CC_FAT	GO:0000785~chromatin	37	1.17947	0.0866704	HMGN1, HMGN3, H1FNT, HMGN2, ING2, HP1BP3, CBX4, TIPIN, AHCTF1, NUFIP1, HIST2H4A, HMGN4, CBX7, CALCOCO1, CBX6, H2AFV, CENPA, EIF3E, CDY1B, CHD1, ASF1B, BAZ2A, DNMT3B, SHPRH, CREB1, CENPF, APTX, MCM2, ATR, SIRT7, HIST2H3C, CDY2B, JUN, H2AFY2, H3F3A, RAD18, HIST1H3C, H3F3B, CDY1, HIST1H3G, DSCC1	1836	200	12782	1.28795	1	0.52965	73.9758
GOTERM_BP_FAT	GO:0019953~sexual reproduction	83	2.64584	0.0866935	PLCZ1, RAD51C, SPATA20, ZFP41, DEDD, DZIP1, ZAN, TSNAX, GFER, OSGIN2, TGFB1, MEI1, GPX4, CD46, MKKS, GDF9, PIWIL4, XKRY2, FANCG, SPIN3, WDR33, TBPL1, SPATA24, SEMG2, FUT10, LIG3, SIX5, ELL3, SPA17, BCL2L11, PGM3, BBS2, IGSF8, TCFL5, SYCP3, FANCD2, SPATA18, PEBP1, BPY2, AKAP3, H1FNT, TSPY1, TDRD6, USP9Y, TDRD7, XKRY, BCL2L2, CHEK1, C17ORF75, PAQR5, SPATA9, DNALI1, NDRG3, CDY1B, PDILT, SPATA2, FBXO…	2097	458	13528	1.16909	1	0.869332	81.1559
GOTERM_CC_FAT	GO:0005741~mitochondrial outer membrane	19	0.605674	0.0875498	DNM1L, MCL1, MTX3, WASF1, MUL1, TOMM20L, ABCB6, BCL2L11, BAK1, FIS1, MFF, MFN1, CISD1, TOMM7, BBC3, SH3GLB1, TOMM40L, PEBP1, TOMM34	1836	90	12782	1.46973	1	0.528701	74.3454
GOTERM_MF_FAT	GO:0003700~transcription factor activity	164	5.22792	0.0877607	SLC2A4RG, HMX2, HMX1, CNOT8, STAT5A, CNOT7, RFXAP, CBFB, CTNNB1, GABPB1, NKX6-3, ZNF396, ZNF445, ZNF449, RELA, YY1, BARHL2, RELB, SIX5, MECOM, ZNF3, ZNF500, PA2G4, TCFL5, JUN, TGIF1, SHOX, NFE2L1, TGIF2, PRDM1, NFE2L3, MYNN, TADA3, TFAP4, ZNF133, SOX5, ZSCAN5A, ZNF232, VPS72, ATF1, ATF2, ZC3H8, OTP, ELK4, TFEC, TFDP2, LHX4, TEF, BHLHE40, DUX4, ZNF70, EWSR1, KLF5, MAFG, PLAG1, ZBTB48, CREBZF, KLF1…	1969	975	12983	1.10909	1	0.819238	77.1182
GOTERM_CC_FAT	GO:0019867~outer membrane	22	0.701307	0.0879764	DNM1L, MCL1, MTX3, WASF1, MUL1, NAV3, TOMM20L, ITPR3, ABCB6, BCL2L11, BAK1, FIS1, MFF, MFN1, CISD1, TOMM7, BBC3, SH3GLB1, TOMM40L, PEBP1, LRPPRC, TOMM34	1836	108	12782	1.41816	1	0.525875	74.5229
GOTERM_BP_FAT	GO:0006458~'de novo' protein folding	6	0.191266	0.0883744	TOR2A, SH3GLB1, TOR1A, TOR1B, DNAJB1, HSPD1	2097	16	13528	2.41917	1	0.873027	81.7841
GOTERM_BP_FAT	GO:0044093~positive regulation of molecular function	104	3.31527	0.0895086	ADCY1, EFNA1, ADCY6, CDC16, TGFB1, BAK1, FNTA, PRKACA, MAP2K6, RPS27A, BCL10, PIK3CB, RELA, ANAPC4, PIM1, PPP1CB, PSMA2, PSMA1, PSMA6, IFNB1, PSMA5, PSMA4, PSMA3, UBA52, DUSP12, ANAPC10, ANAPC11, PSMB5, PSMB4, KRAS, PSMB6, PSMB1, PSMB3, PSMB2, FBXO5, UBE2D1, RHEBL1, GABARAPL2, MUL1, CDC26, PSMB8, PSMC6, PSMC5, PSMC4, BBC3, PSMC3, PLK1, PSMC2, IKBKG, PSMC1, HSPD1, TACR1, PRDX2, PRDX3, BUD31, NOD2,…	2097	586	13528	1.14491	1	0.874929	82.1967
GOTERM_MF_FAT	GO:0008080~N-acetyltransferase activity	16	0.510041	0.0909962	ING3, TADA3, NAGS, GNPNAT1, NAA15, BRCA2, TADA1, NAT9, CDY2B, NAA50, NAA30, NAA10, NAA40, CDY1B, CDY1, SRCAP, NAT14	1969	69	12983	1.52897	1	0.825893	78.387
GOTERM_MF_FAT	GO:0034061~DNA polymerase activity	11	0.350653	0.0932626	POLL, CHRAC1, POLE4, DNTT, POLE2, DNAH14, POLD1, POLM, POLN, POLQ, MYBBP1A	1969	42	12983	1.72692	1	0.828873	79.2362
GOTERM_BP_FAT	GO:0043029~T cell homeostasis	7	0.223143	0.0936487	CASP3, CCNB2, STAT5A, FAS, BCL2L11, TGFB1, ZC3H8	2097	21	13528	2.15037	1	0.885454	83.6291
GOTERM_BP_FAT	GO:0000086~G2/M transition of mitotic cell cycle	7	0.223143	0.0936487	CDKN1A, PPM1D, CDKN2B, ANAPC4, CHEK1, ANAPC10, TERF1	2097	21	13528	2.15037	1	0.885454	83.6291
GOTERM_BP_FAT	GO:0000070~mitotic sister chromatid segregation	10	0.318776	0.0938556	NEK2, KIF18A, CENPE, TTN, SMC2, NCAPD3, NCAPD2, SMC4, ZW10, DSCC1	2097	36	13528	1.79198	1	0.884537	83.6977
GOTERM_BP_FAT	GO:0002440~production of molecular mediator of immune response	9	0.286898	0.0952485	POLL, NOD2, TNFSF13B, UNG, POLM, PMS2, LIG4, FAS, HSPD1	2097	31	13528	1.87291	1	0.886896	84.1528
GOTERM_BP_FAT	GO:0030262~apoptotic nuclear changes	8	0.255021	0.0954468	TXNDC12, CASP3, SHARPIN, CECR2, APAF1, TOP2A, MYC, DEDD2	2097	26	13528	1.98496	1	0.88597	84.2166
GOTERM_BP_FAT	GO:0048146~positive regulation of fibroblast proliferation	8	0.255021	0.0954468	BMI1, CDKN1A, NDUFS4, PDGFA, TGIF1, LIG4, CDK4, CCNA2	2097	26	13528	1.98496	1	0.88597	84.2166
GOTERM_BP_FAT	GO:0000209~protein polyubiquitination	8	0.255021	0.0954468	PRPF19, DZIP3, PPIL2, DDB2, FBXO4, RNF167, UBE2D1, CHFR	2097	26	13528	1.98496	1	0.88597	84.2166
GOTERM_MF_FAT	GO:0019210~kinase inhibitor activity	10	0.318776	0.0969584	IBTK, GMFB, CDKN1A, CASP3, CDKN2B, GMFG, TAOK3, PRKACA, TRIB1, AHSG	1969	37	12983	1.78208	1	0.836389	80.5542

## Sheet: 7277 pairs SL KEGG Enrichment
Category	Term	Count	%	PValue	Genes	List Total	Pop Hits	Pop Total	Fold Enrichment	Bonferroni	Benjamini	FDR
KEGG_PATHWAY	hsa03050:Proteasome	31	0.988205	1.81939e-17	PSMA8, PSMB5, PSMB4, PSMB6, PSMB1, PSMB3, PSMB2, PSMD3, PSMD4, PSMD6, PSMD7, PSMD8, PSMB8, PSMA2, PSMA1, PSMC6, PSMD13, PSMC5, PSMA6, PSME1, PSMD12, PSMC4, PSMA5, PSME2, PSMD11, PSMC3, PSMA4, PSMC2, PSMC1, PSMA3, PSME3	593	47	5085	5.65588	3.07476e-15	3.07476e-15	2.21741e-14
KEGG_PATHWAY	hsa04140:Regulation of autophagy	20	0.637552	9.15976e-10	GABARAPL2, IFNA21, GABARAPL1, ATG12, BECN1, IFNA10, ATG3, GABARAP, IFNA2, IFNA1, ATG4D, ATG4C, IFNA6, ATG4A, IFNA5, ULK3, IFNA13, IFNA16, PIK3R4, IFNA17	593	35	5085	4.90002	1.548e-07	7.73999e-08	1.11636e-06
KEGG_PATHWAY	hsa03010:Ribosome	32	1.02008	3.35183e-09	RPL18, RPL17, RPL19, RPL13, RPL15, RPS15A, RPLP2, RPL38, RPL22L1, RPL39, MRPL13, RPL30, RPL31, RPL6, RPLP0, RPL9, RPL10, RPL11, RPL12, RPL4, RPS27A, RPS23, RPL26, RPL27, RPL29, HNRNPH2, RPL18A, RPL13A, RPL21, RPS13, RPS10, UBA52	593	87	5085	3.15404	5.6646e-07	1.8882e-07	4.08511e-06
KEGG_PATHWAY	hsa04914:Progesterone-mediated oocyte maturation	27	0.860695	2.46437e-06	ADCY1, ADCY6, ANAPC10, CDC16, ANAPC11, KRAS, BUB1, PIK3CA, PRKACA, PIK3R3, CCNA2, PIK3R2, BRAF, PIK3CB, PIK3CD, ANAPC4, PDE3A, MAPK11, CDC26, PPP1CB, CDC25A, CDC25B, SPDYA, CCNB2, MAPK12, PLK1, MAPK3, MAPK8	593	86	5085	2.69216	0.000416392	0.000104114	0.00300345
KEGG_PATHWAY	hsa04622:RIG-I-like receptor signaling pathway	24	0.765062	2.5294e-06	IFNA21, ATG12, NFKBIB, RELA, IFNA10, NFKBIA, IFNW1, TRIM25, MAPK11, AZI2, IFNA2, IFNA1, MAPK12, IFNB1, IFNA6, IFNA5, IKBKG, MAPK8, IFNA13, IFNA16, TBKBP1, CHUK, DHX58, IFNA17	593	71	5085	2.89861	0.000427379	8.54903e-05	0.00308271
KEGG_PATHWAY	hsa04620:Toll-like receptor signaling pathway	29	0.92445	6.69321e-06	IFNA21, NFKBIA, IFNA2, FOS, TMED7, IFNA1, IFNA6, IFNA5, PIK3CA, PIK3R3, CHUK, MAP2K6, PIK3R2, PIK3CB, RELA, PIK3CD, IFNA10, MAPK11, CD40, MAPK12, CD80, IFNB1, JUN, IKBKG, MAPK3, MAPK8, IFNA13, IFNA16, IFNA17	593	101	5085	2.46214	0.00113052	0.000188508	0.00815717
KEGG_PATHWAY	hsa05220:Chronic myeloid leukemia	24	0.765062	7.21254e-06	E2F2, HRAS, BRAF, PIK3CB, STAT5A, RELA, PIK3CD, TP53, NFKBIA, CDK4, MECOM, TGFB1, CBLC, NRAS, CDKN1A, KRAS, IKBKG, MAPK3, PIK3CA, SHC1, PIK3R3, MYC, CHUK, PIK3R2	593	75	5085	2.74401	0.00121818	0.000174117	0.00879006
KEGG_PATHWAY	hsa04110:Cell cycle	33	1.05196	9.4056e-06	E2F2, YWHAZ, E2F5, DBF4, CHEK1, ANAPC10, ANAPC11, CDC16, TGFB1, CCNE2, RAD21, CDKN2B, BUB1, TFDP2, MYC, CCNA2, CDC6, ANAPC4, TP53, MCM2, ATR, MCM3, CDK4, CDC26, CDC25A, WEE1, ATM, CDC25B, CDKN1A, CCNB2, PLK1, YWHAQ, PCNA	593	125	5085	2.26381	0.00158829	0.000198674	0.0114626
KEGG_PATHWAY	hsa04115:p53 signaling pathway	22	0.701307	1.59906e-05	TP53, CHEK1, RRM2B, ATR, CDK4, CCNG1, GTSE1, ATM, CCNE2, CASP3, EI24, TP53I3, PPM1D, CDKN1A, CCNB2, BBC3, DDB2, APAF1, FAS, RCHY1, MDM4, PERP	593	68	5085	2.77428	0.00269879	0.000300225	0.0194871
KEGG_PATHWAY	hsa03040:Spliceosome	32	1.02008	3.04223e-05	HNRNPA1L2, PPIL1, LSM6, CWC15, SNRPB2, WBP11, BUD31, SF3B4, SART1, SF3B3, SF3B2, SMNDC1, PRPF19, HSPA1L, HNRNPA3, PLRG1, ISY1, DDX42, PRPF40A, RBM22, PRPF31, SNW1, PRPF18, SF3A3, PPIE, PPIH, SYF2, PHF5A, SNRNP27, PRPF38B, RBM17, TXNL4A	593	126	5085	2.17779	0.00512825	0.000514012	0.0370714
KEGG_PATHWAY	hsa05212:Pancreatic cancer	22	0.701307	4.18815e-05	E2F2, BRAF, RALBP1, PIK3CB, PGF, RELA, PIK3CD, TP53, BRCA2, CDK4, TGFB1, RAD51, VEGFB, KRAS, IKBKG, MAPK3, RALB, PIK3CA, MAPK8, PIK3R3, CHUK, PIK3R2	593	72	5085	2.62015	0.00705314	0.000643259	0.0510319
KEGG_PATHWAY	hsa05222:Small cell lung cancer	24	0.765062	5.52056e-05	E2F2, CKS1B, PIK3CB, RELA, PIK3CD, TP53, NFKBIA, CDK4, BIRC3, CCNE2, LAMB4, MAX, LAMA3, CDKN2B, PIAS3, IKBKG, PIK3CA, APAF1, PIK3R3, MYC, TRAF5, CHUK, TRAF4, PIK3R2	593	84	5085	2.45001	0.00928662	0.000777199	0.0672621
KEGG_PATHWAY	hsa04662:B cell receptor signaling pathway	22	0.701307	8.12456e-05	BCL10, HRAS, PIK3CB, NFKBIE, NFKBIB, RELA, PIK3CD, NFKBIA, PRKCB, FOS, NRAS, KRAS, RASGRP3, JUN, LILRB3, IKBKG, MAPK3, NFAT5, PIK3CA, PIK3R3, CHUK, PIK3R2	593	75	5085	2.51535	0.0136372	0.00105568	0.0989745
KEGG_PATHWAY	hsa05200:Pathways in cancer	62	1.97641	9.19442e-05	FGF19, E2F2, HRAS, FGF7, PGF, PDGFA, STAT5A, FGF13, NFKB2, TGFB1, CTNNB1, CCNE2, FOS, MAX, CASP3, CDKN2B, RALB, PIK3CA, FAS, MYC, FGF2, CSF2RA, CHUK, BRAF, RALBP1, PIK3CB, RELA, PIK3CD, TP53, DAPK2, MECOM, CDK4, DAPK3, PRKCB, RAD51, VEGFB, PIAS3, JUN, MAPK3, MAPK8, CKS1B, KITLG, NFKBIA, EGLN2, EGLN1, LAMB4, KRAS, PIK3R3, TRAF5, TRAF4, PIK3R2, DVL2, VHL, BRCA2, FZD5, BIRC3, FZD6, NRAS, CBLC, CDKN1…	593	328	5085	1.62089	0.0154192	0.00110933	0.112001
KEGG_PATHWAY	hsa05221:Acute myeloid leukemia	18	0.573797	0.000209816	HRAS, BRAF, PIK3CB, STAT5A, RELA, PIK3CD, PIM1, RPS6KB2, PIM2, NRAS, KRAS, IKBKG, MAPK3, PIK3CA, PIK3R3, MYC, CHUK, PIK3R2	593	58	5085	2.66122	0.0348411	0.00236138	0.255417
KEGG_PATHWAY	hsa04114:Oocyte meiosis	27	0.860695	0.000265587	PLCZ1, ADCY1, YWHAZ, PPP2R5D, ADCY6, AURKA, ANAPC10, CDC16, ANAPC11, CCNE2, SLK, PPP2CA, FBXO43, BUB1, FBXO5, PRKACA, PPP2R1B, ANAPC4, CDC26, ITPR3, PPP1CB, SPDYA, CCNB2, MAPK12, PLK1, MAPK3, YWHAQ, CALM1	593	110	5085	2.10478	0.0438976	0.00280171	0.323209
KEGG_PATHWAY	hsa05218:Melanoma	20	0.637552	0.000335672	FGF19, E2F2, HRAS, FGF7, BRAF, PIK3CB, PDGFA, PIK3CD, TP53, FGF13, CDK4, NRAS, CDKN1A, KRAS, MAPK3, PIK3CA, PDGFD, PIK3R3, FGF2, PIK3R2	593	71	5085	2.4155	0.0551585	0.00333197	0.408339
KEGG_PATHWAY	hsa04623:Cytosolic DNA-sensing pathway	17	0.541919	0.000352721	POLR3G, IFNA21, RELA, NFKBIB, IFNA10, NFKBIA, IL33, IFNA2, IFNA1, IFNB1, IFNA6, IFNA5, IKBKG, IFNA13, IFNA16, CHUK, IFNA17	593	55	5085	2.65047	0.0578779	0.00330676	0.429038
KEGG_PATHWAY	hsa05215:Prostate cancer	23	0.733185	0.000400393	E2F2, HRAS, BRAF, CREB3, PIK3CB, PDGFA, CREB1, RELA, PIK3CD, TP53, NFKBIA, CTNNB1, CCNE2, NRAS, CDKN1A, KRAS, IKBKG, MAPK3, PIK3CA, PDGFD, PIK3R3, CHUK, PIK3R2	593	89	5085	2.21602	0.0654404	0.00355576	0.486894
KEGG_PATHWAY	hsa05214:Glioma	18	0.573797	0.000615271	E2F2, HRAS, BRAF, PIK3CB, PDGFA, PIK3CD, TP53, CDK4, PRKCB, NRAS, CDKN1A, KRAS, MAPK3, PIK3CA, SHC1, PIK3R3, CALM1, PIK3R2	593	63	5085	2.45001	0.0987862	0.00518714	0.747297
KEGG_PATHWAY	hsa05219:Bladder cancer	14	0.446286	0.000651365	E2F2, HRAS, BRAF, PGF, TP53, DAPK2, CDK4, DAPK3, VEGFB, NRAS, CDKN1A, KRAS, MAPK3, MYC	593	42	5085	2.85835	0.10427	0.00522992	0.790976
KEGG_PATHWAY	hsa04650:Natural killer cell mediated cytotoxicity	29	0.92445	0.00115126	IFNA21, HRAS, MICB, KLRC3, IFNA2, CASP3, IFNA1, KRAS, IFNA6, IFNA5, NFAT5, PIK3CA, SHC1, FAS, PIK3R3, PIK3R2, BRAF, PIK3CB, PIK3CD, IFNA10, PRKCB, TNFRSF10A, NRAS, IFNB1, MAPK3, IFNA13, IFNA16, IFNA17, KIR3DL2	593	133	5085	1.86975	0.176898	0.00880985	1.39412
KEGG_PATHWAY	hsa04120:Ubiquitin mediated proteolysis	29	0.92445	0.00184756	UBE2Z, UBE3B, UBE3A, PPIL2, ANAPC10, CDC16, ANAPC11, PRPF19, FANCL, UBE2D4, KLHL9, FBXO4, RCHY1, UBE2D1, VHL, ANAPC4, UBE2NL, BIRC3, CDC26, UBE2Q1, UBE2N, CBLC, PIAS3, TRIM32, UBA3, DDB2, KLHL13, DET1, UBE2S	593	137	5085	1.81515	0.268404	0.0134962	2.22862
KEGG_PATHWAY	hsa04012:ErbB signaling pathway	21	0.669429	0.00190633	HRAS, BRAF, PIK3CB, STAT5A, PIK3CD, RPS6KB2, PRKCB, CBLC, NRAS, CDKN1A, KRAS, PAK3, JUN, MAPK3, PIK3CA, HBEGF, MAPK8, SHC1, PIK3R3, MYC, PIK3R2	593	87	5085	2.06984	0.275647	0.0133467	2.29875
KEGG_PATHWAY	hsa05211:Renal cell carcinoma	18	0.573797	0.00219366	HRAS, BRAF, PIK3CB, PGF, VHL, PIK3CD, EGLN2, EGLN1, TGFB1, VEGFB, NRAS, KRAS, PAK3, JUN, MAPK3, PIK3CA, PIK3R3, PIK3R2	593	70	5085	2.20501	0.31005	0.0147358	2.641
KEGG_PATHWAY	hsa00240:Pyrimidine metabolism	22	0.701307	0.00248636	POLR3G, POLR2H, POLR2G, POLR2F, POLR2E, POLR2L, POLR2J, DCK, RRM2B, POLR1B, POLR2C, POLR2B, NME6, ITPA, POLE4, NME1-NME2, UPRT, POLE2, POLD1, PRIM2, ENTPD4, DUT	593	95	5085	1.9858	0.343425	0.0160513	2.98851
KEGG_PATHWAY	hsa04660:T cell receptor signaling pathway	24	0.765062	0.00264773	BCL10, HRAS, PIK3CB, NFKBIE, NFKBIB, RELA, PIK3CD, NFKBIA, MAPK11, CDK4, CBLC, FOS, NRAS, KRAS, MAPK12, PAK3, JUN, IKBKG, MAPK3, NFAT5, PIK3CA, PIK3R3, CHUK, PIK3R2	593	108	5085	1.90556	0.361133	0.0164579	3.1796
KEGG_PATHWAY	hsa03020:RNA polymerase	10	0.318776	0.00330598	POLR2H, POLR3G, POLR2G, POLR2F, POLR2E, POLR2L, POLR2J, POLR1B, POLR2C, POLR2B	593	28	5085	3.06252	0.428583	0.0197886	3.95554
KEGG_PATHWAY	hsa04210:Apoptosis	20	0.637552	0.00451729	PIK3CB, RELA, PIK3CD, TP53, NFKBIA, BIRC3, ATM, TNFRSF10A, CASP3, CASP7, IKBKG, EXOG, PIK3CA, PRKACA, APAF1, FAS, PIK3R3, CHUK, IL3RA, PIK3R2	593	87	5085	1.97127	0.534737	0.0260395	5.36853
KEGG_PATHWAY	hsa04150:mTOR signaling pathway	14	0.446286	0.00541365	BRAF, PIK3CB, PGF, PIK3CD, RPS6KB2, DDIT4, VEGFB, MAPK3, ULK3, PIK3CA, MLST8, CAB39, PIK3R3, PIK3R2	593	52	5085	2.30867	0.600441	0.0301169	6.40181
KEGG_PATHWAY	hsa04630:Jak-STAT signaling pathway	30	0.956328	0.00599228	IFNA21, IL9R, STAT5A, CRLF2, IFNW1, SPRY3, IFNA2, IFNA1, SPRY1, IFNA6, CLCF1, IFNA5, PIK3CA, PIK3R3, MYC, CSF2RA, PIK3R2, SOCS2, PIK3CB, PIK3CD, IFNA10, PIM1, SOCS7, CBLC, IFNB1, PIAS3, IFNA13, IFNA16, IL3RA, IFNA17	593	155	5085	1.65969	0.637866	0.0322349	7.06331
KEGG_PATHWAY	hsa05210:Colorectal cancer	19	0.605674	0.00693433	DVL2, BRAF, PIK3CB, PIK3CD, TP53, FZD5, TGFB1, FZD6, CTNNB1, FOS, CASP3, KRAS, JUN, MAPK3, PIK3CA, MAPK8, PIK3R3, MYC, PIK3R2	593	84	5085	1.93959	0.691485	0.0360824	8.13112
KEGG_PATHWAY	hsa05223:Non-small cell lung cancer	14	0.446286	0.00759614	E2F2, HRAS, BRAF, PIK3CB, PIK3CD, TP53, CDK4, PRKCB, NRAS, KRAS, MAPK3, PIK3CA, PIK3R3, PIK3R2	593	54	5085	2.22316	0.724357	0.0382973	8.87452
KEGG_PATHWAY	hsa04612:Antigen processing and presentation	18	0.573797	0.0134508	IFNA21, KLRC3, CREB1, IFNA10, RFXAP, HSPA1L, IFNA2, IFNA1, PSME1, IFNA6, PSME2, IFNA5, HSPA4, PSME3, IFNA13, IFNA16, KIR3DL2, IFNA17	593	83	5085	1.85965	0.898593	0.0650968	15.2146
KEGG_PATHWAY	hsa05213:Endometrial cancer	13	0.414409	0.0142472	NRAS, HRAS, KRAS, BRAF, PIK3CB, MAPK3, PIK3CD, TP53, PIK3CA, PIK3R3, MYC, CTNNB1, PIK3R2	593	52	5085	2.14376	0.911531	0.0669426	16.045
KEGG_PATHWAY	hsa04722:Neurotrophin signaling pathway	24	0.765062	0.014971	HRAS, YWHAZ, BRAF, NFKBIE, PIK3CB, NFKBIB, RELA, PIK3CD, TP53, NFKBIA, MAPK11, KIDINS220, NRAS, KRAS, MAPK12, JUN, MAPK3, YWHAQ, PIK3CA, MAPK8, SHC1, PIK3R3, CALM1, PIK3R2	593	124	5085	1.65969	0.921859	0.068363	16.7933
KEGG_PATHWAY	hsa04010:MAPK signaling pathway	44	1.40261	0.0153285	FGF19, HRAS, FGF7, PDGFA, MAPKAPK5, MRAS, MKNK2, PPM1A, FGF13, NFKB2, TGFB1, ATF2, HSPA1L, MAX, FOS, CASP3, KRAS, RASGRP3, ELK4, PRKACA, FAS, MYC, FGF2, CHUK, MAP2K6, BRAF, RELA, RELB, NF1, TAOK3, TP53, MAPK11, MECOM, PRKCB, CDC25B, NRAS, MAPK12, DUSP1, JUN, RRAS2, MAPK3, IKBKG, MAPK8, MAP3K12	593	267	5085	1.41312	0.926508	0.0681246	17.1605
KEGG_PATHWAY	hsa03410:Base excision repair	10	0.318776	0.0160955	POLL, POLE4, POLE2, UNG, NEIL3, POLD1, LIG3, PCNA, PARP1, PARP2	593	35	5085	2.45001	0.935576	0.0696227	17.9436
KEGG_PATHWAY	hsa03022:Basal transcription factors	10	0.318776	0.0160955	TAF11, STON1-GTF2A1L, TAF13, STON1, GTF2F1, TAF7, GTF2A2, GTF2H3, GTF2B, TBPL1, GTF2H2	593	35	5085	2.45001	0.935576	0.0696227	17.9436
KEGG_PATHWAY	hsa03030:DNA replication	10	0.318776	0.0193168	POLE4, RFC4, POLE2, POLD1, PRIM2, PCNA, RNASEH1, MCM2, MCM3, RNASEH2C	593	36	5085	2.38196	0.962987	0.0810517	21.1585
KEGG_PATHWAY	hsa04621:NOD-like receptor signaling pathway	14	0.446286	0.0239108	CASP5, NOD2, MAPK12, NFKBIB, RELA, MAPK3, IKBKG, NFKBIA, MAPK11, MAPK8, TRIP6, BIRC3, CARD6, CHUK	593	62	5085	1.9363	0.983261	0.0971966	25.5437
KEGG_PATHWAY	hsa03420:Nucleotide excision repair	11	0.350653	0.0267978	POLE4, ERCC6, RFC4, POLE2, POLD1, DDB2, PCNA, GTF2H3, GTF2H5, ERCC4, GTF2H2	593	44	5085	2.14376	0.989853	0.105926	28.1837
KEGG_PATHWAY	hsa05320:Autoimmune thyroid disease	12	0.382531	0.0298712	IFNA2, IFNA21, IFNA1, CD80, IFNA6, IFNA5, IFNA10, FAS, CD40, IFNA13, IFNA16, IFNA17	593	51	5085	2.01766	0.994055	0.114876	30.8995
KEGG_PATHWAY	hsa03440:Homologous recombination	8	0.255021	0.0373047	RAD51C, POLD1, EME1, BRCA2, RAD52, RAD54L, RAD50, RAD51	593	28	5085	2.45001	0.99838	0.138793	37.0831
KEGG_PATHWAY	hsa05016:Huntington's disease	30	0.956328	0.0414929	POLR2H, POLR2G, NDUFB4, POLR2F, UQCRC1, POLR2E, POLR2L, NDUFB7, POLR2J, POLR2C, POLR2B, CASP3, DNALI1, NDUFS4, DNAI1, NDUFS1, TBPL1, NDUFA4, CREB3, SLC25A6, CREB1, NDUFA6, TP53, DNAI2, NRF1, BBC3, APAF1, DNAL1, UQCRB, DNAL4	593	180	5085	1.42917	0.999224	0.150215	40.3391
KEGG_PATHWAY	hsa05216:Thyroid cancer	8	0.255021	0.0444262	NRAS, HRAS, KRAS, BRAF, MAPK3, TP53, MYC, CTNNB1	593	29	5085	2.36553	0.999538	0.156896	42.5266
KEGG_PATHWAY	hsa00230:Purine metabolism	26	0.828817	0.048202	POLR2H, POLR2G, POLR2F, ADCY1, POLR2E, POLR2L, POLR2J, ADCY6, DCK, RRM2B, HPRT1, POLR2C, POLR2B, POLE4, POLE2, PRIM2, ENTPD4, IMPDH1, POLR3G, PDE3A, POLR1B, GMPR, NME6, ITPA, NME1-NME2, POLD1	593	153	5085	1.4572	0.999763	0.165982	45.2341
KEGG_PATHWAY	hsa03450:Non-homologous end-joining	5	0.159388	0.0551663	POLL, DNTT, POLM, LIG4, RAD50	593	13	5085	3.29809	0.999932	0.184575	49.9229
KEGG_PATHWAY	hsa04916:Melanogenesis	18	0.573797	0.0631906	DVL2, HRAS, ADCY1, CREB3, CREB1, ADCY6, KITLG, FZD5, FZD6, CTNNB1, PRKCB, NRAS, KRAS, MAPK3, GNAS, PRKACA, ASIP, CALM1	593	99	5085	1.5591	0.999984	0.205327	54.867
KEGG_PATHWAY	hsa04370:VEGF signaling pathway	14	0.446286	0.0905533	HRAS, PIK3CB, PIK3CD, MAPK11, PRKCB, KDR, NRAS, KRAS, MAPK12, MAPK3, NFAT5, PIK3CA, PIK3R3, PIK3R2	593	75	5085	1.60067	1	0.279185	68.5522
KEGG_PATHWAY	hsa04720:Long-term potentiation	13	0.414409	0.0911496	ADCY1, HRAS, BRAF, ITPR3, GRM1, PPP1CB, PRKCB, SPDYA, NRAS, KRAS, PPP1R1A, MAPK3, PRKACA, CALM1	593	68	5085	1.63935	1	0.276057	68.8026
KEGG_PATHWAY	hsa04960:Aldosterone-regulated sodium reabsorption	9	0.286898	0.0966737	SGK1, KRAS, PIK3CB, MAPK3, PIK3CD, PIK3CA, PIK3R3, PRKCB, PIK3R2	593	41	5085	1.88233	1	0.286028	71.0366
