# Supplementary material for: Multi-level characteristics recognition of cancer core therapeutic targets and drug screening for a broader patient population
Source: Front Pharmacol. 2023 Nov 23;14:1280099. doi: 10.3389/fphar.2023.1280099 (PMC10701285; doi:10.3389/fphar.2023.1280099)
Supplement: Supplementary file 1 [file DataSheet1.zip › Supplementary Files/Supplementary3.xlsx]

## Sheet: CTT genes
PSMD10
PPP2R1B
PSME3
KNL1
CCDC61
ADCY1
CSMD2
KANK3
FOS
NFKBIA
PSMA5
TP53
MYC
CDKN1A
MAPK3
TMEM255B
MAL2
PSMC2
CUL9
MSANTD2
PSMA6
GMFB
PSMB6
PIK3CA
HRAS
POLR2H
PSMB8
ASPM
POLQ
RHOU

## Sheet: CTTs SL pairs
geneA	geneB
A1BG	TP53
ADCY1	CDKN1A
ADCY1	CETN3
ADCY1	DPH1
ADCY1	NR2F6
ADCY1	GPM6A
ADCY1	GRINA
ADCY1	HLX
ADCY1	HMMR
ADCY1	ITPA
ADCY1	M6PR
ADCY1	NFE2L1
ADCY1	PCDH1
ADCY1	PCDHGC3
ADCY1	PPOX
ADCY1	PTPRE
ADCY1	PEX2
ADCY1	RGL2
ADCY1	RNASE4
ADCY1	RTN2
ADCY1	TSPAN31
ADCY1	SELENOW
ADCY1	SMARCD2
ADCY1	SNTA1
ADCY1	SP4
ADCY1	TAF11
ADCY1	TBX2
ADCY1	TEF
ADCY1	KLF10
ADCY1	ZBTB14
ADCY1	ZSCAN21
ADCY1	ZNF133
ADCY1	ZNF165
ADCY1	ENC1
ADCY1	PSMG1
ADCY1	DGAT1
ADCY1	PEX11B
ADCY1	LDB1
ADCY1	STBD1
ADCY1	PDCD5
ADCY1	ITGB1BP1
ADCY1	BCL7C
ADCY1	SLC9A3R1
ADCY1	SPAG7
ADCY1	KIF20B
ADCY1	MAD2L1BP
ADCY1	MDC1
ADCY1	TCAF1
ADCY1	ZBTB39
ADCY1	CD302
ADCY1	TSSC4
ADCY1	TRIB1
ADCY1	ZNF443
ADCY1	SLC35B1
ADCY1	SPRY3
ADCY1	BET1
ADCY1	RXYLT1
ADCY1	HMGN4
ADCY1	SPAG5
ADCY1	TCFL5
ADCY1	RBBP9
ADCY1	GIPC1
ADCY1	FAM114A2
ADCY1	TOMM34
ADCY1	PNRC1
ADCY1	CYB561D2
ADCY1	FICD
ADCY1	ERG28
ADCY1	ANXA10
ADCY1	DUSP12
ADCY1	TMC6
ADCY1	TWF2
ADCY1	ZBTB1
ADCY1	CAMTA2
ADCY1	PASK
ADCY1	SEC61G
ADCY1	SEC14L2
ADCY1	WBP2
ADCY1	CARHSP1
ADCY1	EML2
ADCY1	ZNF324
ADCY1	DPCD
ADCY1	FAM32A
ADCY1	NAT9
ADCY1	TSPAN13
ADCY1	ARRDC2
ADCY1	FAM216A
ADCY1	SNX15
ADCY1	NXPH1
ADCY1	RNF141
ADCY1	GLRX2
ADCY1	MRPL2
ADCY1	MRPS7
ADCY1	SEPSECS
ADCY1	ZNF706
ADCY1	RNFT1
ADCY1	TUBD1
ADCY1	TUBE1
ADCY1	PLEKHO1
ADCY1	GPN3
ADCY1	CDKL3
ADCY1	AMZ2
ADCY1	RWDD1
ADCY1	ZNF107
ADCY1	CINP
ADCY1	TDP2
ADCY1	UFM1
ADCY1	ERGIC3
ADCY1	UBE2D4
ADCY1	KLF13
ADCY1	SLC25A39
ADCY1	OTUD6B
ADCY1	DHRS7
ADCY1	MRPS23
ADCY1	MRPS33
ADCY1	CHRAC1
ADCY1	GDAP1
ADCY1	ASNSD1
ADCY1	CCHCR1
ADCY1	TMEM106B
ADCY1	KCTD9
ADCY1	QPCTL
ADCY1	ANKRD49
ADCY1	MKS1
ADCY1	C1orf109
ADCY1	CLN6
ADCY1	ZSCAN2
ADCY1	C17orf80
ADCY1	PHF10
ADCY1	BRIX1
ADCY1	SLC35E3
ADCY1	FOXRED1
ADCY1	SAYSD1
ADCY1	MINDY1
ADCY1	CISD1
ADCY1	ACOT13
ADCY1	GPRC5C
ADCY1	PCDHAC1
ADCY1	CLDND1
ADCY1	SLC2A4RG
ADCY1	CDC42SE1
ADCY1	ANKS1B
ADCY1	SDR39U1
ADCY1	RGL3
ADCY1	KIAA1586
ADCY1	CTDSP1
ADCY1	RHOU
ADCY1	SCPEP1
ADCY1	SCOC
ADCY1	MIIP
ADCY1	MCUR1
ADCY1	FIGNL1
ADCY1	SNX16
ADCY1	C17orf75
ADCY1	ZSCAN31
ADCY1	IKZF5
ADCY1	TMEM168
ADCY1	VPS16
ADCY1	GORASP1
ADCY1	ATPAF1
ADCY1	CEP85
ADCY1	SPATA20
ADCY1	YIPF2
ADCY1	CYREN
ADCY1	TSEN34
ADCY1	FASTKD3
ADCY1	DSCC1
ADCY1	ZSCAN5A
ADCY1	ARMT1
ADCY1	TEFM
ADCY1	ZNF419
ADCY1	ZFAND1
ADCY1	ACBD4
ADCY1	GSDMD
ADCY1	GSTCD
ADCY1	ZNF552
ADCY1	ZNF669
ADCY1	ZNF672
ADCY1	ZNF696
ADCY1	CENPT
ADCY1	CDK5RAP3
ADCY1	CEP44
ADCY1	FAM83D
ADCY1	ANP32E
ADCY1	PUS7L
ADCY1	SPRTN
ADCY1	RBM48
ADCY1	FAM161A
ADCY1	WDR83
ADCY1	PDCD2L
ADCY1	CCDC77
ADCY1	TMEM101
ADCY1	HPS3
ADCY1	NIFK
ADCY1	ZBTB37
ADCY1	NFKBID
ADCY1	ATP5MD
ADCY1	ZNF503
ADCY1	ZBTB45
ADCY1	RPUSD4
ADCY1	LRRCC1
ADCY1	DIXDC1
ADCY1	KLC4
ADCY1	CCDC126
ADCY1	ANGEL2
ADCY1	ZNF251
ADCY1	CCDC34
ADCY1	TRIM47
ADCY1	SLC25A46
ADCY1	ANKRD40
ADCY1	ATP23
ADCY1	CENPL
ADCY1	ZNF764
ADCY1	MGME1
ADCY1	HELB
ADCY1	IGSF8
ADCY1	ZFAND4
ADCY1	LACTB
ADCY1	EFHC1
ADCY1	COX20
ADCY1	ZNF641
ADCY1	NTAN1
ADCY1	WDR81
ADCY1	CALR3
ADCY1	IRGQ
ADCY1	GABPB2
ADCY1	LYPLAL1
ADCY1	TCEANC2
ADCY1	TATDN3
ADCY1	TMEM18
ADCY1	FBXO36
ADCY1	TPRA1
ADCY1	METTL6
ADCY1	SETD9
ADCY1	FAM173B
ADCY1	NUDCD2
ADCY1	UBLCP1
ADCY1	SDHAF4
ADCY1	ZNF786
ADCY1	TMEM68
ADCY1	UBXN2B
ADCY1	SMCR8
ADCY1	SPTY2D1
ADCY1	ETFRF1
ADCY1	ZNF565
ADCY1	RNF187
ADCY1	KLHL23
ADCY1	THAP6
ADCY1	TMEM167A
ADCY1	CDCA2
ADCY1	RDH10
ADCY1	NOP9
ADCY1	SLFN5
ADCY1	NAGS
ADCY1	SASS6
ADCY1	ZNF596
ADCY1	PLD5
ADCY1	APLF
ADCY1	PRIMPOL
ADCY1	SLC25A43
ADCY1	ZNF485
ADCY1	FBXO33
ADCY1	ASPM
ADCY1	TIPRL
ADCY1	BLOC1S2
ADCY1	KCTD21
ADCY1	ZNF740
ADCY1	GPR137C
ADCY1	WDR62
ADCY1	RABL3
ADCY1	RNF180
ADCY1	ANKRD42
ADCY1	METTL2A
ADCY1	ZNF530
ADCY1	SFT2D2
ADCY1	ZKSCAN4
ADCY1	ARHGEF37
ADCY1	HEATR4
ADCY1	NME1-NME2
ADCY1	CCDC61
ADCY1	ASDURF
ADCY6	PIK3CA
ADCY6	POLQ
ADCY6	ASPM
AHSG	POLR2H
AHSG	TP53
SLC25A6	TP53
APAF1	PIK3CA
APAF1	TP53
BIRC3	PIK3CA
FAS	TP53
ARR3	TP53
ARVCF	FOS
ARVCF	HRAS
ARVCF	PSMB6
ARVCF	PSMB8
ARVCF	PSMD10
ASIP	TP53
ASPH	PIK3CA
ATM	POLQ
ATR	PIK3CA
AUP1	FOS
AUP1	HRAS
AUP1	NFKBIA
AUP1	MAPK3
AUP1	TP53
AZU1	TP53
BAK1	TP53
BBS2	TP53
BCL2L2	POLR2H
BCL2L2	TP53
BCS1L	TP53
CEACAM1	TP53
BMI1	CDKN1A
BMI1	HRAS
BRCA2	CDKN1A
BRCA2	HRAS
BRCA2	MYC
BRCA2	NFKBIA
BRCA2	POLR2H
BRCA2	TP53
KLF5	TP53
BYSL	TP53
C7	MYC
OSGIN2	PPP2R1B
OSGIN2	PSMA5
OSGIN2	PSMC2
TMEM258	FOS
TMEM258	PSMB6
TMEM258	TP53
CALM1	KNL1
CALM1	CSMD2
CALU	PIK3CA
CASP4	PIK3CA
CASP4	TP53
CASP5	TP53
CBLN1	TP53
CCNA2	TP53
CCNC	FOS
CCNC	PSMB6
CCNC	TP53
CCNF	TP53
CCNG1	MAPK3
CD63	HRAS
CDC25A	TP53
CDC25B	CDKN1A
CDC25B	MYC
CDH10	PIK3CA
CDK3	TP53
CDK4	TP53
CDKN1A	CDKN1A
CDKN1A	PLK3
CDKN1A	DPH1
CDKN1A	ATN1
CDKN1A	ELF3
CDKN1A	ELK4
CDKN1A	FBL
CDKN1A	GDI1
CDKN1A	GFER
CDKN1A	GLRX
CDKN1A	H3F3B
CDKN1A	CFHR2
CDKN1A	KDR
CDKN1A	OAZ2
CDKN1A	ORM1
CDKN1A	PIM1
CDKN1A	RNASEL
CDKN1A	SUMO2
CDKN1A	TEK
CDKN1A	TGIF1
CDKN1A	USF2
CDKN1A	ZNF70
CDKN1A	ZNF135
CDKN1A	PABPN1
CDKN1A	USP11
CDKN1A	CREG1
CDKN1A	LDB1
CDKN1A	TP53I3
CDKN1A	MDC1
CDKN1A	HS3ST3B1
CDKN1A	ARPC5
CDKN1A	FEM1B
CDKN1A	LHFPL2
CDKN1A	ZNF443
CDKN1A	KLF2
CDKN1A	PIAS3
CDKN1A	ATP5PD
CDKN1A	VAT1
CDKN1A	NPC2
CDKN1A	CDC42EP3
CDKN1A	TNFSF13B
CDKN1A	CNPY3
CDKN1A	POLQ
CDKN1A	PGRMC1
CDKN1A	CFHR4
CDKN1A	DBF4
CDKN1A	LILRB3
CDKN1A	KIF3A
CDKN1A	TMC6
CDKN1A	RRAS2
CDKN1A	HEBP2
CDKN1A	ASF1A
CDKN1A	RWDD3
CDKN1A	FGFR1OP2
CDKN1A	BBC3
CDKN1A	TOR1B
CDKN1A	POLM
CDKN1A	PSMC3IP
CDKN1A	EHD2
CDKN1A	TMED7
CDKN1A	PAM16
CDKN1A	GMNN
CDKN1A	ZNF691
CDKN1A	COMMD2
CDKN1A	UBE2D4
CDKN1A	FBXW5
CDKN1A	EGLN1
CDKN1A	FBXL19
CDKN1A	FBXL12
CDKN1A	DCAF16
CDKN1A	COMMD8
CDKN1A	DET1
CDKN1A	COPRS
CDKN1A	LIN37
CDKN1A	KNL1
CDKN1A	RHOU
CDKN1A	RRAGD
CDKN1A	SCOC
CDKN1A	MTMR9
CDKN1A	OTUB2
CDKN1A	BCL2L14
CDKN1A	GSDMD
CDKN1A	CENPT
CDKN1A	PREX2
CDKN1A	ZKSCAN3
CDKN1A	RNF146
CDKN1A	MAF1
CDKN1A	WDR83
CDKN1A	SYS1
CDKN1A	EGLN2
CDKN1A	FBXO32
CDKN1A	ATG4A
CDKN1A	SETD9
CDKN1A	ASB9
CDKN1A	GDF7
CDKN1A	KCTD7
CDKN1A	HSPA12A
CDKN1A	ZNF740
CDKN1A	MYLK4
CDKN1A	ZKSCAN4
CDKN1A	GBP7
CDKN1A	TRIM6-TRIM34
CDKN2B	TP53
CDKN3	FOS
CDKN3	MYC
CDKN3	PIK3CA
CDKN3	PSMB6
CDKN3	TP53
CLGN	TP53
CENPA	TP53
CENPB	NFKBIA
CENPB	PPP2R1B
CENPB	PSMB6
CENPF	TP53
CETN3	FOS
CETN3	HRAS
CETN3	NFKBIA
CETN3	PSMB6
CETN3	PSMB8
CETN3	TP53
CHEK1	TP53
CHML	MYC
CHML	PIK3CA
CHUK	POLQ
CHUK	ASPM
CKS1B	TP53
CKS2	TP53
AP3S1	MYC
AP3S1	PIK3CA
AP3S1	PSMC2
CLK2	TP53
COL19A1	PIK3CA
CPB1	TP53
CR1	PIK3CA
ATF2	PSMC2
ATF2	CUL9
ATF2	CSMD2
CRY1	TP53
CRYZ	TP53
CSF2RA	TP53
CSRP2	FOS
CSRP2	TP53
CTAG1B	TP53
CTBS	TP53
CTNNB1	GMFB
CTNNB1	PSMA5
CTNNB1	PSMC2
CTNNB1	POLQ
CTNNB1	KNL1
CTNNB1	MAL2
CTNNB1	KANK3
CTNNB1	ASPM
CTNNB1	TMEM255B
CYLC1	PPP2R1B
CYLC1	TP53
DAPK3	TP53
DAZ1	TP53
DBP	TP53
DCK	PSMA5
DCK	PSMC2
DDB2	TP53
TIMM8A	TP53
GSDME	TP53
DHFR	MYC
DHFR	POLR2H
DHFR	PSMC2
DMWD	TP53
DNAH5	POLR2H
DOCK2	HRAS
DOCK2	POLR2H
DOCK2	PSMD10
DPH1	HRAS
DPT	TP53
DRG2	TP53
ARID3A	TP53
ATN1	HRAS
DTNB	TP53
ECM2	TP53
DUSP1	HRAS
DUSP1	TP53
TOR1A	TP53
E2F2	TP53
E2F5	POLR2H
E2F6	TP53
ECT2	TP53
EEF1B2	HRAS
EIF2D	TP53
EFNA1	HRAS
MEGF8	TP53
SERPINB1	TP53
ELK4	FOS
ELK4	MYC
ELK4	NFKBIA
ELK4	PIK3CA
ELK4	POLR2H
ELK4	MAPK3
ELK4	PSMA5
ELK4	PSMB6
ELK4	PSMC2
ENSA	TP53
NR2F6	FOS
ERCC4	MYC
ERCC4	NFKBIA
ERG	FOS
ERH	TP53
EVX1	TP53
EWSR1	PIK3CA
EZH1	TP53
FANCD2	TP53
FANCE	TP53
BPTF	PIK3CA
FANCG	TP53
FGF2	CSMD2
FGF13	KNL1
VEGFD	TP53
FKBP3	TP53
FKBP4	TP53
FOXE3	TP53
FOXM1	TP53
FLII	TP53
MLANA	TP53
FMR1	HRAS
FOS	GFER
FOS	HINT1
FOS	ZBTB48
FOS	HLX
FOS	LIG4
FOS	MAZ
FOS	NDUFA6
FOS	NEK3
FOS	SLC25A3
FOS	PPIC
FOS	TMPRSS15
FOS	TWF1
FOS	PTPRB
FOS	RSC1A1
FOS	NR2F2
FOS	KLF10
FOS	TSPAN6
FOS	TRIP6
FOS	USF2
FOS	ZBTB14
FOS	ZNF18
FOS	ZNF165
FOS	ZNF232
FOS	BCL10
FOS	SELENBP1
FOS	FIBP
FOS	BCL7C
FOS	ZNHIT3
FOS	CRIPT
FOS	TP53I3
FOS	TCAF1
FOS	SNX17
FOS	MFAP3L
FOS	C2CD2L
FOS	PTPRU
FOS	TRIB1
FOS	CNPY2
FOS	CGRRF1
FOS	RBBP9
FOS	SMPDL3A
FOS	PNRC1
FOS	RAB32
FOS	CYB561D2
FOS	ERG28
FOS	ANXA10
FOS	HABP4
FOS	SIRT3
FOS	WBP2
FOS	HEBP2
FOS	APOL2
FOS	ASF1A
FOS	CCDC28A
FOS	NIPSNAP3A
FOS	NAT9
FOS	TBL2
FOS	TOR1B
FOS	POLM
FOS	C19orf53
FOS	TMEM14A
FOS	MCTS1
FOS	ASTE1
FOS	COMMD5
FOS	GTPBP8
FOS	THYN1
FOS	NENF
FOS	SERTAD1
FOS	GLRX2
FOS	PAM16
FOS	ZNF691
FOS	IER3IP1
FOS	GPN3
FOS	ZNF219
FOS	C1RL
FOS	FKBP11
FOS	TMA7
FOS	SLC25A39
FOS	CHRAC1
FOS	WDR74
FOS	TMEM161A
FOS	PIH1D1
FOS	DMAC2
FOS	AKIRIN2
FOS	DNAAF2
FOS	TMEM19
FOS	PLCXD1
FOS	FOXRED1
FOS	DOK4
FOS	SAYSD1
FOS	CMTR2
FOS	CISD1
FOS	RAB5IF
FOS	TMEM234
FOS	AKIP1
FOS	SLC2A4RG
FOS	SDR39U1
FOS	GATAD1
FOS	RHOU
FOS	SELENOK
FOS	IKZF5
FOS	AKTIP
FOS	EXO5
FOS	SPATA20
FOS	C12orf43
FOS	COA7
FOS	SCNM1
FOS	C1orf50
FOS	CYBC1
FOS	SNRNP25
FOS	YRDC
FOS	MORC4
FOS	THAP9
FOS	ZFAND1
FOS	C1orf115
FOS	CCDC82
FOS	GSDMD
FOS	SNX22
FOS	CCDC15
FOS	IQCN
FOS	TMEM177
FOS	TMEM14B
FOS	C18orf21
FOS	MAF1
FOS	TMEM126A
FOS	MON1A
FOS	TMEM101
FOS	JAGN1
FOS	PGBD1
FOS	IL17RC
FOS	ATP5MD
FOS	ZNF503
FOS	RITA1
FOS	MFSD5
FOS	TMEM41A
FOS	ZNF799
FOS	ATP23
FOS	RPS19BP1
FOS	PKHD1L1
FOS	DTD2
FOS	LACTB
FOS	MAL2
FOS	PTPMT1
FOS	LRRC58
FOS	LYSMD3
FOS	FAM210B
FOS	MRPL54
FOS	SFXN2
FOS	CCDC38
FOS	C14orf28
FOS	WDR81
FOS	DNAH14
FOS	MITD1
FOS	SDHAF4
FOS	ZNF786
FOS	PHETA1
FOS	TMEM99
FOS	PDIK1L
FOS	RNF187
FOS	TMEM167A
FOS	FMC1
FOS	ANKRD46
FOS	TMEM64
FOS	SPIN3
FOS	TCEANC
FOS	CENPV
FOS	PRIMPOL
FOS	CDHR3
FOS	LYSMD2
FOS	KANK3
FOS	CATSPERE
FOS	SVIP
FOS	GPR137C
FOS	NEK8
FOS	RABL3
FOS	C3orf33
FOS	RPUSD3
FOS	FAM200B
FOS	TRIQK
FOS	SLCO1B7
FOS	C1orf174
FOS	FAM174A
FOS	TMEM255B
FOS	MCRIP1
FOS	WDR53
FOS	C16orf87
FOS	LYSMD1
FOS	C8orf59
FOS	HSBP1L1
FOS	CISD2
FOS	CBWD6
FOS	C12orf73
FOS	CCDC61
FOS	MOSMO
FOS	DDTL
FRZB	TP53
FUS	TP53
IFI6	TP53
GABPB1	HRAS
GAS6	TP53
GBP2	TP53
GBP3	TP53
GCHFR	TP53
GDF9	TP53
GDI1	MYC
GFER	MYC
GFER	PSMA6
GFER	PSMB6
GFER	PSMD10
GFER	TP53
GLRX	TP53
GMFB	HRAS
GMFB	PSMB4
GMFB	PSMB6
GMFB	PSMC2
GMFB	PSMD4
GMFB	PSMD10
GMFB	TP53
GMFB	PSME3
GNAL	PIK3CA
GNL1	PSMC2
GNL1	TP53
GRK4	HRAS
MKNK2	TP53
GPX4	HRAS
GSTA2	PIK3CA
GTF2F1	TP53
GTF2H2	TP53
GYPC	HRAS
HAGH	TP53
HCLS1	TP53
HFE	TP53
CFHR2	HRAS
CFHR2	PSMA6
CFHR2	PSMD10
CFHR2	TP53
HINT1	HRAS
HINT1	NFKBIA
HINT1	PSMB6
HINT1	TP53
HLX	NFKBIA
HMGN1	TP53
HMGN2	NFKBIA
HMGN2	PSMB6
HMGN2	TP53
HMX1	TP53
HMX2	TP53
FOXA1	TP53
HNRNPH2	NFKBIA
HNRNPH2	TP53
TLX2	TP53
HPRT1	MYC
HPRT1	PSMB8
HRAS	ITGAE
HRAS	MCL1
HRAS	NDUFA4
HRAS	NDUFA6
HRAS	TNFRSF11B
HRAS	PCNA
HRAS	TMPRSS15
HRAS	PSMB4
HRAS	PSMC5
HRAS	PTMA
HRAS	RAB3B
HRAS	RPL9
HRAS	RPL13
HRAS	RPL27
HRAS	RPLP2
HRAS	RTN2
HRAS	SRP14
HRAS	SRP19
HRAS	TAF11
HRAS	VPS72
HRAS	NR2F2
HRAS	TGIF1
HRAS	TTN
HRAS	UQCRB
HRAS	USF2
HRAS	ZNF133
HRAS	MKKS
HRAS	CBX4
HRAS	BLZF1
HRAS	PEX11B
HRAS	SGCE
HRAS	WASF1
HRAS	CLDN12
HRAS	BCL7C
HRAS	ZNHIT3
HRAS	CRIPT
HRAS	KIAA0040
HRAS	EPM2AIP1
HRAS	ARPC5
HRAS	SORBS3
HRAS	ALYREF
HRAS	NME6
HRAS	TRIB1
HRAS	SPRY3
HRAS	BET1
HRAS	TUBA1B
HRAS	PIAS3
HRAS	NSA2
HRAS	HMGN4
HRAS	RPP38
HRAS	AP4B1
HRAS	FAM114A2
HRAS	CFHR4
HRAS	SNRNP27
HRAS	CYB561D2
HRAS	ERG28
HRAS	ANXA10
HRAS	RNF139
HRAS	DUSP12
HRAS	GABARAP
HRAS	RAB11FIP2
HRAS	KIAA1107
HRAS	SIRT3
HRAS	HEBP2
HRAS	CCDC28A
HRAS	DPCD
HRAS	RWDD3
HRAS	CHMP2B
HRAS	CCDC69
HRAS	FGFR1OP2
HRAS	FAM162A
HRAS	TIMM9
HRAS	TSPAN13
HRAS	CACYBP
HRAS	BBC3
HRAS	PPP2R3B
HRAS	ASTE1
HRAS	MRPL13
HRAS	MRPL18
HRAS	THYN1
HRAS	FAM216A
HRAS	MED31
HRAS	GLRX2
HRAS	PAM16
HRAS	MRPS7
HRAS	RNFT1
HRAS	ACP6
HRAS	PIGP
HRAS	TMA7
HRAS	NOP16
HRAS	ANAPC11
HRAS	TDP2
HRAS	MRPS23
HRAS	VPS29
HRAS	DDIT4
HRAS	TOMM7
HRAS	LZTFL1
HRAS	GPN2
HRAS	WDR55
HRAS	C1orf109
HRAS	CDCA8
HRAS	CENPQ
HRAS	DNAAF2
HRAS	BBS7
HRAS	LIN7C
HRAS	CISD1
HRAS	TMEM234
HRAS	CLDND1
HRAS	CDC42SE1
HRAS	RSRP1
HRAS	KNL1
HRAS	PDP2
HRAS	ZNF687
HRAS	MIER1
HRAS	RHOU
HRAS	CREBZF
HRAS	SELENOK
HRAS	ABRACL
HRAS	FAM111A
HRAS	PERP
HRAS	AZI2
HRAS	IKZF5
HRAS	PCNX4
HRAS	ELOVL1
HRAS	GNPNAT1
HRAS	PLEKHG2
HRAS	DCLRE1B
HRAS	MRPL32
HRAS	MIS12
HRAS	TMEM109
HRAS	C1orf50
HRAS	CENPO
HRAS	PAGR1
HRAS	MAIP1
HRAS	MRPL24
HRAS	MSANTD2
HRAS	MORC4
HRAS	CCDC82
HRAS	GSTCD
HRAS	DSN1
HRAS	ZC3H12A
HRAS	CENPT
HRAS	ELL3
HRAS	CDK5RAP3
HRAS	SLC2A10
HRAS	CDADC1
HRAS	SHARPIN
HRAS	HYI
HRAS	SPRTN
HRAS	MAF1
HRAS	TMEM126A
HRAS	NICN1
HRAS	C2orf88
HRAS	WDR83
HRAS	PHF6
HRAS	MRPL43
HRAS	TXNDC17
HRAS	ZNF503
HRAS	CCDC142
HRAS	SPRYD3
HRAS	TMEM60
HRAS	DNAJC14
HRAS	ZCRB1
HRAS	CCDC126
HRAS	CENPL
HRAS	ARRDC4
HRAS	MGME1
HRAS	IMP4
HRAS	PIK3IP1
HRAS	FAM210B
HRAS	COX20
HRAS	MRPL54
HRAS	DNAJC24
HRAS	CCDC38
HRAS	NAA30
HRAS	METTL23
HRAS	CYB5D2
HRAS	GABPB2
HRAS	TPRG1L
HRAS	LIX1L
HRAS	DRAM2
HRAS	TATDN3
HRAS	MITD1
HRAS	METTL6
HRAS	SETD9
HRAS	NUDCD2
HRAS	SDHAF4
HRAS	C7orf31
HRAS	FAM92A
HRAS	PDIK1L
HRAS	RNF187
HRAS	METTL21A
HRAS	THAP6
HRAS	TMEM167A
HRAS	FMC1
HRAS	KCTD7
HRAS	ANKRD46
HRAS	C8orf37
HRAS	PLD5
HRAS	MTIF3
HRAS	MED19
HRAS	FAM200A
HRAS	KANK3
HRAS	SVIP
HRAS	ZNF740
HRAS	C3orf38
HRAS	RABL3
HRAS	FAM200B
HRAS	ZNF789
HRAS	SLCO1B7
HRAS	C1orf174
HRAS	MYLK4
HRAS	TMEM255B
HRAS	SKA2
HRAS	CA13
HRAS	ZKSCAN4
HRAS	LYSMD1
HRAS	ARHGEF37
HRAS	XKR9
HRAS	ALG11
HRAS	MZT1
HRAS	FAM110C
HRAS	CCDC61
HRAS	SPATA1
HSD17B4	TP53
HSF4	TP53
DNAJB2	TP53
HSPA1L	TP53
HSPA4	PIK3CA
DNAJB1	TP53
HTR2B	TP53
HUS1	TP53
ICAM3	TP53
MRPL58	POLR2H
IFI35	TP53
IFIT2	TP53
IFIT3	TP53
IFNA1	TP53
IFNA2	TP53
IFNA5	TP53
IFNA6	TP53
IFNA10	TP53
IFNA13	TP53
IFNA16	TP53
IFNA17	TP53
IFNA21	TP53
IFNB1	TP53
IFNW1	TP53
IGBP1	TP53
IGHMBP2	TP53
IL3RA	TP53
IL9R	TP53
IMPG1	TP53
ING2	PIK3CA
ING2	TP53
EIF3E	PIK3CA
IPP	TP53
ISG20	TP53
ITGA7	TP53
ITGAE	MYC
ITGAE	NFKBIA
ITGAE	POLR2H
ITGAE	PSMB6
ITGAE	PSMD10
KDR	TP53
KIF5B	PSMC2
KIR3DL2	TP53
KLRC3	TP53
TNPO1	PIK3CA
KRAS	POLQ
KRAS	CUL9
KRAS	KNL1
KRAS	MAL2
KRAS	CSMD2
KRAS	ASPM
KRAS	TMEM255B
LGALS2	TP53
LIG3	PIK3CA
LIG4	MYC
LIG4	POLR2H
LIG4	TP53
FADS3	TP53
PRICKLE3	TP53
LRP3	TP53
LRP4	TP53
LTBP3	TP53
MAFG	TP53
MAGEA8	TP53
MAGEA11	PPP2R1B
MAGEA11	TP53
MAGEA11	PSME3
MAP2	TP53
MAP6	TP53
MATK	TP53
MAX	TP53
MAZ	NFKBIA
MAZ	PPP2R1B
MAZ	PSMB6
MAZ	PSMB8
MAZ	PSMD10
MAZ	TP53
MBD1	TP53
MCL1	POLR2H
MCL1	MAPK3
MCM2	PIK3CA
MCM3	PSMC2
CD46	PSMA5
CD46	PSMA6
CD46	PSMC2
MEOX2	TP53
MEP1A	PIK3CA
MEST	PSMB6
MEST	TP53
MFAP3	PIK3CA
MFAP3	TP53
CD99	TP53
MICB	TP53
MKI67	TP53
MAP3K10	TP53
MME	PIK3CA
MRE11	TP53
MSH4	TP53
MYBL1	TP53
MYC	SNU13
MYC	TNFRSF11B
MYC	PDGFA
MYC	PPM1A
MYC	PURB
MYC	PEX2
MYC	RAB3B
MYC	RPL18
MYC	RPL38
MYC	SNRPB2
MYC	SP2
MYC	TSPAN6
MYC	TP53
MYC	TTN
MYC	ZNF19
MYC	USP11
MYC	BCL10
MYC	RAB29
MYC	RNF8
MYC	HMGN3
MYC	TBPL1
MYC	CCP110
MYC	PTPRU
MYC	ARPC5
MYC	TOB1
MYC	CNIH1
MYC	NME6
MYC	ZNF443
MYC	BET1
MYC	GPNMB
MYC	SLC35A1
MYC	AP4B1
MYC	POLQ
MYC	CFHR4
MYC	TXNL4A
MYC	DNAJB4
MYC	KRR1
MYC	ANXA10
MYC	RNF139
MYC	FAN1
MYC	HABP4
MYC	RAB18
MYC	SNX13
MYC	ARFIP2
MYC	ASF1A
MYC	USP49
MYC	MPC2
MYC	RWDD3
MYC	SEC31B
MYC	FGFR1OP2
MYC	TSPAN13
MYC	BBC3
MYC	TUBG2
MYC	TOR1B
MYC	PPP2R3B
MYC	BABAM1
MYC	PSMC3IP
MYC	NRBF2
MYC	PAM16
MYC	ZNF691
MYC	GPN3
MYC	HERC5
MYC	PIGP
MYC	UFM1
MYC	UBE2D4
MYC	SELENOT
MYC	MIOS
MYC	LZTFL1
MYC	FBXL19
MYC	PAF1
MYC	HERC6
MYC	MRGBP
MYC	PHF10
MYC	FEM1A
MYC	DOK4
MYC	DMAP1
MYC	WRNIP1
MYC	KNL1
MYC	PDP2
MYC	RHOU
MYC	GNPNAT1
MYC	TSEN34
MYC	ATG9A
MYC	ZSCAN5A
MYC	PAGR1
MYC	GCC1
MYC	ZFHX4
MYC	ZNF552
MYC	UBA5
MYC	TRPM3
MYC	RNF146
MYC	ARPC5L
MYC	WDR83
MYC	MON1A
MYC	CCDC77
MYC	SLX4
MYC	SLC35B4
MYC	ATG4C
MYC	CTU1
MYC	PIP4P1
MYC	DNAH14
MYC	EDARADD
MYC	CHCHD4
MYC	COL6A6
MYC	LSM11
MYC	SCAMP5
MYC	PLD5
MYC	SPDYA
MYC	FBXO33
MYC	CNEP1R1
MYC	KANK3
MYC	ZNF740
MYC	ZADH2
MYC	RABL3
MYC	SLCO1B7
MYC	SKA2
MYC	PTPRQ
MYC	ARHGEF37
MYC	MZT1
MYC	NME1-NME2
MYC	CCDC61
MYC	DDTL
MYO1A	TP53
MYO1C	TP53
NAB1	PSMC2
NAB2	MAPK3
NASP	PIK3CA
NDUFA6	POLR2H
NDUFA6	TP53
NDUFB7	TP53
NEK2	PIK3CA
NEK2	PSMC2
NEK3	NFKBIA
NEK3	MAPK3
NEK3	PSMB6
NEK3	TP53
NF1	PIK3CA
NF2	PIK3CA
NFKBIA	NRL
NFKBIA	TWF1
NFKBIA	PURB
NFKBIA	RABIF
NFKBIA	RPL9
NFKBIA	RPL27
NFKBIA	RPLP2
NFKBIA	SP2
NFKBIA	KLF10
NFKBIA	TP53
NFKBIA	UNG
NFKBIA	ZNF18
NFKBIA	ZNF19
NFKBIA	ZNF70
NFKBIA	SLC30A4
NFKBIA	MANF
NFKBIA	COIL
NFKBIA	SELENBP1
NFKBIA	HMGN3
NFKBIA	CRIPT
NFKBIA	SLC35E2A
NFKBIA	PTPRU
NFKBIA	NME6
NFKBIA	GDF11
NFKBIA	SPRY3
NFKBIA	NSA2
NFKBIA	VAT1
NFKBIA	POLQ
NFKBIA	RBBP9
NFKBIA	MAGED2
NFKBIA	AP3M2
NFKBIA	DNAJB4
NFKBIA	ANXA10
NFKBIA	HABP4
NFKBIA	SIRT3
NFKBIA	WBP2
NFKBIA	HEBP2
NFKBIA	METTL7A
NFKBIA	ASF1A
NFKBIA	DPCD
NFKBIA	NAT9
NFKBIA	SACS
NFKBIA	BBC3
NFKBIA	ASTE1
NFKBIA	COMMD5
NFKBIA	RBM15B
NFKBIA	PSMC3IP
NFKBIA	GLRX2
NFKBIA	ZNF691
NFKBIA	KLHL28
NFKBIA	FBXL12
NFKBIA	CNTLN
NFKBIA	COMMD8
NFKBIA	TMEM70
NFKBIA	LINS1
NFKBIA	SMG8
NFKBIA	COPRS
NFKBIA	THUMPD1
NFKBIA	DMAP1
NFKBIA	STAMBPL1
NFKBIA	CREBZF
NFKBIA	MICAL1
NFKBIA	SLC25A23
NFKBIA	SNRNP25
NFKBIA	CSRNP3
NFKBIA	ELL3
NFKBIA	YIPF5
NFKBIA	ISG20L2
NFKBIA	DDX59
NFKBIA	UTP15
NFKBIA	FAM161A
NFKBIA	TMEM126A
NFKBIA	PHF6
NFKBIA	ATG4C
NFKBIA	DNAJC14
NFKBIA	LRRCC1
NFKBIA	TMEM67
NFKBIA	ATP23
NFKBIA	BICDL1
NFKBIA	ZNF764
NFKBIA	LACTB
NFKBIA	PTPMT1
NFKBIA	WDR81
NFKBIA	CCSAP
NFKBIA	LYPLAL1
NFKBIA	DNAH14
NFKBIA	FAM92A
NFKBIA	PDIK1L
NFKBIA	PLD5
NFKBIA	ZNF449
NFKBIA	TWISTNB
NFKBIA	SPDYA
NFKBIA	KCTD13
NFKBIA	SNX32
NFKBIA	KANK3
NFKBIA	HSPA12A
NFKBIA	KCTD21
NFKBIA	ZNF740
NFKBIA	GPR137C
NFKBIA	GPRIN3
NFKBIA	TMEM255B
NFKBIA	COA5
NFKBIA	CCDC61
NFKBIA	DDTL
NFKBIB	TP53
NFKBIE	TP53
NFRKB	TP53
NKG7	TP53
NOVA2	PSMB6
NPAS1	TP53
NRAP	PIK3CA
NRL	PSMB6
OAZ1	TP53
OAZ2	PSMD10
OAZ2	TP53
PA2G4	PPP2R1B
PEBP1	TP53
CDK16	TP53
CDK18	TP53
PDCD2	PSMB6
PDCD2	TP53
PDGFA	TP53
PDGFRL	PSMB6
PDGFRL	PSMB8
PDHB	POLR2H
PEX12	TP53
PEX13	PIK3CA
PGF	TP53
PGM3	PIK3CA
SLC25A3	PPP2R1B
SERPINI1	PSMB6
SERPINI1	TP53
PIK3CA	POLR2B
PIK3CA	PRKACA
PIK3CA	PRRG1
PIK3CA	TMPRSS15
PIK3CA	PTGER2
PIK3CA	PEX2
PIK3CA	STIL
PIK3CA	SPAST
PIK3CA	SQLE
PIK3CA	SRPK1
PIK3CA	TACR1
PIK3CA	TSNAX
PIK3CA	UBE2N
PIK3CA	ZNF76
PIK3CA	VEZF1
PIK3CA	SLBP
PIK3CA	DGKE
PIK3CA	MTMR6
PIK3CA	SLC33A1
PIK3CA	PLAA
PIK3CA	TGFBRAP1
PIK3CA	GGPS1
PIK3CA	CHD1L
PIK3CA	WTAP
PIK3CA	AKAP12
PIK3CA	KDM4A
PIK3CA	KIAA0586
PIK3CA	LRIG2
PIK3CA	TOM1L1
PIK3CA	SMC4
PIK3CA	FARSB
PIK3CA	ABCB6
PIK3CA	CEBPZ
PIK3CA	SLC17A2
PIK3CA	SRRM1
PIK3CA	SPRY3
PIK3CA	CWC27
PIK3CA	TRAIP
PIK3CA	DNAJA2
PIK3CA	ABCA7
PIK3CA	RBM14
PIK3CA	APPBP2
PIK3CA	GLRX3
PIK3CA	ARID3B
PIK3CA	EXOC5
PIK3CA	POLQ
PIK3CA	NFAT5
PIK3CA	RAI2
PIK3CA	NPFFR2
PIK3CA	ANXA10
PIK3CA	RNF139
PIK3CA	XPOT
PIK3CA	SCAF8
PIK3CA	ANKRD26
PIK3CA	RAB18
PIK3CA	NCOA6
PIK3CA	EMC1
PIK3CA	RRP1B
PIK3CA	PEG10
PIK3CA	GPATCH8
PIK3CA	SNX13
PIK3CA	PASK
PIK3CA	PPIP5K2
PIK3CA	VPS39
PIK3CA	ESYT1
PIK3CA	SYNE1
PIK3CA	ACAP2
PIK3CA	ZNF318
PIK3CA	RAB3GAP2
PIK3CA	USP49
PIK3CA	C1orf43
PIK3CA	ZDHHC5
PIK3CA	SEC31B
PIK3CA	NECAP1
PIK3CA	AAR2
PIK3CA	FBXO3
PIK3CA	CHIC2
PIK3CA	TRMT2A
PIK3CA	NFU1
PIK3CA	PRPF19
PIK3CA	CDH19
PIK3CA	VPS36
PIK3CA	DESI2
PIK3CA	PHF20L1
PIK3CA	ZNF219
PIK3CA	FAM13B
PIK3CA	MEX3C
PIK3CA	SUCO
PIK3CA	DCDC2
PIK3CA	UFM1
PIK3CA	GDE1
PIK3CA	MPP6
PIK3CA	FBXO40
PIK3CA	CDK12
PIK3CA	ETAA1
PIK3CA	NLE1
PIK3CA	HEATR5B
PIK3CA	PARP14
PIK3CA	P4HTM
PIK3CA	GDAP2
PIK3CA	KANSL2
PIK3CA	PRPF39
PIK3CA	MAP1S
PIK3CA	SBNO1
PIK3CA	WDR33
PIK3CA	STRBP
PIK3CA	MCM10
PIK3CA	ZNF821
PIK3CA	UBE2Q1
PIK3CA	DDX60
PIK3CA	VPS50
PIK3CA	INTS8
PIK3CA	PRPF40A
PIK3CA	SCYL2
PIK3CA	CCDC88A
PIK3CA	AP5M1
PIK3CA	AGK
PIK3CA	TDP1
PIK3CA	SPATA7
PIK3CA	CISD1
PIK3CA	RNF114
PIK3CA	YLPM1
PIK3CA	CCNL1
PIK3CA	PHTF2
PIK3CA	RNF123
PIK3CA	VPS16
PIK3CA	CCDC14
PIK3CA	YTHDC2
PIK3CA	DDX50
PIK3CA	MANEA
PIK3CA	ZFHX4
PIK3CA	GSTCD
PIK3CA	ZC3H14
PIK3CA	CAAP1
PIK3CA	ATAD5
PIK3CA	NAA25
PIK3CA	SPG11
PIK3CA	CFHR5
PIK3CA	SGPP1
PIK3CA	C6orf62
PIK3CA	ZNF644
PIK3CA	ZMYND12
PIK3CA	SLC37A3
PIK3CA	CCDC77
PIK3CA	GFM2
PIK3CA	LYZL1
PIK3CA	FAM104A
PIK3CA	TMEM209
PIK3CA	ATG4C
PIK3CA	ABHD13
PIK3CA	SERAC1
PIK3CA	ZC3H12C
PIK3CA	SLC39A13
PIK3CA	DDX60L
PIK3CA	NEXN
PIK3CA	ZNF804A
PIK3CA	FOXP2
PIK3CA	CASC4
PIK3CA	SLC22A9
PIK3CA	FCHO2
PIK3CA	TMEM170A
PIK3CA	TAMM41
PIK3CA	SPATA18
PIK3CA	POC5
PIK3CA	ADAT2
PIK3CA	SRSF12
PIK3CA	PTPDC1
PIK3CA	DYDC1
PIK3CA	HECTD2
PIK3CA	SPTY2D1
PIK3CA	UNC45B
PIK3CA	KIF18B
PIK3CA	SLC16A14
PIK3CA	PAQR3
PIK3CA	TMEM161B
PIK3CA	FAM91A1
PIK3CA	TSTD2
PIK3CA	TMTC3
PIK3CA	FNDC7
PIK3CA	CCDC138
PIK3CA	CDC20B
PIK3CA	TMEM64
PIK3CA	OIT3
PIK3CA	ZFC3H1
PIK3CA	FAM227B
PIK3CA	CYP4Z1
PIK3CA	TMEM192
PIK3CA	PATL1
PIK3CA	HNRNPA3
PIK3CA	ARL5B
PIK3CA	NYAP1
PIK3CA	FBXO33
PIK3CA	PAN3
PIK3CA	ASPM
PIK3CA	ZNF326
PIK3CA	STPG2
PIK3CA	RNF180
PIK3CA	STON1-GTF2A1L
PIK3CA	FAM149B1
PIK3CA	NLRP14
PIK3CA	FAM221A
PIK3CA	RSPO2
PIK3CA	CD200R1L
PIK3CA	ZNF445
PIK3CA	PTPRQ
PIK3CA	C12orf42
PIK3CA	SLC22A25
PIK3CA	ARHGEF37
PIK3CA	SPINK6
PIK3CA	ZNF862
PIK3CA	C17orf99
PIK3CB	POLQ
PIK3CB	CSMD2
PIK3CB	ASPM
PIM1	POLR2H
PIK3R2	POLQ
PIK3R2	RHOU
PIK3R2	TMEM255B
PLAG1	TP53
PLEK	TP53
PLK1	TP53
PLRG1	TP53
POLE2	TP53
POLR2B	PSMC2
POLR2B	POLQ
POLR2B	CUL9
POLR2E	CUL9
POLR2F	CUL9
POLR2F	KNL1
POLR2H	PRIM2
POLR2H	PEX2
POLR2H	RCN1
POLR2H	MRPL12
POLR2H	USF2
POLR2H	ZNF19
POLR2H	ZNF133
POLR2H	ZNF213
POLR2H	ALDH5A1
POLR2H	FZD6
POLR2H	PEA15
POLR2H	RAB29
POLR2H	EBAG9
POLR2H	MRPL33
POLR2H	RNF14
POLR2H	HNRNPDL
POLR2H	PTPRU
POLR2H	ZNF443
POLR2H	SPRY3
POLR2H	TADA3
POLR2H	CNPY3
POLR2H	FAM114A2
POLR2H	CFHR4
POLR2H	MRPS30
POLR2H	MAGED2
POLR2H	KRR1
POLR2H	SIRT3
POLR2H	ZNF324
POLR2H	GCA
POLR2H	ASF1A
POLR2H	USP49
POLR2H	ERAL1
POLR2H	PDCD4
POLR2H	TOR1B
POLR2H	COMMD5
POLR2H	MRPL22
POLR2H	COMMD9
POLR2H	PSMC3IP
POLR2H	EHD2
POLR2H	RNF141
POLR2H	MED31
POLR2H	PAM16
POLR2H	GMNN
POLR2H	ZNF691
POLR2H	MRPL2
POLR2H	COMMD2
POLR2H	ZNF706
POLR2H	MRPL37
POLR2H	MRPL30
POLR2H	MRPL27
POLR2H	MRPL35
POLR2H	ZNF589
POLR2H	TDP2
POLR2H	YPEL5
POLR2H	MRPS23
POLR2H	MPC1
POLR2H	MRPL50
POLR2H	FBXL19
POLR2H	CMTM6
POLR2H	MRPL16
POLR2H	COMMD8
POLR2H	TIPIN
POLR2H	HERC6
POLR2H	CENPQ
POLR2H	MRPS10
POLR2H	LIN7C
POLR2H	KRBOX4
POLR2H	DMAP1
POLR2H	ZMAT5
POLR2H	KNL1
POLR2H	AGTRAP
POLR2H	KLHL42
POLR2H	PDP2
POLR2H	RHOU
POLR2H	MRPL17
POLR2H	MRPS14
POLR2H	MRPL38
POLR2H	MRPL32
POLR2H	MRPL9
POLR2H	MUL1
POLR2H	TCTN1
POLR2H	ZNF419
POLR2H	ZNF669
POLR2H	UBA5
POLR2H	ELL3
POLR2H	RNF146
POLR2H	ISG20L2
POLR2H	DNAL1
POLR2H	WDR83
POLR2H	MRPL45
POLR2H	ZC3H8
POLR2H	MRPL43
POLR2H	LHX4
POLR2H	ZNF799
POLR2H	SPSB3
POLR2H	MRPS36
POLR2H	SYTL4
POLR2H	CYP2U1
POLR2H	CSMD2
POLR2H	FBXO32
POLR2H	MRPL54
POLR2H	ZNF641
POLR2H	MRPL10
POLR2H	DNAH14
POLR2H	AMER1
POLR2H	ASB8
POLR2H	TRIM69
POLR2H	PTGR2
POLR2H	ZNF597
POLR2H	ZNF785
POLR2H	PAQR3
POLR2H	KCTD7
POLR2H	SGMS2
POLR2H	MTIF3
POLR2H	ZNF740
POLR2H	TSEN54
POLR2H	SLCO1B7
POLR2H	MSL1
POLR2H	CA13
POLR2H	ZKSCAN4
POU1F1	TP53
POU3F4	TP53
POU4F2	TP53
POU6F1	TP53
PPIC	MAPK3
PPIC	TP53
PPP1R1A	TP53
PPP1R7	TP53
PPP1R8	TP53
PPP2CA	ASPM
PPP2R1B	TMPRSS15
PPP2R1B	SYP
PPP2R1B	ZBTB14
PPP2R1B	EMC2
PPP2R1B	SH2D3A
PPP2R1B	ANXA10
PPP2R1B	ANGEL1
PPP2R1B	WBP2
PPP2R1B	MTCH2
PPP2R1B	ASF1A
PPP2R1B	DPCD
PPP2R1B	IBTK
PPP2R1B	GHITM
PPP2R1B	HGH1
PPP2R1B	CHRAC1
PPP2R1B	SPATA6L
PPP2R1B	TMEM143
PPP2R1B	PLCXD1
PPP2R1B	FAM135A
PPP2R1B	SELENOK
PPP2R1B	CCDC90B
PPP2R1B	BHLHB9
PPP2R1B	CDADC1
PPP2R1B	C19orf44
PPP2R1B	TMEM107
PPP2R1B	TMEM209
PPP2R1B	CIPC
PPP2R1B	ATG16L2
PPP2R1B	KIAA2013
PPP2R1B	SLC39A13
PPP2R1B	IGSF8
PPP2R1B	WDR81
PPP2R1B	SPIN3
PPP2R1B	CC2D1B
PPP2R1B	C10orf67
PPP2R1B	C1orf185
PPP2R1B	VSX2
PPP2R1B	PRAMEF10
PPP2R1B	TMEM255B
PPP2R1B	PRR27
PPP2R1B	ATXN7L3B
PPP2R1B	CCDC61
PPP2R1B	OST4
PPP2R5D	POLQ
PPP2R5D	ASPM
PRCC	PSMA5
PRCC	PSMC2
PRIM2	PSMA5
PRIM2	PSMC2
PRKACA	CUL9
PRKACA	CSMD2
PRKACA	CCDC61
MAPK3	TMPRSS15
MAPK3	PEX2
MAPK3	RABIF
MAPK3	TGIF1
MAPK3	TSPAN6
MAPK3	ZNF133
MAPK3	ZNF165
MAPK3	ZNF232
MAPK3	ZNHIT3
MAPK3	CRIPT
MAPK3	SNX17
MAPK3	TRIB1
MAPK3	ZNF443
MAPK3	CNPY2
MAPK3	NSA2
MAPK3	HMGN4
MAPK3	CREB3
MAPK3	CGRRF1
MAPK3	ERP29
MAPK3	ERLIN2
MAPK3	ANXA10
MAPK3	ITGB3BP
MAPK3	HEBP2
MAPK3	CCDC28A
MAPK3	CACYBP
MAPK3	MCTS1
MAPK3	ASTE1
MAPK3	GLRX2
MAPK3	PAM16
MAPK3	ZNF691
MAPK3	GPN3
MAPK3	TMA7
MAPK3	SLC25A39
MAPK3	CHRAC1
MAPK3	MIOS
MAPK3	COMMD8
MAPK3	MEPCE
MAPK3	CLDND1
MAPK3	SDR39U1
MAPK3	KNL1
MAPK3	RHOU
MAPK3	SELENOK
MAPK3	EXO5
MAPK3	COA7
MAPK3	MIS12
MAPK3	MORC4
MAPK3	DSN1
MAPK3	ZC3H12A
MAPK3	CENPT
MAPK3	CEP44
MAPK3	ANP32E
MAPK3	TMEM126A
MAPK3	ATP5MD
MAPK3	ZNF799
MAPK3	CCDC126
MAPK3	SLC25A46
MAPK3	IGSF8
MAPK3	PTPMT1
MAPK3	SPATA2L
MAPK3	GABPB2
MAPK3	TPRG1L
MAPK3	FAM92A
MAPK3	PDIK1L
MAPK3	RNF187
MAPK3	SASS6
MAPK3	FAM200B
MAPK3	SLCO1B7
MAPK3	C1orf174
MAPK3	FAM174A
MAPK3	TMEM255B
MAPK3	ZKSCAN4
MAPK3	C8orf59
MAPK3	CCDC61
MAPK6	TP53
MAPK8	CSMD2
MAPK11	ASPM
MAP2K6	TP53
PRRG2	TP53
TMPRSS15	PSMA5
TMPRSS15	PSMA6
TMPRSS15	PSMB6
TMPRSS15	TP53
PRSS8	TP53
PSG4	TP53
PSG5	TP53
PSMA1	TP53
PSMA1	CUL9
PSMA2	MSANTD2
PSMA2	MAL2
PSMA2	KANK3
PSMA5	RBM12
PSMA5	CFHR3
PSMA5	CPSF6
PSMA5	ERLIN2
PSMA5	GABARAPL2
PSMA5	CUL9
PSMA5	SNX13
PSMA5	CAPN7
PSMA5	ASF1A
PSMA5	USP49
PSMA5	DPCD
PSMA5	C1orf43
PSMA5	CNNM1
PSMA5	BSCL2
PSMA5	SOCS7
PSMA5	HDDC2
PSMA5	PHF20L1
PSMA5	SUCO
PSMA5	CCNJ
PSMA5	MINDY2
PSMA5	GDAP2
PSMA5	TIPIN
PSMA5	HERC6
PSMA5	GPATCH1
PSMA5	MAP1S
PSMA5	TMEM19
PSMA5	STRBP
PSMA5	PLCXD1
PSMA5	VPS50
PSMA5	PRPF40A
PSMA5	KNL1
PSMA5	SINHCAF
PSMA5	MCCC2
PSMA5	AZI2
PSMA5	ZNF672
PSMA5	INTS14
PSMA5	DCUN1D5
PSMA5	CCDC77
PSMA5	TMEM209
PSMA5	C5orf30
PSMA5	CCDC126
PSMA5	ZNF804A
PSMA5	FOXP2
PSMA5	MAL2
PSMA5	CSMD2
PSMA5	TADA1
PSMA5	ATP6V1G3
PSMA5	NUDCD2
PSMA5	FAM92A
PSMA5	BROX
PSMA5	PAQR3
PSMA5	FAM227B
PSMA5	HNRNPA3
PSMA5	METAP1D
PSMA5	ASPM
PSMA5	ZADH2
PSMA5	TMEM255B
PSMA5	NEMP2
PSMA6	SIM2
PSMA6	XAGE2
PSMA6	NME6
PSMA6	TRIB1
PSMA6	CFHR3
PSMA6	DPCD
PSMA6	ERLEC1
PSMA6	COMMD5
PSMA6	TMA7
PSMA6	DARS2
PSMA6	CISD1
PSMA6	DEFB103B
PSMA6	WFDC1
PSMA6	OPRPN
PSMA6	SINHCAF
PSMA6	XPNPEP3
PSMA6	AZI2
PSMA6	LRRC19
PSMA6	MRPL24
PSMA6	INTS14
PSMA6	CDADC1
PSMA6	TXNDC17
PSMA6	TMEM209
PSMA6	HNRNPLL
[truncated: 2,740 more rows]

## Sheet: lncRNA regulation
gene	lncRNA
PPP2R1B	MALAT1
PPP2R1B	HIPSTR
PPP2R1B	NRAV
PPP2R1B	TUG1
PSMD10	lincZFP161
PSMD10	RAD51-AS1
PSMD10	NRAV
ADCY1	SLNCR1
ADCY1	HIPSTR
CSMD2	lincIRX5
CSMD2	lincMTX2
FOS	RAD51-AS1
FOS	SLC25A25-AS1
FOS	BALR-2
FOS	DA125942
NFKBIA	lincSTXBP5
NFKBIA	RAD51-AS1
NFKBIA	HIPSTR
NFKBIA	NRAV
NFKBIA	TUG1
NFKBIA	lincIRX5
PSMA5	RAD51-AS1
PSMA5	TUG1
PSMA5	lincIRX5
PSMA5	lincMTX2
TP53	RAD51-AS1
TP53	NORAD
TP53	MALAT1
TP53	TUG1
TP53	lincFOXF1
TP53	lincTNS1
TP53	GAS5
TP53	H19
TP53	HOTAIR
TP53	LIRR1
TP53	lncRNA-ROR
TP53	MEG3
TP53	PANDAR
TP53	PCAT6
TP53	PRAL
TP53	ROR
TP53	SFTA1P
TP53	SNHG1
MYC	lnrCXCR4
MYC	RAD51-AS1
MYC	HIPSTR
MYC	lincFOXF1
MYC	AFAP1-AS1
MYC	ANRIL
MYC	CCAL
MYC	CCAT1-L
MYC	CCAT2
MYC	DANCR
MYC	DLEU7-AS1
MYC	lncRNA-GHET1
MYC	MALAT1
MYC	PCAT-1
MYC	PCAT6
MYC	PCGEM1
MYC	PVT1
MYC	RBM5-AS1
MYC	ROR
MYC	SNHG12
MYC	XLOC_010588
CDKN1A	MALAT1
CDKN1A	NRCP
CDKN1A	BALR-2
CDKN1A	DA125942
CDKN1A	lincMTX2
CDKN1A	AGAP2-AS1
CDKN1A	ANCR
CDKN1A	ANRIL
CDKN1A	BANCR
CDKN1A	CRNDE
CDKN1A	DBH-AS1
CDKN1A	DUCAP10
CDKN1A	GAS5
CDKN1A	H19
CDKN1A	HEIH
CDKN1A	HOTAIR
CDKN1A	HOTTIP
CDKN1A	HOXA11-AS
CDKN1A	HOXA-AS2
CDKN1A	LINC00152
CDKN1A	LINC00341
CDKN1A	LIRR1
CDKN1A	MIR31HG
CDKN1A	MYCLos
CDKN1A	PCAT-1
CDKN1A	RMEL3
CDKN1A	SNHG20
CDKN1A	UCA1
CDKN1A	AK156230
MAPK3	HIPSTR
MAPK3	NRAV
MAPK3	BANCR
MAPK3	H19
MAPK3	MALAT1
MAPK3	PCBP2-OT1
MAL2	ANCR
MAL2	DA125942
PSMC2	RAD51-AS1
PSMC2	TUG1
PSMC2	lincIRX5
PSMC2	lincMTX2
CUL9	RAD51-AS1
CUL9	GAS5
CUL9	HIPSTR
CUL9	FMR4
PSMA6	RAD51-AS1
PIK3CA	HIPSTR
PIK3CA	TSLC1-AS1
HRAS	HIPSTR
HRAS	DA125942
POLR2H	NORAD
POLR2H	CAT2
POLR2H	CAT6
POLR2H	GAS5
POLR2H	MALAT1
POLR2H	NRAV
POLR2H	lincFOXF1
PSMB8	lincZFP161
PSMB8	lnrCXCR4
PSMB8	MALAT1
PSMB8	NRAV
PSMB8	TUG1
PSMB8	lincFOXF1
ASPM	SBF2-AS1
ASPM	GAS5
ASPM	MALAT1
ASPM	BALR-2
ASPM	TUG1
ASPM	lincIRX5
ASPM	lincMTX2
POLQ	SBF2-AS1
POLQ	MALAT1
POLQ	HIPSTR
POLQ	TUG1
POLQ	lincMTX2
RHOU	lincSTXBP5
RHOU	TINCR
RHOU	SENCR
RHOU	TUG1
RHOU	lincIRX5
RHOU	lincMTX2
PSMB6	lincSTXBP5
PSMB6	RAD51-AS1
PSMB6	HIPSTR
PSMB6	DA125942
PSMB6	lincIRX5
PSME3	RAD51-AS1
PSME3	SLC25A25-AS1
PSME3	HIPSTR
PSME3	lincFOXF1
KNL1	lincSTXBP5
KNL1	MALAT1
KNL1	HIPSTR
KNL1	TUG1
KNL1	lincIRX5
KNL1	lincMTX2
TMEM255B	DA125942
TMEM255B	lincTNS1
MSANTD2	HIPSTR
GMFB	TUG1
GMFB	lincFOXF1
GMFB	lincTNS1
CCDC61	MANCR

## Sheet: miRNA regulation
gene	miRNA
PPP2R1B	hsa-miR-124-3p
PPP2R1B	hsa-miR-7-5p
PPP2R1B	hsa-miR-423-3p
PPP2R1B	hsa-miR-16-5p
PPP2R1B	hsa-miR-1-3p
PPP2R1B	hsa-miR-206
PPP2R1B	hsa-miR-613
PPP2R1B	hsa-miR-6505-5p
PPP2R1B	hsa-miR-5579-3p
PPP2R1B	hsa-miR-30e-5p
PPP2R1B	hsa-miR-30d-5p
PPP2R1B	hsa-miR-30c-5p
PPP2R1B	hsa-miR-30b-5p
PPP2R1B	hsa-miR-30a-5p
PPP2R1B	hsa-miR-5192
PPP2R1B	hsa-miR-4644
PPP2R1B	hsa-miR-4306
PPP2R1B	hsa-miR-185-5p
PPP2R1B	hsa-miR-3134
PPP2R1B	hsa-miR-8082
PPP2R1B	hsa-miR-4534
PPP2R1B	hsa-miR-4756-3p
PPP2R1B	hsa-miR-380-3p
PPP2R1B	hsa-miR-411-3p
PPP2R1B	hsa-miR-379-3p
PPP2R1B	hsa-miR-4495
PPP2R1B	hsa-miR-208b-5p
PPP2R1B	hsa-miR-208a-5p
PPP2R1B	hsa-miR-574-5p
PPP2R1B	hsa-miR-632
PPP2R1B	hsa-miR-4288
PPP2R1B	hsa-miR-3977
PPP2R1B	hsa-miR-6867-5p
PPP2R1B	hsa-miR-4711-3p
PPP2R1B	hsa-miR-346
PPP2R1B	hsa-miR-5010-3p
PPP2R1B	hsa-miR-147a
PPP2R1B	hsa-miR-6818-5p
PPP2R1B	hsa-miR-8068
PPP2R1B	hsa-miR-4307
PPP2R1B	hsa-miR-576-5p
PPP2R1B	hsa-miR-4263
PPP2R1B	hsa-miR-664b-3p
PPP2R1B	hsa-miR-579-3p
PPP2R1B	hsa-miR-5696
PPP2R1B	hsa-miR-153-5p
PPP2R1B	hsa-miR-1250-3p
PPP2R1B	hsa-miR-587
PSMD10	hsa-miR-122-5p
PSMD10	hsa-miR-214-3p
PSMD10	hsa-miR-877-3p
PSMD10	hsa-miR-320a
PSMD10	hsa-miR-605-5p
PSMD10	hsa-miR-505-3p
ADCY1	hsa-miR-423-3p
ADCY1	hsa-miR-331-3p
ADCY1	hsa-miR-320a
ADCY1	hsa-let-7b-5p
ADCY1	hsa-miR-212-3p
CSMD2	hsa-miR-3941
CSMD2	hsa-miR-125b-2-3p
CSMD2	hsa-miR-603
CSMD2	hsa-miR-362-3p
CSMD2	hsa-miR-329-3p
CSMD2	hsa-miR-8485
CSMD2	hsa-miR-495-5p
CSMD2	hsa-miR-4650-5p
CSMD2	hsa-miR-1972
FOS	hsa-miR-101-3p
FOS	hsa-miR-221-3p
FOS	hsa-miR-222-3p
FOS	hsa-miR-181a-5p
FOS	hsa-miR-139-5p
FOS	hsa-miR-29b-3p
FOS	hsa-miR-335-5p
FOS	hsa-miR-215-5p
FOS	hsa-miR-192-5p
FOS	hsa-miR-490-5p
FOS	hsa-miR-155-5p
FOS	hsa-miR-181b-5p
FOS	hsa-miR-770-5p
FOS	hsa-miR-543
FOS	hsa-miR-493-5p
FOS	hsa-miR-338-3p
FOS	hsa-miR-4530
FOS	hsa-miR-323b-3p
FOS	hsa-miR-4733-3p
FOS	hsa-miR-3065-3p
FOS	hsa-miR-5586-5p
FOS	hsa-miR-29a-3p
FOS	hsa-miR-29c-3p
FOS	hsa-miR-6885-3p
FOS	hsa-miR-8081
FOS	hsa-miR-5089-3p
FOS	hsa-miR-627-5p
FOS	hsa-miR-937-5p
FOS	hsa-miR-5581-3p
FOS	hsa-miR-19b-2-5p
FOS	hsa-miR-19b-1-5p
FOS	hsa-miR-19a-5p
FOS	hsa-miR-6077
FOS	hsa-miR-548v
FOS	hsa-miR-187-5p
FOS	hsa-miR-6872-3p
FOS	hsa-miR-6854-3p
FOS	hsa-miR-8083
FOS	hsa-miR-6816-3p
FOS	hsa-miR-8080
FOS	hsa-miR-619-5p
FOS	hsa-miR-7151-3p
FOS	hsa-miR-5095
FOS	hsa-miR-6508-3p
FOS	hsa-miR-4726-5p
FOS	hsa-miR-4640-5p
FOS	hsa-miR-3622b-5p
FOS	hsa-miR-7107-5p
FOS	hsa-miR-1234-3p
FOS	hsa-miR-1292-3p
FOS	hsa-miR-4438
FOS	hsa-miR-6504-3p
FOS	hsa-miR-7-5p
FOS	hsa-miR-146a-5p
FOS	hsa-miR-34a-5p
FOS	hsa-miR-196b-5p
FOS	hsa-miR-449a
FOS	hsa-miR-101-5p
NFKBIA	hsa-miR-30e-3p
NFKBIA	hsa-miR-335-5p
NFKBIA	hsa-miR-24-3p
NFKBIA	hsa-let-7b-5p
NFKBIA	hsa-miR-196a-5p
NFKBIA	hsa-miR-126-3p
NFKBIA	hsa-miR-891a-5p
NFKBIA	hsa-miR-93-5p
NFKBIA	hsa-miR-942-5p
NFKBIA	hsa-miR-381-3p
PSMA5	hsa-miR-100-5p
PSMA5	hsa-miR-6505-3p
PSMA5	hsa-miR-192-3p
PSMA5	hsa-miR-4709-3p
PSMA5	hsa-miR-3185
PSMA5	hsa-miR-6800-3p
TP53	hsa-miR-125b-5p
TP53	hsa-miR-125a-5p
TP53	hsa-miR-25-3p
TP53	hsa-miR-30d-5p
TP53	hsa-miR-1285-3p
TP53	hsa-miR-612
TP53	hsa-miR-15a-5p
TP53	hsa-miR-16-5p
TP53	hsa-miR-221-3p
TP53	hsa-miR-222-3p
TP53	hsa-miR-214-3p
TP53	hsa-miR-10b-5p
TP53	hsa-miR-34a-5p
TP53	hsa-miR-608
TP53	hsa-miR-605-5p
TP53	hsa-miR-504-5p
TP53	hsa-miR-485-5p
TP53	hsa-miR-27a-3p
TP53	hsa-miR-454-3p
TP53	hsa-miR-324-5p
TP53	hsa-miR-150-5p
TP53	hsa-miR-375
TP53	hsa-miR-200a-3p
TP53	hsa-miR-491-5p
TP53	hsa-miR-30a-5p
TP53	hsa-miR-30b-5p
TP53	hsa-miR-30c-5p
TP53	hsa-miR-30e-5p
TP53	hsa-miR-19b-3p
TP53	hsa-miR-92a-2-5p
TP53	hsa-miR-92a-1-5p
TP53	hsa-miR-20a-5p
TP53	hsa-miR-18a-5p
TP53	hsa-miR-106b-5p
TP53	hsa-miR-106a-5p
TP53	hsa-miR-17-5p
TP53	hsa-miR-6803-5p
TP53	hsa-miR-6751-5p
TP53	hsa-miR-7150
TP53	hsa-miR-6778-5p
TP53	hsa-miR-1233-5p
TP53	hsa-miR-6766-5p
TP53	hsa-miR-6756-5p
TP53	hsa-miR-7110-5p
TP53	hsa-miR-4651
TP53	hsa-miR-6842-5p
TP53	hsa-miR-6752-5p
TP53	hsa-miR-6835-5p
TP53	hsa-miR-6825-5p
TP53	hsa-miR-6883-5p
TP53	hsa-miR-6785-5p
TP53	hsa-miR-4728-5p
TP53	hsa-miR-149-3p
TP53	hsa-miR-6731-5p
TP53	hsa-miR-8085
TP53	hsa-miR-4736
TP53	hsa-miR-4763-3p
TP53	hsa-miR-1207-5p
TP53	hsa-miR-6797-5p
TP53	hsa-miR-1249-5p
TP53	hsa-miR-4644
TP53	hsa-miR-4306
TP53	hsa-miR-185-5p
TP53	hsa-miR-6722-3p
TP53	hsa-miR-1909-3p
TP53	hsa-miR-6133
TP53	hsa-miR-6130
TP53	hsa-miR-6129
TP53	hsa-miR-6127
TP53	hsa-miR-4510
TP53	hsa-miR-4419a
TP53	hsa-miR-1273f
TP53	hsa-miR-6760-5p
TP53	hsa-miR-5197-5p
TP53	hsa-miR-2110
TP53	hsa-miR-4531
TP53	hsa-miR-937-5p
TP53	hsa-miR-223-3p
TP53	hsa-miR-4697-3p
TP53	hsa-miR-6780b-5p
TP53	hsa-miR-4725-3p
TP53	hsa-miR-4271
TP53	hsa-miR-5703
TP53	hsa-miR-4516
TP53	hsa-miR-4434
TP53	hsa-miR-5702
TP53	hsa-miR-4795-5p
TP53	hsa-miR-4682
TP53	hsa-miR-194-3p
TP53	hsa-miR-5693
TP53	hsa-miR-622
TP53	hsa-miR-4650-5p
TP53	hsa-miR-1972
TP53	hsa-miR-1296-3p
TP53	hsa-miR-513b-3p
TP53	hsa-miR-6749-3p
TP53	hsa-miR-660-3p
TP53	hsa-miR-5193
TP53	hsa-miR-4286
TP53	hsa-miR-5196-3p
TP53	hsa-miR-5003-5p
TP53	hsa-miR-3065-5p
TP53	hsa-miR-3529-3p
TP53	hsa-miR-3165
TP53	hsa-miR-6880-5p
TP53	hsa-miR-8071
TP53	hsa-miR-6882-5p
TP53	hsa-miR-1264
TP53	hsa-miR-19a-3p
TP53	hsa-miR-377-3p
TP53	hsa-miR-300
TP53	hsa-miR-663a
TP53	hsa-miR-1228-3p
TP53	hsa-miR-151a-5p
TP53	hsa-miR-26a-1-3p
TP53	hsa-miR-28-5p
TP53	hsa-miR-125b-1-3p
TP53	hsa-miR-518c-3p
TP53	hsa-miR-638
TP53	hsa-miR-28-3p
TP53	hsa-miR-24-3p
TP53	hsa-miR-155-3p
TP53	hsa-miR-150-3p
TP53	hsa-miR-214-5p
TP53	hsa-miR-1225-3p
TP53	hsa-miR-1247-3p
TP53	hsa-miR-330-3p
TP53	hsa-miR-4276
TP53	hsa-miR-505-5p
TP53	hsa-miR-5587-3p
MYC	hsa-miR-24-3p
MYC	hsa-let-7a-5p
MYC	hsa-let-7g-5p
MYC	hsa-miR-34a-5p
MYC	hsa-miR-98-5p
MYC	hsa-let-7c-5p
MYC	hsa-miR-26a-5p
MYC	hsa-miR-145-5p
MYC	hsa-miR-21-5p
MYC	hsa-miR-34b-5p
MYC	hsa-miR-34c-5p
MYC	hsa-miR-17-5p
MYC	hsa-miR-20a-5p
MYC	hsa-miR-34b-3p
MYC	hsa-miR-378a-3p
MYC	hsa-miR-371a-3p
MYC	hsa-miR-373-3p
MYC	hsa-miR-451a
MYC	hsa-miR-33b-5p
MYC	hsa-miR-135a-5p
MYC	hsa-miR-449c-5p
MYC	hsa-miR-429
MYC	hsa-miR-335-5p
MYC	hsa-let-7f-5p
MYC	hsa-miR-320b
MYC	hsa-miR-744-5p
MYC	hsa-miR-423-5p
MYC	hsa-miR-320a
MYC	hsa-let-7b-5p
MYC	hsa-miR-148a-3p
MYC	hsa-miR-212-3p
MYC	hsa-miR-494-3p
MYC	hsa-miR-155-5p
MYC	hsa-miR-33a-5p
MYC	hsa-miR-1294
MYC	hsa-miR-30a-3p
MYC	hsa-miR-30d-3p
MYC	hsa-miR-30e-3p
MYC	hsa-miR-323a-3p
MYC	hsa-miR-449a
MYC	hsa-miR-940
MYC	hsa-miR-1304-5p
MYC	hsa-miR-1827
MYC	hsa-miR-2682-5p
MYC	hsa-miR-548au-3p
MYC	hsa-miR-8074
MYC	hsa-miR-4426
MYC	hsa-miR-4647
MYC	hsa-miR-4662b
MYC	hsa-miR-4289
MYC	hsa-miR-16-2-3p
MYC	hsa-miR-195-3p
MYC	hsa-miR-5197-5p
MYC	hsa-miR-6507-3p
MYC	hsa-miR-487b-3p
MYC	hsa-miR-7-5p
MYC	hsa-miR-93-5p
MYC	hsa-miR-324-3p
MYC	hsa-miR-184
MYC	hsa-miR-126-5p
MYC	hsa-miR-25-3p
MYC	hsa-miR-92a-2-5p
MYC	hsa-miR-92a-1-5p
MYC	hsa-miR-19b-2-5p
MYC	hsa-miR-19b-1-5p
MYC	hsa-miR-19a-3p
MYC	hsa-miR-106b-5p
MYC	hsa-miR-92a-3p
MYC	hsa-miR-92b-3p
MYC	hsa-miR-516a-5p
MYC	hsa-miR-455-3p
MYC	hsa-miR-4677-3p
MYC	hsa-miR-4510
MYC	hsa-miR-375
MYC	hsa-miR-3159
MYC	hsa-miR-30d-5p
MYC	hsa-miR-30c-5p
MYC	hsa-miR-23a-3p
MYC	hsa-miR-222-3p
MYC	hsa-miR-196b-5p
MYC	hsa-miR-196a-5p
MYC	hsa-miR-16-5p
MYC	hsa-miR-151a-5p
MYC	hsa-miR-148a-5p
MYC	hsa-miR-125a-3p
MYC	hsa-miR-125a-5p
MYC	hsa-miR-1248
MYC	hsa-let-7i-5p
MYC	hsa-let-7e-5p
MYC	hsa-let-7d-5p
MYC	hsa-miR-302a-5p
MYC	hsa-miR-3919
MYC	hsa-miR-4699-3p
MYC	hsa-miR-4797-5p
MYC	hsa-miR-6765-5p
MYC	hsa-miR-622
MYC	hsa-miR-135b-5p
MYC	hsa-miR-889-5p
MYC	hsa-miR-4668-5p
MYC	hsa-miR-4762-5p
MYC	hsa-miR-186-5p
MYC	hsa-miR-3133
MYC	hsa-miR-130a-3p
MYC	hsa-miR-25-5p
MYC	hsa-miR-185-5p
MYC	hsa-miR-29a-3p
MYC	hsa-miR-561-3p
MYC	hsa-miR-34a-3p
MYC	hsa-miR-599
MYC	hsa-miR-29b-3p
MYC	hsa-miR-129-2-3p
MYC	hsa-miR-3157-5p
MYC	hsa-miR-377-5p
MYC	hsa-miR-4316
MYC	hsa-miR-4432
MYC	hsa-miR-4691-3p
MYC	hsa-miR-512-5p
MYC	hsa-miR-513c-5p
MYC	hsa-miR-514b-5p
MYC	hsa-miR-586
MYC	hsa-miR-6086
MYC	hsa-miR-655-5p
CDKN1A	hsa-miR-942-5p
CDKN1A	hsa-miR-145-5p
CDKN1A	hsa-miR-182-5p
CDKN1A	hsa-miR-93-5p
CDKN1A	hsa-miR-657
CDKN1A	hsa-miR-654-3p
CDKN1A	hsa-miR-639
CDKN1A	hsa-miR-572
CDKN1A	hsa-miR-520h
CDKN1A	hsa-miR-520b
CDKN1A	hsa-miR-520a-3p
CDKN1A	hsa-miR-519e-3p
CDKN1A	hsa-miR-519d-3p
CDKN1A	hsa-miR-519b-3p
CDKN1A	hsa-miR-515-3p
CDKN1A	hsa-miR-423-3p
CDKN1A	hsa-miR-372-3p
CDKN1A	hsa-miR-363-3p
CDKN1A	hsa-miR-345-5p
CDKN1A	hsa-miR-299-5p
CDKN1A	hsa-miR-298
CDKN1A	hsa-miR-28-5p
CDKN1A	hsa-miR-20b-5p
CDKN1A	hsa-miR-20a-5p
CDKN1A	hsa-miR-208b-3p
CDKN1A	hsa-miR-208a-3p
CDKN1A	hsa-miR-17-5p
CDKN1A	hsa-miR-132-3p
CDKN1A	hsa-miR-125a-5p
CDKN1A	hsa-miR-106b-5p
CDKN1A	hsa-miR-503-5p
CDKN1A	hsa-miR-106a-5p
CDKN1A	hsa-miR-96-5p
CDKN1A	hsa-miR-302a-3p
CDKN1A	hsa-miR-146a-5p
CDKN1A	hsa-miR-146b-5p
CDKN1A	hsa-miR-519a-3p
CDKN1A	hsa-miR-10b-5p
CDKN1A	hsa-miR-519c-3p
CDKN1A	hsa-miR-335-5p
CDKN1A	hsa-miR-98-5p
CDKN1A	hsa-let-7f-5p
CDKN1A	hsa-let-7a-5p
CDKN1A	hsa-miR-1229-3p
CDKN1A	hsa-miR-505-5p
CDKN1A	hsa-miR-1260b
CDKN1A	hsa-miR-22-3p
CDKN1A	hsa-miR-15a-5p
CDKN1A	hsa-miR-16-5p
CDKN1A	hsa-miR-15b-5p
CDKN1A	hsa-miR-195-5p
CDKN1A	hsa-miR-373-5p
CDKN1A	hsa-miR-583
CDKN1A	hsa-miR-616-5p
CDKN1A	hsa-miR-939-5p
CDKN1A	hsa-miR-548m
CDKN1A	hsa-miR-4268
CDKN1A	hsa-miR-4531
CDKN1A	hsa-miR-4668-5p
CDKN1A	hsa-miR-1343-5p
CDKN1A	hsa-miR-371b-5p
CDKN1A	hsa-miR-5584-5p
CDKN1A	hsa-miR-6124
CDKN1A	hsa-miR-6827-5p
CDKN1A	hsa-miR-6873-5p
CDKN1A	hsa-miR-6880-5p
CDKN1A	hsa-miR-493-5p
CDKN1A	hsa-miR-3689d
CDKN1A	hsa-miR-4689
CDKN1A	hsa-miR-6851-5p
CDKN1A	hsa-miR-6858-5p
CDKN1A	hsa-miR-4658
CDKN1A	hsa-miR-5681a
CDKN1A	hsa-miR-6732-5p
CDKN1A	hsa-miR-6752-5p
CDKN1A	hsa-miR-6790-5p
CDKN1A	hsa-miR-6842-5p
CDKN1A	hsa-miR-7110-5p
CDKN1A	hsa-let-7b-5p
CDKN1A	hsa-let-7c-5p
CDKN1A	hsa-let-7d-5p
CDKN1A	hsa-let-7e-5p
CDKN1A	hsa-let-7g-5p
CDKN1A	hsa-let-7i-5p
CDKN1A	hsa-miR-3927-3p
CDKN1A	hsa-miR-4458
CDKN1A	hsa-miR-4500
CDKN1A	hsa-miR-4650-3p
CDKN1A	hsa-miR-6831-5p
CDKN1A	hsa-miR-7162-3p
CDKN1A	hsa-miR-4487
CDKN1A	hsa-miR-6802-5p
CDKN1A	hsa-miR-8078
CDKN1A	hsa-miR-101-3p
CDKN1A	hsa-miR-558
CDKN1A	hsa-miR-589-3p
CDKN1A	hsa-miR-3160-3p
CDKN1A	hsa-miR-4281
CDKN1A	hsa-miR-4455
CDKN1A	hsa-miR-4773
CDKN1A	hsa-miR-544b
CDKN1A	hsa-miR-5088-3p
CDKN1A	hsa-miR-6886-3p
CDKN1A	hsa-miR-1248
CDKN1A	hsa-miR-4659a-3p
CDKN1A	hsa-miR-4659b-3p
CDKN1A	hsa-miR-4778-3p
CDKN1A	hsa-miR-18a-3p
CDKN1A	hsa-miR-6752-3p
CDKN1A	hsa-miR-4681
CDKN1A	hsa-miR-5703
CDKN1A	hsa-miR-4516
CDKN1A	hsa-miR-4434
CDKN1A	hsa-miR-4290
CDKN1A	hsa-miR-6865-5p
CDKN1A	hsa-miR-6815-5p
CDKN1A	hsa-miR-582-5p
CDKN1A	hsa-miR-133a-3p
CDKN1A	hsa-miR-198
CDKN1A	hsa-miR-3659
CDKN1A	hsa-miR-574-5p
CDKN1A	hsa-miR-4682
CDKN1A	hsa-miR-4784
CDKN1A	hsa-miR-3150b-3p
CDKN1A	hsa-miR-578
CDKN1A	hsa-miR-147a
CDKN1A	hsa-miR-6818-5p
CDKN1A	hsa-miR-6882-3p
CDKN1A	hsa-miR-938
CDKN1A	hsa-miR-202-3p
CDKN1A	hsa-miR-581
CDKN1A	hsa-miR-512-5p
CDKN1A	hsa-miR-663a
CDKN1A	hsa-miR-181a-5p
CDKN1A	hsa-miR-203a-5p
CDKN1A	hsa-miR-95-3p
CDKN1A	hsa-miR-196a-5p
CDKN1A	hsa-miR-4295
CDKN1A	hsa-miR-1197
CDKN1A	hsa-miR-1207-5p
CDKN1A	hsa-miR-1233-5p
CDKN1A	hsa-miR-1237-5p
CDKN1A	hsa-miR-1273h-5p
CDKN1A	hsa-miR-1293
CDKN1A	hsa-miR-148a-3p
CDKN1A	hsa-miR-148b-3p
CDKN1A	hsa-miR-149-3p
CDKN1A	hsa-miR-152-3p
CDKN1A	hsa-miR-1537-5p
CDKN1A	hsa-miR-1825
CDKN1A	hsa-miR-1908-5p
CDKN1A	hsa-miR-1909-3p
CDKN1A	hsa-miR-1911-3p
CDKN1A	hsa-miR-1972
CDKN1A	hsa-miR-212-3p
CDKN1A	hsa-miR-2355-5p
CDKN1A	hsa-miR-30b-3p
CDKN1A	hsa-miR-3139
CDKN1A	hsa-miR-3150a-3p
CDKN1A	hsa-miR-3170
CDKN1A	hsa-miR-3175
CDKN1A	hsa-miR-3180-3p
CDKN1A	hsa-miR-3180
CDKN1A	hsa-miR-3196
CDKN1A	hsa-miR-3202
CDKN1A	hsa-miR-323a-5p
CDKN1A	hsa-miR-328-5p
CDKN1A	hsa-miR-3616-3p
CDKN1A	hsa-miR-3617-5p
CDKN1A	hsa-miR-365a-3p
CDKN1A	hsa-miR-365b-3p
CDKN1A	hsa-miR-3663-3p
CDKN1A	hsa-miR-3665
CDKN1A	hsa-miR-3689a-3p
CDKN1A	hsa-miR-3689b-3p
CDKN1A	hsa-miR-3689c
CDKN1A	hsa-miR-370-3p
CDKN1A	hsa-miR-3929
CDKN1A	hsa-miR-3937
CDKN1A	hsa-miR-4254
CDKN1A	hsa-miR-4257
CDKN1A	hsa-miR-4260
CDKN1A	hsa-miR-4265
CDKN1A	hsa-miR-4267
CDKN1A	hsa-miR-4289
CDKN1A	hsa-miR-4291
CDKN1A	hsa-miR-4296
CDKN1A	hsa-miR-4310
CDKN1A	hsa-miR-4322
CDKN1A	hsa-miR-4419b
CDKN1A	hsa-miR-4436a
CDKN1A	hsa-miR-4436b-3p
CDKN1A	hsa-miR-4461
CDKN1A	hsa-miR-4478
CDKN1A	hsa-miR-4483
CDKN1A	hsa-miR-4488
CDKN1A	hsa-miR-4505
CDKN1A	hsa-miR-450a-2-3p
CDKN1A	hsa-miR-4527
CDKN1A	hsa-miR-4533
CDKN1A	hsa-miR-4537
CDKN1A	hsa-miR-455-3p
CDKN1A	hsa-miR-4632-5p
CDKN1A	hsa-miR-4633-3p
CDKN1A	hsa-miR-4643
CDKN1A	hsa-miR-4645-5p
CDKN1A	hsa-miR-4648
CDKN1A	hsa-miR-4654
CDKN1A	hsa-miR-4673
CDKN1A	hsa-miR-4690-3p
CDKN1A	hsa-miR-4697-5p
CDKN1A	hsa-miR-4700-3p
CDKN1A	hsa-miR-4717-3p
CDKN1A	hsa-miR-4718
CDKN1A	hsa-miR-4719
CDKN1A	hsa-miR-4721
CDKN1A	hsa-miR-4724-5p
CDKN1A	hsa-miR-4728-5p
CDKN1A	hsa-miR-4731-5p
CDKN1A	hsa-miR-4763-3p
CDKN1A	hsa-miR-4769-5p
CDKN1A	hsa-miR-485-5p
CDKN1A	hsa-miR-486-3p
CDKN1A	hsa-miR-4999-5p
CDKN1A	hsa-miR-499a-5p
CDKN1A	hsa-miR-5000-3p
CDKN1A	hsa-miR-506-5p
CDKN1A	hsa-miR-5095
CDKN1A	hsa-miR-5571-5p
CDKN1A	hsa-miR-5572
CDKN1A	hsa-miR-567
CDKN1A	hsa-miR-5685
CDKN1A	hsa-miR-570-3p
CDKN1A	hsa-miR-576-5p
CDKN1A	hsa-miR-5787
CDKN1A	hsa-miR-6074
CDKN1A	hsa-miR-615-5p
CDKN1A	hsa-miR-619-3p
CDKN1A	hsa-miR-637
CDKN1A	hsa-miR-641
CDKN1A	hsa-miR-642a-3p
CDKN1A	hsa-miR-642b-3p
CDKN1A	hsa-miR-645
CDKN1A	hsa-miR-6500-5p
CDKN1A	hsa-miR-6501-3p
CDKN1A	hsa-miR-6503-5p
CDKN1A	hsa-miR-6508-3p
CDKN1A	hsa-miR-665
CDKN1A	hsa-miR-6721-5p
CDKN1A	hsa-miR-6722-3p
CDKN1A	hsa-miR-6735-5p
CDKN1A	hsa-miR-6737-5p
CDKN1A	hsa-miR-6740-5p
CDKN1A	hsa-miR-6753-3p
CDKN1A	hsa-miR-6753-5p
CDKN1A	hsa-miR-6759-5p
CDKN1A	hsa-miR-6761-5p
CDKN1A	hsa-miR-6763-5p
CDKN1A	hsa-miR-6765-3p
CDKN1A	hsa-miR-6778-5p
CDKN1A	hsa-miR-6779-5p
CDKN1A	hsa-miR-6780a-5p
CDKN1A	hsa-miR-6785-5p
CDKN1A	hsa-miR-6787-5p
CDKN1A	hsa-miR-6795-5p
CDKN1A	hsa-miR-6796-5p
CDKN1A	hsa-miR-6798-5p
CDKN1A	hsa-miR-6799-5p
CDKN1A	hsa-miR-6801-5p
CDKN1A	hsa-miR-6804-3p
CDKN1A	hsa-miR-6805-5p
CDKN1A	hsa-miR-6812-5p
CDKN1A	hsa-miR-6816-5p
CDKN1A	hsa-miR-6819-5p
CDKN1A	hsa-miR-6825-5p
CDKN1A	hsa-miR-6828-3p
CDKN1A	hsa-miR-6841-5p
CDKN1A	hsa-miR-6847-5p
CDKN1A	hsa-miR-6854-5p
CDKN1A	hsa-miR-6855-5p
CDKN1A	hsa-miR-6874-5p
CDKN1A	hsa-miR-6879-5p
CDKN1A	hsa-miR-6883-5p
CDKN1A	hsa-miR-6884-5p
CDKN1A	hsa-miR-6885-5p
CDKN1A	hsa-miR-6887-5p
CDKN1A	hsa-miR-6893-3p
CDKN1A	hsa-miR-708-5p
CDKN1A	hsa-miR-7107-3p
CDKN1A	hsa-miR-7109-5p
CDKN1A	hsa-miR-7151-3p
CDKN1A	hsa-miR-7157-5p
CDKN1A	hsa-miR-767-3p
CDKN1A	hsa-miR-7704
CDKN1A	hsa-miR-7843-5p
CDKN1A	hsa-miR-7974
CDKN1A	hsa-miR-8485
CDKN1A	hsa-miR-892c-5p
CDKN1A	hsa-miR-124-3p
CDKN1A	hsa-miR-1288-3p
CDKN1A	hsa-miR-1304-5p
CDKN1A	hsa-miR-1910-3p
CDKN1A	hsa-miR-2115-5p
CDKN1A	hsa-miR-2277-3p
CDKN1A	hsa-miR-3169
CDKN1A	hsa-miR-3668
CDKN1A	hsa-miR-3672
CDKN1A	hsa-miR-3714
CDKN1A	hsa-miR-3910
CDKN1A	hsa-miR-4329
CDKN1A	hsa-miR-4418
CDKN1A	hsa-miR-449b-3p
CDKN1A	hsa-miR-4504
CDKN1A	hsa-miR-4732-5p
CDKN1A	hsa-miR-4747-5p
CDKN1A	hsa-miR-5008-5p
CDKN1A	hsa-miR-506-3p
CDKN1A	hsa-miR-509-3-5p
CDKN1A	hsa-miR-509-5p
CDKN1A	hsa-miR-5196-5p
CDKN1A	hsa-miR-542-3p
CDKN1A	hsa-miR-548e-3p
CDKN1A	hsa-miR-6089
CDKN1A	hsa-miR-6511a-5p
CDKN1A	hsa-miR-6749-5p
CDKN1A	hsa-miR-6765-5p
CDKN1A	hsa-miR-6803-3p
CDKN1A	hsa-miR-6832-5p
CDKN1A	hsa-miR-6864-3p
CDKN1A	hsa-miR-6887-3p
CDKN1A	hsa-miR-873-3p
MAPK3	hsa-miR-483-5p
MAPK3	hsa-miR-320b
MAPK3	hsa-miR-423-3p
MAPK3	hsa-miR-34a-5p
MAPK3	hsa-miR-550a-3p
MAPK3	hsa-miR-9-3p
MAPK3	hsa-miR-375
MAL2	hsa-miR-335-5p
MAL2	hsa-miR-6739-3p
MAL2	hsa-miR-616-3p
MAL2	hsa-miR-1251-3p
MAL2	hsa-miR-375
MAL2	hsa-miR-374a-3p
MAL2	hsa-miR-6823-5p
MAL2	hsa-miR-4719
MAL2	hsa-miR-6715a-3p
MAL2	hsa-miR-3156-5p
PSMC2	hsa-miR-16-5p
PSMC2	hsa-miR-484
PSMC2	hsa-miR-599
PSMC2	hsa-miR-670-3p
PSMC2	hsa-miR-3161
PSMC2	hsa-miR-194-3p
PSMC2	hsa-miR-5693
PSMC2	hsa-miR-141-5p
CUL9	hsa-miR-335-5p
PSMA6	hsa-miR-30e-5p
PSMA6	hsa-let-7e-5p
PIK3CA	hsa-miR-124-3p
PIK3CA	hsa-miR-148b-3p
PIK3CA	hsa-miR-335-5p
PIK3CA	hsa-miR-17-5p
PIK3CA	hsa-miR-375
PIK3CA	hsa-miR-1-3p
PIK3CA	hsa-miR-155-5p
PIK3CA	hsa-miR-490-5p
PIK3CA	hsa-miR-203a-3p
PIK3CA	hsa-miR-139-5p
PIK3CA	hsa-miR-373-3p
PIK3CA	hsa-miR-422a
PIK3CA	hsa-miR-19a-3p
PIK3CA	hsa-miR-10b-5p
HRAS	hsa-let-7a-5p
HRAS	hsa-miR-143-3p
HRAS	hsa-miR-181a-5p
HRAS	hsa-let-7b-5p
HRAS	hsa-miR-181d-5p
HRAS	hsa-miR-615-3p
HRAS	hsa-miR-139-5p
HRAS	hsa-miR-663a
HRAS	hsa-miR-1199-3p
HRAS	hsa-miR-1268a
HRAS	hsa-miR-1268b
HRAS	hsa-miR-1908-3p
HRAS	hsa-miR-4292
HRAS	hsa-miR-4467
HRAS	hsa-miR-4632-3p
HRAS	hsa-miR-541-3p
HRAS	hsa-miR-585-3p
HRAS	hsa-miR-654-5p
HRAS	hsa-miR-6770-3p
HRAS	hsa-miR-6786-5p
HRAS	hsa-miR-6791-5p
POLR2H	hsa-miR-26b-5p
POLR2H	hsa-let-7b-5p
POLR2H	hsa-miR-10a-5p
PSMB8	hsa-miR-26b-5p
ASPM	hsa-miR-193b-3p
ASPM	hsa-miR-215-5p
ASPM	hsa-miR-192-5p
ASPM	hsa-miR-26b-5p
ASPM	hsa-let-7a-5p
ASPM	hsa-miR-218-5p
POLQ	hsa-miR-193b-3p
POLQ	hsa-miR-192-5p
POLQ	hsa-miR-30c-5p
POLQ	hsa-miR-1324
POLQ	hsa-miR-1912
POLQ	hsa-miR-1295b-5p
POLQ	hsa-miR-5683
POLQ	hsa-miR-7703
POLQ	hsa-miR-20a-5p
POLQ	hsa-miR-106b-5p
POLQ	hsa-miR-4659b-3p
POLQ	hsa-miR-4659a-3p
POLQ	hsa-miR-6875-3p
POLQ	hsa-miR-6833-5p
POLQ	hsa-miR-5591-3p
POLQ	hsa-miR-3190-3p
POLQ	hsa-miR-299-5p
POLQ	hsa-miR-4657
POLQ	hsa-miR-4491
POLQ	hsa-miR-576-3p
POLQ	hsa-miR-4482-5p
POLQ	hsa-miR-3130-5p
POLQ	hsa-miR-6811-5p
POLQ	hsa-miR-6511b-5p
POLQ	hsa-miR-4252
POLQ	hsa-miR-1273g-3p
POLQ	hsa-miR-5089-5p
POLQ	hsa-miR-4291
POLQ	hsa-miR-4769-5p
POLQ	hsa-miR-4654
POLQ	hsa-miR-6773-3p
POLQ	hsa-miR-215-3p
POLQ	hsa-miR-194-3p
POLQ	hsa-miR-761
POLQ	hsa-miR-3619-5p
POLQ	hsa-miR-214-3p
POLQ	hsa-miR-4519
POLQ	hsa-miR-922
POLQ	hsa-miR-6506-5p
POLQ	hsa-miR-619-5p
POLQ	hsa-miR-1976
POLQ	hsa-miR-3653-5p
POLQ	hsa-miR-6747-3p
POLQ	hsa-miR-6727-3p
POLQ	hsa-miR-4722-3p
POLQ	hsa-miR-6513-3p
POLQ	hsa-miR-8062
POLQ	hsa-miR-4661-5p
POLQ	hsa-miR-500a-3p
POLQ	hsa-miR-6720-5p
POLQ	hsa-miR-6512-3p
POLQ	hsa-miR-4672
POLQ	hsa-miR-664a-5p
POLQ	hsa-miR-4794
POLQ	hsa-miR-4793-3p
POLQ	hsa-miR-766-3p
POLQ	hsa-miR-6849-3p
POLQ	hsa-miR-92b-3p
POLQ	hsa-miR-92a-3p
POLQ	hsa-miR-367-3p
POLQ	hsa-miR-363-3p
POLQ	hsa-miR-32-5p
POLQ	hsa-miR-25-3p
POLQ	hsa-miR-508-5p
POLQ	hsa-miR-6768-5p
POLQ	hsa-miR-150-5p
POLQ	hsa-miR-4279
POLQ	hsa-miR-4634
POLQ	hsa-miR-3615
POLQ	hsa-miR-4638-5p
POLQ	hsa-miR-1307-3p
POLQ	hsa-miR-6741-3p
POLQ	hsa-miR-500b-3p
POLQ	hsa-miR-129-5p
POLQ	hsa-miR-8055
POLQ	hsa-miR-6864-3p
POLQ	hsa-miR-3672
POLQ	hsa-miR-6716-5p
POLQ	hsa-miR-1200
POLQ	hsa-miR-3670
POLQ	hsa-miR-544b
POLQ	hsa-miR-4324
POLQ	hsa-miR-93-5p
POLQ	hsa-miR-519d-3p
POLQ	hsa-miR-20b-5p
POLQ	hsa-miR-17-5p
RHOU	hsa-miR-374b-5p
RHOU	hsa-miR-452-5p
RHOU	hsa-miR-126-3p
PSMB6	hsa-miR-185-3p
PSMB6	hsa-miR-107
PSMB6	hsa-miR-92a-3p
PSME3	hsa-miR-7-5p
PSME3	hsa-miR-155-5p
PSME3	hsa-miR-124-3p
PSME3	hsa-miR-24-3p
PSME3	hsa-miR-16-5p
PSME3	hsa-let-7b-5p
PSME3	hsa-miR-484
PSME3	hsa-miR-324-5p
PSME3	hsa-miR-331-3p
PSME3	hsa-miR-583
PSME3	hsa-miR-548au-3p
PSME3	hsa-miR-539-5p
PSME3	hsa-miR-3117-5p
PSME3	hsa-miR-4311
PSME3	hsa-miR-6758-5p
PSME3	hsa-miR-6856-5p
PSME3	hsa-miR-6734-5p
PSME3	hsa-miR-7111-5p
PSME3	hsa-miR-6870-5p
PSME3	hsa-miR-4723-5p
PSME3	hsa-miR-5698
PSME3	hsa-miR-3175
PSME3	hsa-miR-8085
PSME3	hsa-miR-6731-5p
PSME3	hsa-miR-6878-5p
PSME3	hsa-miR-6797-5p
PSME3	hsa-miR-1249-5p
PSME3	hsa-miR-4644
PSME3	hsa-miR-4306
PSME3	hsa-miR-185-5p
PSME3	hsa-miR-6133
PSME3	hsa-miR-6130
PSME3	hsa-miR-6129
PSME3	hsa-miR-6127
PSME3	hsa-miR-4510
PSME3	hsa-miR-4419a
PSME3	hsa-miR-570-3p
PSME3	hsa-miR-4459
PSME3	hsa-miR-6794-5p
PSME3	hsa-miR-4716-3p
PSME3	hsa-miR-6760-5p
PSME3	hsa-miR-4779
PSME3	hsa-miR-6768-5p
PSME3	hsa-miR-186-3p
PSME3	hsa-miR-5692a
PSME3	hsa-miR-1276
PSME3	hsa-miR-7156-5p
PSME3	hsa-miR-4273
PSME3	hsa-miR-519e-5p
PSME3	hsa-miR-515-5p
PSME3	hsa-miR-2117
PSME3	hsa-miR-26b-3p
PSME3	hsa-miR-6861-5p
PSME3	hsa-miR-6862-3p
PSME3	hsa-miR-6784-3p
PSME3	hsa-miR-6742-3p
PSME3	hsa-miR-6791-5p
PSME3	hsa-miR-4292
PSME3	hsa-miR-3620-3p
PSME3	hsa-miR-6865-3p
PSME3	hsa-miR-504-5p
PSME3	hsa-miR-6750-3p
PSME3	hsa-miR-425-3p
PSME3	hsa-miR-1206
PSME3	hsa-miR-503-3p
PSME3	hsa-miR-34c-3p
PSME3	hsa-miR-32-5p
PSME3	hsa-miR-92b-3p
PSME3	hsa-miR-92a-3p
PSME3	hsa-miR-1273h-5p
PSME3	hsa-miR-1322
PSME3	hsa-miR-139-5p
PSME3	hsa-miR-30b-3p
PSME3	hsa-miR-30c-1-3p
PSME3	hsa-miR-30c-2-3p
PSME3	hsa-miR-3662
PSME3	hsa-miR-3689a-3p
PSME3	hsa-miR-3689b-3p
PSME3	hsa-miR-3689c
PSME3	hsa-miR-4684-5p
PSME3	hsa-miR-548c-3p
PSME3	hsa-miR-6779-5p
PSME3	hsa-miR-6780a-5p
PSME3	hsa-miR-6788-5p
PSME3	hsa-miR-887-5p
KNL1	hsa-miR-215-5p
KNL1	hsa-miR-192-5p
KNL1	hsa-miR-21-5p
KNL1	hsa-miR-633
KNL1	hsa-miR-3674
KNL1	hsa-miR-802
KNL1	hsa-miR-1179
KNL1	hsa-miR-4524b-3p
KNL1	hsa-miR-191-5p
KNL1	hsa-miR-127-5p
KNL1	hsa-miR-7843-3p
KNL1	hsa-miR-7977
KNL1	hsa-miR-4786-3p
KNL1	hsa-miR-383-3p
KNL1	hsa-miR-25-5p
KNL1	hsa-miR-3160-3p
KNL1	hsa-miR-3929
KNL1	hsa-miR-4327
KNL1	hsa-miR-4419b
KNL1	hsa-miR-4478
KNL1	hsa-miR-4487
KNL1	hsa-miR-455-3p
KNL1	hsa-miR-4649-3p
KNL1	hsa-miR-4695-5p
KNL1	hsa-miR-4722-5p
KNL1	hsa-miR-485-5p
KNL1	hsa-miR-558
KNL1	hsa-miR-6087
KNL1	hsa-miR-6499-3p
KNL1	hsa-miR-6516-5p
KNL1	hsa-miR-665
KNL1	hsa-miR-6746-5p
KNL1	hsa-miR-6771-5p
KNL1	hsa-miR-6840-3p
KNL1	hsa-miR-6884-5p
KNL1	hsa-miR-7160-5p
TMEM255B	hsa-miR-4468
TMEM255B	hsa-miR-4761-5p
MSANTD2	hsa-miR-30e-5p
MSANTD2	hsa-let-7b-5p
MSANTD2	hsa-miR-1304-5p
MSANTD2	hsa-miR-6765-5p
MSANTD2	hsa-miR-6807-5p
MSANTD2	hsa-miR-6894-5p
MSANTD2	hsa-miR-4722-5p
MSANTD2	hsa-miR-1827
MSANTD2	hsa-miR-1233-3p
MSANTD2	hsa-miR-1225-3p
MSANTD2	hsa-miR-6840-3p
MSANTD2	hsa-miR-665
MSANTD2	hsa-miR-4433a-3p
MSANTD2	hsa-miR-4459
MSANTD2	hsa-miR-940
MSANTD2	hsa-miR-6893-5p
MSANTD2	hsa-miR-6808-5p
MSANTD2	hsa-miR-3159
MSANTD2	hsa-miR-587
MSANTD2	hsa-miR-4709-3p
MSANTD2	hsa-miR-5581-3p
MSANTD2	hsa-miR-7155-3p
MSANTD2	hsa-miR-3136-3p
MSANTD2	hsa-miR-3185
MSANTD2	hsa-miR-5681a
MSANTD2	hsa-miR-892b
MSANTD2	hsa-miR-193b-3p
MSANTD2	hsa-miR-193a-3p
MSANTD2	hsa-miR-8055
MSANTD2	hsa-miR-6868-3p
MSANTD2	hsa-miR-3667-3p
MSANTD2	hsa-miR-6734-3p
MSANTD2	hsa-miR-141-5p
MSANTD2	hsa-miR-1243
MSANTD2	hsa-miR-3654
GMFB	hsa-miR-145-5p
GMFB	hsa-miR-30a-5p
GMFB	hsa-miR-24-3p
GMFB	hsa-miR-186-5p
GMFB	hsa-miR-196a-5p
GMFB	hsa-miR-19a-3p
GMFB	hsa-miR-19b-3p
GMFB	hsa-miR-1468-3p
GMFB	hsa-miR-548f-5p
GMFB	hsa-miR-548g-5p
GMFB	hsa-miR-548x-5p
GMFB	hsa-miR-548aj-5p
GMFB	hsa-miR-548aw
GMFB	hsa-miR-548au-3p
GMFB	hsa-miR-6499-3p
GMFB	hsa-miR-6868-5p
GMFB	hsa-miR-302a-5p
GMFB	hsa-miR-1264
GMFB	hsa-miR-7844-5p
GMFB	hsa-miR-548t-5p
GMFB	hsa-miR-548az-5p
GMFB	hsa-miR-548n
GMFB	hsa-miR-34c-5p
GMFB	hsa-miR-34a-5p
GMFB	hsa-miR-449a
GMFB	hsa-miR-449b-5p
GMFB	hsa-miR-4531
GMFB	hsa-miR-513b-5p
GMFB	hsa-miR-5703
GMFB	hsa-miR-4516
GMFB	hsa-miR-4434
GMFB	hsa-miR-4254
GMFB	hsa-miR-6791-5p
GMFB	hsa-miR-4292
GMFB	hsa-miR-4308
GMFB	hsa-miR-125b-2-3p
GMFB	hsa-miR-4457
GMFB	hsa-miR-6507-3p
GMFB	hsa-miR-2114-5p
GMFB	hsa-miR-301a-3p
GMFB	hsa-miR-130b-3p
GMFB	hsa-miR-4295
GMFB	hsa-miR-130a-3p
GMFB	hsa-miR-454-3p
GMFB	hsa-miR-3666
GMFB	hsa-miR-301b-3p

## Sheet: super enhancer regulation
gene	super enhancer
PPP2R1B	SE_00_00100108
PPP2R1B	SE_00_00300252
PPP2R1B	SE_00_01000787
PPP2R1B	SE_00_01400056
PPP2R1B	SE_00_01400435
PPP2R1B	SE_00_01500246
PPP2R1B	SE_00_02200304
PPP2R1B	SE_00_02300931
PPP2R1B	SE_00_02500196
PPP2R1B	SE_00_02600113
PPP2R1B	SE_00_02900116
PPP2R1B	SE_00_03200308
PPP2R1B	SE_00_03300293
PPP2R1B	SE_00_03400306
PPP2R1B	SE_00_03800220
PPP2R1B	SE_00_04100231
PPP2R1B	SE_00_04200765
PPP2R1B	SE_01_01900553
PPP2R1B	SE_01_02900185
PPP2R1B	SE_01_05600772
PPP2R1B	SE_01_06300331
PPP2R1B	SE_01_06900424
PPP2R1B	SE_01_07000611
PPP2R1B	SE_01_07200380
PPP2R1B	SE_01_07300449
PPP2R1B	SE_01_07400697
PPP2R1B	SE_01_07500490
PPP2R1B	SE_01_07600880
PPP2R1B	SE_01_07700624
PPP2R1B	SE_01_08100566
PPP2R1B	SE_01_08200049
PPP2R1B	SE_01_08300711
PPP2R1B	SE_01_08500473
PPP2R1B	SE_01_08600850
PPP2R1B	SE_01_08700587
PPP2R1B	SE_01_08800588
PPP2R1B	SE_01_09000538
PPP2R1B	SE_01_09100682
PPP2R1B	SE_01_09200370
PPP2R1B	SE_02_03200119
PPP2R1B	SE_02_03300475
PPP2R1B	SE_02_04700243
PPP2R1B	SE_02_05400945
PPP2R1B	SE_02_05500694
PPP2R1B	SE_02_08100438
PPP2R1B	SE_02_09300237
PPP2R1B	SE_02_16800604
PPP2R1B	SE_02_17100469
PPP2R1B	SE_02_17200469
PPP2R1B	SE_02_17400147
PPP2R1B	SE_02_17500359
PPP2R1B	SE_02_19300152
PPP2R1B	SE_02_19400181
PPP2R1B	SE_02_20700446
PPP2R1B	SE_02_20900432
PPP2R1B	SE_02_21000090
PPP2R1B	SE_02_21100267
PPP2R1B	SE_02_21100291
PPP2R1B	SE_02_26100704
PPP2R1B	SE_02_26200809
PPP2R1B	SE_02_26300963
PPP2R1B	SE_02_26500719
PPP2R1B	SE_02_28600568
PPP2R1B	SE_02_32500005
PPP2R1B	SE_02_32600003
PPP2R1B	SE_02_32700002
PPP2R1B	SE_02_35000051
PPP2R1B	SE_02_36600158
PPP2R1B	SE_02_36700521
PPP2R1B	SE_02_37200568
PPP2R1B	SE_02_40800170
PPP2R1B	SE_02_40900192
PSMD10	SE_02_24200987
ADCY1	SE_02_18100294
ADCY1	SE_02_18300268
ADCY1	SE_02_18300469
ADCY1	SE_02_18400827
ADCY1	SE_02_18500521
ADCY1	SE_02_27500597
ADCY1	SE_02_35900939
CSMD2	SE_02_01700730
CSMD2	SE_02_15800561
KANK3	SE_01_09000757
FOS	SE_00_00100115
FOS	SE_00_00300366
FOS	SE_00_00400388
FOS	SE_00_00600073
FOS	SE_00_00800737
FOS	SE_00_01001275
FOS	SE_00_01100264
FOS	SE_00_01600201
FOS	SE_00_02000192
FOS	SE_00_02200045
FOS	SE_00_02401323
FOS	SE_00_02500013
FOS	SE_00_02600022
FOS	SE_00_02700907
FOS	SE_00_02900759
FOS	SE_00_03000258
FOS	SE_00_03100043
FOS	SE_00_03200239
FOS	SE_00_03200247
FOS	SE_00_03400151
FOS	SE_00_03500089
FOS	SE_00_03600087
FOS	SE_00_03800065
FOS	SE_00_03900772
FOS	SE_00_04000046
FOS	SE_00_04100142
FOS	SE_00_04200609
FOS	SE_00_04300033
FOS	SE_00_04400703
FOS	SE_01_01901022
FOS	SE_01_02300501
FOS	SE_01_02400049
FOS	SE_01_03600125
FOS	SE_01_03600498
FOS	SE_01_03700095
FOS	SE_01_04100424
FOS	SE_01_04400758
FOS	SE_01_04500144
FOS	SE_01_04600052
FOS	SE_01_04700069
FOS	SE_01_05200041
FOS	SE_01_05601054
FOS	SE_01_06400090
FOS	SE_01_06600256
FOS	SE_01_06900129
FOS	SE_01_07000306
FOS	SE_01_07100045
FOS	SE_01_07200103
FOS	SE_01_07300175
FOS	SE_01_07400252
FOS	SE_01_07500113
FOS	SE_01_07600843
FOS	SE_01_07600892
FOS	SE_01_07700239
FOS	SE_01_07800351
FOS	SE_01_07900050
FOS	SE_01_08000542
FOS	SE_01_08100248
FOS	SE_01_08200175
FOS	SE_01_08300203
FOS	SE_01_08400196
FOS	SE_01_08500123
FOS	SE_01_08600360
FOS	SE_01_08700239
FOS	SE_01_08800123
FOS	SE_01_08900182
FOS	SE_01_09000111
FOS	SE_01_09100509
FOS	SE_01_09200239
FOS	SE_02_02100360
FOS	SE_02_02100547
FOS	SE_02_02200546
FOS	SE_02_02300397
FOS	SE_02_02500541
FOS	SE_02_02600043
FOS	SE_02_03200483
FOS	SE_02_03300433
FOS	SE_02_03900878
FOS	SE_02_04700152
FOS	SE_02_05000021
FOS	SE_02_06400048
FOS	SE_02_06500142
FOS	SE_02_06600064
FOS	SE_02_06700092
FOS	SE_02_08600322
FOS	SE_02_08600945
FOS	SE_02_09300542
FOS	SE_02_09700177
FOS	SE_02_09900153
FOS	SE_02_10000018
FOS	SE_02_10100067
FOS	SE_02_10200150
FOS	SE_02_10300117
FOS	SE_02_10400078
FOS	SE_02_10500124
FOS	SE_02_12400382
FOS	SE_02_12500083
FOS	SE_02_13800298
FOS	SE_02_14000254
FOS	SE_02_14400172
FOS	SE_02_14700001
FOS	SE_02_14800369
FOS	SE_02_16800185
FOS	SE_02_17100048
FOS	SE_02_17200070
FOS	SE_02_17500163
FOS	SE_02_17600708
FOS	SE_02_19100106
FOS	SE_02_19200040
FOS	SE_02_19200056
FOS	SE_02_19400335
FOS	SE_02_19500057
FOS	SE_02_19600023
FOS	SE_02_19600309
FOS	SE_02_19800017
FOS	SE_02_19900161
FOS	SE_02_20400059
FOS	SE_02_20400141
FOS	SE_02_20400186
FOS	SE_02_20500048
FOS	SE_02_20600044
FOS	SE_02_20600125
FOS	SE_02_20800285
FOS	SE_02_20900971
FOS	SE_02_21000214
FOS	SE_02_21600994
FOS	SE_02_23100598
FOS	SE_02_23200300
FOS	SE_02_23400538
FOS	SE_02_23600043
FOS	SE_02_23600081
FOS	SE_02_23600475
FOS	SE_02_23700357
FOS	SE_02_23700413
FOS	SE_02_23700525
FOS	SE_02_23700618
FOS	SE_02_24000383
FOS	SE_02_24000613
FOS	SE_02_24000767
FOS	SE_02_24100006
FOS	SE_02_24200012
FOS	SE_02_25500217
FOS	SE_02_25600244
FOS	SE_02_25700113
FOS	SE_02_27500403
FOS	SE_02_28400414
FOS	SE_02_28400692
FOS	SE_02_32500922
FOS	SE_02_32501243
FOS	SE_02_32600517
FOS	SE_02_32800429
FOS	SE_02_33700080
FOS	SE_02_34200239
FOS	SE_02_34200804
FOS	SE_02_34300326
FOS	SE_02_34600362
FOS	SE_02_34700142
FOS	SE_02_35200500
FOS	SE_02_35300067
FOS	SE_02_35400134
FOS	SE_02_35600104
FOS	SE_02_35600218
FOS	SE_02_36100564
FOS	SE_02_36600022
FOS	SE_02_36700237
FOS	SE_02_36700392
FOS	SE_02_36800259
FOS	SE_02_36800491
FOS	SE_02_37200455
FOS	SE_02_37300345
FOS	SE_02_38100105
FOS	SE_02_38200089
FOS	SE_02_39601487
FOS	SE_02_39601977
FOS	SE_02_40800227
FOS	SE_02_40900202
FOS	SE_02_41500193
FOS	SE_02_41700279
FOS	SE_02_41800153
FOS	SE_02_42200488
FOS	SE_03_00100173
FOS	SE_03_00200084
FOS	SE_03_00200180
NFKBIA	SE_00_00300582
NFKBIA	SE_00_00500612
NFKBIA	SE_00_00600503
NFKBIA	SE_00_00600755
NFKBIA	SE_00_00700263
NFKBIA	SE_00_00800196
NFKBIA	SE_00_00900569
NFKBIA	SE_00_01100659
NFKBIA	SE_00_02100775
NFKBIA	SE_00_02400408
NFKBIA	SE_00_02700268
NFKBIA	SE_00_03100788
NFKBIA	SE_00_03400638
NFKBIA	SE_00_03400772
NFKBIA	SE_00_03500388
NFKBIA	SE_00_03900494
NFKBIA	SE_00_04000547
NFKBIA	SE_00_04101173
NFKBIA	SE_00_04200689
NFKBIA	SE_00_04400110
NFKBIA	SE_01_00600293
NFKBIA	SE_01_01200056
NFKBIA	SE_01_02900651
NFKBIA	SE_01_03600365
NFKBIA	SE_01_03700192
NFKBIA	SE_01_03900496
NFKBIA	SE_01_05700397
NFKBIA	SE_01_06900079
NFKBIA	SE_01_07100584
NFKBIA	SE_01_07200235
NFKBIA	SE_01_07300198
NFKBIA	SE_01_07400308
NFKBIA	SE_01_07500117
NFKBIA	SE_01_07600611
NFKBIA	SE_01_07700344
NFKBIA	SE_01_07800381
NFKBIA	SE_01_07900043
NFKBIA	SE_01_08000328
NFKBIA	SE_01_08100714
NFKBIA	SE_01_08200081
NFKBIA	SE_01_08300286
NFKBIA	SE_01_08400195
NFKBIA	SE_01_08500461
NFKBIA	SE_01_08700098
NFKBIA	SE_01_08800415
NFKBIA	SE_01_08800615
NFKBIA	SE_01_08900141
NFKBIA	SE_01_09000062
NFKBIA	SE_01_09100611
NFKBIA	SE_01_09200253
NFKBIA	SE_02_00200064
NFKBIA	SE_02_00200339
NFKBIA	SE_02_01500263
NFKBIA	SE_02_01500404
NFKBIA	SE_02_01800245
NFKBIA	SE_02_02300420
NFKBIA	SE_02_02400332
NFKBIA	SE_02_02700562
NFKBIA	SE_02_03200715
NFKBIA	SE_02_03800315
NFKBIA	SE_02_04300068
NFKBIA	SE_02_04300400
NFKBIA	SE_02_04800660
NFKBIA	SE_02_04900617
NFKBIA	SE_02_05000217
NFKBIA	SE_02_05300132
NFKBIA	SE_02_05500442
NFKBIA	SE_02_08100320
NFKBIA	SE_02_08100617
NFKBIA	SE_02_08200040
NFKBIA	SE_02_08400059
NFKBIA	SE_02_08500032
NFKBIA	SE_02_08600319
NFKBIA	SE_02_08700193
NFKBIA	SE_02_09300204
NFKBIA	SE_02_09600038
NFKBIA	SE_02_10100503
NFKBIA	SE_02_10200453
NFKBIA	SE_02_10300035
NFKBIA	SE_02_10500633
NFKBIA	SE_02_10700543
NFKBIA	SE_02_11000634
NFKBIA	SE_02_11100381
NFKBIA	SE_02_11200201
NFKBIA	SE_02_12400601
NFKBIA	SE_02_14800297
NFKBIA	SE_02_16400022
NFKBIA	SE_02_16500024
NFKBIA	SE_02_16900318
NFKBIA	SE_02_17000521
NFKBIA	SE_02_17201383
NFKBIA	SE_02_17300256
NFKBIA	SE_02_17500196
NFKBIA	SE_02_17700217
NFKBIA	SE_02_19400193
NFKBIA	SE_02_21000366
NFKBIA	SE_02_21600457
NFKBIA	SE_02_22800063
NFKBIA	SE_02_23700089
NFKBIA	SE_02_25700101
NFKBIA	SE_02_26100557
NFKBIA	SE_02_26300870
NFKBIA	SE_02_27400432
NFKBIA	SE_02_28600367
NFKBIA	SE_02_29400732
NFKBIA	SE_02_29500391
NFKBIA	SE_02_30500312
NFKBIA	SE_02_31000420
NFKBIA	SE_02_31200475
NFKBIA	SE_02_32501074
NFKBIA	SE_02_32600402
NFKBIA	SE_02_36200280
NFKBIA	SE_02_36800606
NFKBIA	SE_02_37600165
NFKBIA	SE_02_39601808
NFKBIA	SE_02_39700142
NFKBIA	SE_02_39800372
NFKBIA	SE_02_39900161
NFKBIA	SE_02_40100063
NFKBIA	SE_02_40200029
NFKBIA	SE_02_40800424
NFKBIA	SE_02_41900497
NFKBIA	SE_03_00400071
NFKBIA	SE_03_00500060
NFKBIA	SE_03_00700050
NFKBIA	SE_03_00800080
NFKBIA	SE_03_00900057
NFKBIA	SE_03_01000049
NFKBIA	SE_03_01100112
NFKBIA	SE_03_01300642
NFKBIA	SE_03_01300910
NFKBIA	SE_03_01400039
NFKBIA	SE_03_01500061
NFKBIA	SE_03_01600152
PSMA5	SE_02_26100494
PSMA5	SE_02_26200322
TP53	SE_02_32800143
MYC	SE_00_00300410
MYC	SE_00_01100636
MYC	SE_00_02400620
MYC	SE_00_02500548
MYC	SE_00_02600254
MYC	SE_00_03300413
MYC	SE_00_04100810
MYC	SE_01_00600199
MYC	SE_01_01200076
MYC	SE_01_02200125
MYC	SE_01_02600599
MYC	SE_01_02700644
MYC	SE_01_02900270
MYC	SE_01_02900653
MYC	SE_01_03400252
MYC	SE_01_03600003
MYC	SE_01_03600506
MYC	SE_01_04100632
MYC	SE_01_04100675
MYC	SE_01_04500531
MYC	SE_01_04500976
MYC	SE_01_05300331
MYC	SE_01_05600857
MYC	SE_01_05800222
MYC	SE_01_05900056
MYC	SE_01_06100209
MYC	SE_01_06200159
MYC	SE_01_06400365
MYC	SE_01_06800142
MYC	SE_01_06800187
MYC	SE_01_06800301
MYC	SE_01_06900609
MYC	SE_01_07200911
MYC	SE_01_07500743
MYC	SE_01_08200693
MYC	SE_01_08200798
MYC	SE_01_08401345
MYC	SE_01_08401559
MYC	SE_01_08500958
MYC	SE_01_09200995
MYC	SE_02_00500105
MYC	SE_02_00500331
MYC	SE_02_01000148
MYC	SE_02_01100100
MYC	SE_02_01400376
MYC	SE_02_01700590
MYC	SE_02_02100027
MYC	SE_02_02100095
MYC	SE_02_03801107
MYC	SE_02_04300348
MYC	SE_02_05200198
MYC	SE_02_05600544
MYC	SE_02_05600960
MYC	SE_02_05600968
MYC	SE_02_05700837
MYC	SE_02_05700870
MYC	SE_02_07100039
MYC	SE_02_07200005
MYC	SE_02_07300499
MYC	SE_02_08000296
MYC	SE_02_08600105
MYC	SE_02_08600729
MYC	SE_02_08700306
MYC	SE_02_09300292
MYC	SE_02_09500243
MYC	SE_02_09500610
MYC	SE_02_09600314
MYC	SE_02_09700320
MYC	SE_02_09700618
MYC	SE_02_09900305
MYC	SE_02_09900572
MYC	SE_02_10500321
MYC	SE_02_10500881
MYC	SE_02_10600512
MYC	SE_02_10700195
MYC	SE_02_10700211
MYC	SE_02_10800237
MYC	SE_02_11000958
MYC	SE_02_11100390
MYC	SE_02_11100399
MYC	SE_02_11600365
MYC	SE_02_14300206
MYC	SE_02_15100656
MYC	SE_02_16200325
MYC	SE_02_16300254
MYC	SE_02_16400185
MYC	SE_02_16500118
MYC	SE_02_16600293
MYC	SE_02_16600370
MYC	SE_02_16700224
MYC	SE_02_16700507
MYC	SE_02_16800297
MYC	SE_02_18200106
MYC	SE_02_18900007
MYC	SE_02_18900022
MYC	SE_02_19800004
MYC	SE_02_21200102
MYC	SE_02_22700148
MYC	SE_02_22800149
MYC	SE_02_22800411
MYC	SE_02_23600576
MYC	SE_02_23700173
MYC	SE_02_24100565
MYC	SE_02_24600040
MYC	SE_02_25000005
MYC	SE_02_25800132
MYC	SE_02_25900191
MYC	SE_02_26000260
MYC	SE_02_26200410
MYC	SE_02_26400711
MYC	SE_02_26800238
MYC	SE_02_27400244
MYC	SE_02_28100155
MYC	SE_02_28400383
MYC	SE_02_29300220
MYC	SE_02_29400221
MYC	SE_02_29400247
MYC	SE_02_29500285
MYC	SE_02_30500552
MYC	SE_02_31700856
MYC	SE_02_31700926
MYC	SE_02_31800063
MYC	SE_02_32300125
MYC	SE_02_34700455
MYC	SE_02_35200555
MYC	SE_02_35300249
MYC	SE_02_35600113
MYC	SE_02_35800212
MYC	SE_02_36100147
MYC	SE_02_36900253
MYC	SE_02_37200567
MYC	SE_02_37300303
MYC	SE_02_37500298
MYC	SE_02_37900253
MYC	SE_02_39500131
MYC	SE_02_39500607
MYC	SE_02_39600484
MYC	SE_02_39800244
MYC	SE_02_39900020
MYC	SE_02_39900389
MYC	SE_02_40000015
MYC	SE_02_40100013
MYC	SE_02_40100211
MYC	SE_02_40200011
MYC	SE_02_41500089
MYC	SE_02_41500387
MYC	SE_02_42200231
MYC	SE_02_42400064
MYC	SE_02_42500059
MYC	SE_02_42600167
MYC	SE_02_42700135
MYC	SE_02_43300234
MYC	SE_03_00100440
MYC	SE_03_00200124
MYC	SE_03_00200223
MYC	SE_03_00300118
MYC	SE_03_00300218
MYC	SE_03_00400182
MYC	SE_03_00400280
MYC	SE_03_00500193
MYC	SE_03_00700114
MYC	SE_03_00800177
MYC	SE_03_00900208
MYC	SE_03_01000187
MYC	SE_03_01100337
MYC	SE_03_01300190
MYC	SE_03_01400132
MYC	SE_03_01400361
MYC	SE_03_01500157
MYC	SE_03_01600142
CDKN1A	SE_00_00500331
CDKN1A	SE_00_00600607
CDKN1A	SE_00_01100772
CDKN1A	SE_00_01500278
CDKN1A	SE_00_02000927
CDKN1A	SE_00_02300443
CDKN1A	SE_00_02900359
CDKN1A	SE_00_03100944
CDKN1A	SE_00_03600889
CDKN1A	SE_01_02000304
CDKN1A	SE_01_02500250
CDKN1A	SE_01_02700193
CDKN1A	SE_01_02900467
CDKN1A	SE_01_03800215
CDKN1A	SE_01_04100571
CDKN1A	SE_01_04501014
CDKN1A	SE_01_06600549
CDKN1A	SE_01_07500932
CDKN1A	SE_01_08801316
CDKN1A	SE_01_09100811
CDKN1A	SE_01_09200894
CDKN1A	SE_02_01400294
CDKN1A	SE_02_01500294
CDKN1A	SE_02_03200322
CDKN1A	SE_02_03900487
CDKN1A	SE_02_04000354
CDKN1A	SE_02_05000037
CDKN1A	SE_02_05500635
CDKN1A	SE_02_05600964
CDKN1A	SE_02_05700850
CDKN1A	SE_02_06300528
CDKN1A	SE_02_08100153
CDKN1A	SE_02_08800636
CDKN1A	SE_02_09100399
CDKN1A	SE_02_09200203
CDKN1A	SE_02_09300098
CDKN1A	SE_02_09700280
CDKN1A	SE_02_09900424
CDKN1A	SE_02_10100868
CDKN1A	SE_02_10500301
CDKN1A	SE_02_10600220
CDKN1A	SE_02_11200165
CDKN1A	SE_02_11300101
CDKN1A	SE_02_13100894
CDKN1A	SE_02_17101046
CDKN1A	SE_02_17200793
CDKN1A	SE_02_17300861
CDKN1A	SE_02_17500210
CDKN1A	SE_02_18200599
CDKN1A	SE_02_18500558
CDKN1A	SE_02_19600329
CDKN1A	SE_02_20901099
CDKN1A	SE_02_21000742
CDKN1A	SE_02_21100806
CDKN1A	SE_02_21300517
CDKN1A	SE_02_21600683
CDKN1A	SE_02_24200400
CDKN1A	SE_02_24300524
CDKN1A	SE_02_24400484
CDKN1A	SE_02_25500534
CDKN1A	SE_02_25600365
CDKN1A	SE_02_26100670
CDKN1A	SE_02_26200759
CDKN1A	SE_02_26400994
CDKN1A	SE_02_26500448
CDKN1A	SE_02_29900441
CDKN1A	SE_02_30101323
CDKN1A	SE_02_30700461
CDKN1A	SE_02_31500298
CDKN1A	SE_02_31900659
CDKN1A	SE_02_32000611
CDKN1A	SE_02_32100622
CDKN1A	SE_02_33100197
CDKN1A	SE_02_33200161
CDKN1A	SE_02_33300210
CDKN1A	SE_02_33400212
CDKN1A	SE_02_33500233
CDKN1A	SE_02_34200962
CDKN1A	SE_02_35600289
CDKN1A	SE_02_35800451
CDKN1A	SE_02_36300708
CDKN1A	SE_02_36600364
CDKN1A	SE_02_37200385
CDKN1A	SE_02_37800335
CDKN1A	SE_02_38700286
CDKN1A	SE_02_39600217
CDKN1A	SE_02_39800342
CDKN1A	SE_02_40200224
CDKN1A	SE_02_40700289
CDKN1A	SE_02_40800441
CDKN1A	SE_02_40900390
CDKN1A	SE_02_41000320
CDKN1A	SE_02_41200264
CDKN1A	SE_02_43600259
CDKN1A	SE_03_00300365
MAPK3	SE_00_03500309
MAPK3	SE_02_21400007
MAPK3	SE_02_41500173
MAPK3	SE_02_41700027
MAPK3	SE_02_41800063
MAL2	SE_00_01101211
MAL2	SE_01_04100548
MAL2	SE_01_05800019
MAL2	SE_01_05900193
MAL2	SE_02_08600495
MAL2	SE_02_09700702
MAL2	SE_02_09900284
MAL2	SE_02_10500718
MAL2	SE_02_16600313
MAL2	SE_02_18600124
MAL2	SE_02_19600182
MAL2	SE_02_19600303
MAL2	SE_02_35300422
MAL2	SE_02_36100256
MAL2	SE_03_00300379
PSMC2	SE_02_20900676
PSMC2	SE_02_28000322
CUL9	SE_01_07500698
CUL9	SE_02_38200510
PSMA6	SE_00_00300259
PSMA6	SE_00_02000692
PSMA6	SE_00_02900372
PSMA6	SE_00_03100292
PSMA6	SE_00_03600595
PSMA6	SE_00_04100796
PSMA6	SE_00_04200553
PSMA6	SE_00_04500187
PSMA6	SE_01_02200154
PSMA6	SE_01_02500106
PSMA6	SE_01_04300230
PSMA6	SE_01_04400232
PSMA6	SE_01_05500590
PSMA6	SE_01_08501135
PSMA6	SE_02_01400392
PSMA6	SE_02_02100842
PSMA6	SE_02_03100132
PSMA6	SE_02_03400209
PSMA6	SE_02_03500188
PSMA6	SE_02_03800109
PSMA6	SE_02_05100140
PSMA6	SE_02_05200265
PSMA6	SE_02_05800203
PSMA6	SE_02_05900196
PSMA6	SE_02_06000214
PSMA6	SE_02_07900184
PSMA6	SE_02_10100643
PSMA6	SE_02_10300380
PSMA6	SE_02_11400284
PSMA6	SE_02_12200297
PSMA6	SE_02_16200212
PSMA6	SE_02_16300188
PSMA6	SE_02_16700814
PSMA6	SE_02_16800506
PSMA6	SE_02_17600933
PSMA6	SE_02_20200204
PSMA6	SE_02_22100341
PSMA6	SE_02_22300056
PSMA6	SE_02_22500162
PSMA6	SE_02_23300698
PSMA6	SE_02_23400999
PSMA6	SE_02_24700141
PSMA6	SE_02_32500473
PSMA6	SE_02_32600428
PSMA6	SE_02_32701126
PSMA6	SE_02_34200429
PSMA6	SE_02_34200691
PSMA6	SE_02_34300528
PSMA6	SE_02_34300617
PSMA6	SE_02_34500359
PSMA6	SE_02_34800138
PSMA6	SE_02_34900184
PSMA6	SE_02_36000238
PSMA6	SE_02_36200080
PSMA6	SE_02_36300178
PSMA6	SE_02_40300359
PSMA6	SE_03_01301032
PIK3CA	SE_00_00301131
PIK3CA	SE_00_03900672
PIK3CA	SE_00_04001008
PIK3CA	SE_02_06500913
PIK3CA	SE_02_21300544
PIK3CA	SE_02_22800495
HRAS	SE_02_10600238
HRAS	SE_02_39601294
POLR2H	SE_01_03700953
POLR2H	SE_02_40300306
PSMB8	SE_00_00100120
PSMB8	SE_00_00500594
PSMB8	SE_00_00600329
PSMB8	SE_00_01100378
PSMB8	SE_00_02201064
PSMB8	SE_00_02500418
PSMB8	SE_00_03400493
PSMB8	SE_00_03500204
PSMB8	SE_01_08400663
PSMB8	SE_02_03200229
PSMB8	SE_02_13100145
PSMB8	SE_02_17600736
ASPM	SE_02_01000795
ASPM	SE_02_26200673
POLQ	SE_02_21000526
RHOU	SE_00_00301381
RHOU	SE_00_02000299
RHOU	SE_00_02001101
RHOU	SE_00_03600298
RHOU	SE_00_03600460
RHOU	SE_01_03700245
RHOU	SE_01_03800430
RHOU	SE_01_07900545
RHOU	SE_02_04001329
RHOU	SE_02_04400545
RHOU	SE_02_04500570
RHOU	SE_02_04600359
RHOU	SE_02_04800242
RHOU	SE_02_04900365
RHOU	SE_02_07800023
RHOU	SE_02_12400920
RHOU	SE_02_20000089
RHOU	SE_02_20300062
RHOU	SE_02_20700015
RHOU	SE_02_22300155
RHOU	SE_02_22300196
RHOU	SE_02_23600476
RHOU	SE_02_23700417
RHOU	SE_02_25100357
RHOU	SE_02_25700330
RHOU	SE_02_28500334
RHOU	SE_02_28600601
RHOU	SE_02_29600465
RHOU	SE_02_29700467
RHOU	SE_02_29800269
RHOU	SE_02_30300140
RHOU	SE_02_30400342
RHOU	SE_02_30600149
RHOU	SE_02_30800098
RHOU	SE_02_31200487
RHOU	SE_02_31300293
RHOU	SE_02_31400651
RHOU	SE_02_31900654
RHOU	SE_02_32200389
RHOU	SE_02_32700925
RHOU	SE_02_33000754
RHOU	SE_02_35300749
RHOU	SE_02_35400877
RHOU	SE_02_37700089
RHOU	SE_02_43500142
RHOU	SE_02_43500214
RHOU	SE_02_43500247
RHOU	SE_02_43600132
RHOU	SE_02_43600207
RHOU	SE_02_43600308
RHOU	SE_02_43600324
RHOU	SE_02_43600458
RHOU	SE_03_00500594
RHOU	SE_03_00900624
RHOU	SE_03_01000483
RHOU	SE_03_01300498
PSMB6	SE_07984

## Sheet: CTTs drugs
gene/miRNA	drug
hsa-miR-146b-5p	Selumetinib
hsa-miR-146b-5p	Dioxin
hsa-miR-125a-5p	Curcumin
hsa-miR-429	Schizandrin A
hsa-miR-429	Tacrolimus
hsa-miR-30c-5p	Isolinderalactone
hsa-miR-206	Artesunate
hsa-miR-206	gemcitabine/PARP1 inhibitor
hsa-miR-206	GW501516
hsa-miR-7-5p	APAP
BANCR	Fentanyl
SE_MYC	Dihydroergotamine
hsa-miR-4500	Ursolic Acid
hsa-miR-1260b	Genistein
hsa-miR-572	Fluoxetine
hsa-miR-637	Sevoflurane
hsa-miR-98-5p	EGCG
hsa-miR-1225-3p	IFNs
hsa-miR-638	Ginsenoside Rh2
hsa-miR-300	WISP-1
hsa-miR-300	Endothelin-1
hsa-miR-107	Morphine
hsa-miR-107	Skullcapflavone I
hsa-miR-106b-5p	Aliskiren
hsa-miR-543	Morphine
hsa-miR-485-5p	Epigallocatechin-3-gallate
hsa-miR-124-3p	Sulforaphane
UCA1	Curcumin
UCA1	Morphine
AGAP2-AS1	Trastuzumab
PVT1	Gemcitabine
PVT1	α-Asarone
PVT1	Curcumin
PCGEM1	γ-Oryzanol
ANRIL	Propofol
AFAP1-AS1	Oridonin
MEG3	Orexin-A
MEG3	Atorvastatin
MEG3	Anisomycin
MEG3	Paclitaxel
MEG3	Fenofibrate
MEG3	Baicalin
MEG3	Curcumin
MEG3	Arsenic trioxide
MEG3	Vitamin D
ROR	Skullcapflavone I
ROR	Polyphyllin I
ROR	Curcumin
HOTAIR	Genistein
HOTAIR	Estradiol
HOTAIR	Delphinidin-3-glucoside
HOTAIR	Bisphenol-A and Diethylstilbestrol
HOTAIR	Dioscin
HOTAIR	Sulfasalazine
HOTAIR	Schisandrin B
H19	Steroid Hormones
H19	Curcumin
H19	Aflatoxin B1
H19	Schizandrin A
H19	Geniposide
H19	Valproic Acid
GAS5	Tanshinone IIA
GAS5	2-O-Methylmagnolol
GAS5	Astragaloside IV
SLNCR1	Benzo
MALAT1	17β-Estradiol
MALAT1	Resveratrol
MALAT1	Rosmarinic Acid
MALAT1	JMJD1A
MALAT1	Quercetin
MALAT1	Polyphyllin I
MALAT1	BML-111
MALAT1	Sinapic Acid
MALAT1	ASO-Au-TAT NPs
MALAT1	Green Tea Polyphenols
MALAT1	Myricetin
MALAT1	Oxymatrine
MALAT1	Metformin
TUG1	Zhenbao Pill
TUG1	Metformin
TUG1	Lipopolysaccharide
TUG1	Propofol
RAD51-AS1	Corylin
MAPK3	Cholecystokinin
MAPK3	Ulixertinib
MAPK3	5-iodotubercidin
MAPK3	Seliciclib
MAPK3	Purvalanol
MAPK3	Arsenic trioxide
MAPK3	Sulindac
CDKN1A	Arsenic trioxide
MYC	Aspirin
MYC	Nadroparin
NFKBIA	Aspirin
NFKBIA	Astaxanthin
NFKBIA	Bardoxolone methyl
FOS	Nadroparin
PSMB8	Carfilzomib
HRAS	N,N'-DIMETHYL-N-
HRAS	Guanosine-5'-Diphosphate
HRAS	Guanosine-5'-Triphosphate
HRAS	Trifluoroethanol
HRAS	Hexane-1,6-Diol
PIK3CA	Alpelisib
PIK3CA	Copanlisib
PIK3CA	ATP
PIK3CA	Caffeine
PIK3CA	Wortmannin
PIK3CA	XL765
PIK3CA	Pilaralisib
TP53	Zinc sulfate, unspecified form
TP53	Zinc chloride
TP53	Zinc acetate
TP53	Triethyl phosphate
TP53	Zinc
TP53	Aspirin
TP53	AZD 3355
ADCY1	Aurothioglucose
ADCY1	ATP
ADCY1	Adenosine phosphate
