# Supplementary material for: Multi-level characteristics recognition of cancer core therapeutic targets and drug screening for a broader patient population
Source: Front Pharmacol. 2023 Nov 23;14:1280099. doi: 10.3389/fphar.2023.1280099 (PMC10701285; doi:10.3389/fphar.2023.1280099)
Supplement: Supplementary file 1 [file DataSheet1.zip › Supplementary Files/Supplementary4.xlsx]

## Sheet: 824 pairs SL in lung cancer
geneA	geneB
A1BG	KRAS
S100A13	PSME3
DSG2	EGFR
DSG2	HRAS
DSG2	KRAS
DSG2	PIK3CA
DSG2	PIK3R2
DSG2	MAPK1
DSG2	MAP2K1
DSG2	UBA52
DSG2	UBB
DSG2	UBC
VPS52	RBX1
DSP	HRAS
DSP	KRAS
DSP	PIK3CA
DSP	POLR2L
DSP	MAPK1
DSP	UBB
SLC26A2	EGFR
DTNB	HRAS
DTNB	MAPK3
DTNB	UBA52
SCN3A	UBC
DUSP4	EGFR
DUSP7	EGFR
DUSP7	MAPK1
DUSP8	EGFR
DUSP8	PIK3CA
DUSP8	UBA52
DUSP9	GSK3B
DUSP9	MAPK1
DUT	EP300
DUT	GRB2
DUT	PIK3CA
DUT	MAP2K1
DVL1	KRAS
DVL1	PIK3CA
DNAJA1	NRAS
DNAJA1	PSMB9
HSPA4	KRAS
HSPA4	PSMD11
HSPA8	KRAS
HSPB1	KRAS
HSPB2	KRAS
HSP90AA1	KRAS
HSP90AA1	PIK3R3
SFTPB	UBA52
DNAJC4	KRAS
HSPG2	PIK3R1
HSPG2	RELA
HSPG2	UBA52
ADCYAP1R1	PIK3CA
SFTPB	UBC
ADD1	HRAS
ADD1	PIK3CA
ADD1	PSMD11
ADD1	UBA52
ADD2	MAPK3
ADD2	UBB
ADD2	FGF17
ADD3	PIK3CA
PLIN2	EGFR
ADH1A	EGFR
ADH1B	EGFR
ADH1C	MAPK14
ADH1C	MAPK3
ADH1C	SOS1
ADH1C	AKT3
ADH4	EGFR
ADH4	PIK3R2
ADH6	CREBBP
ADH6	EGFR
ADH6	MAPK1
ADH6	MAP2K1
ADH6	SOS1
ADM	AKT1
ADM	AKT2
ADM	EGFR
ADM	MAPK1
ADORA2B	EGFR
PARP1	CDK1
PARP1	HRAS
PARP1	PSMD2
PARP1	PSMD4
TBX5	UBA52
PARP1	PSMD6
PARP4	HRAS
PARP4	UBA52
ADRA1D	PSMA6
NDST1	POLR2L
NDST1	PSMB8
NDST1	PSMD7
NDST1	RPS27A
NDST1	UBA52
NDST1	PSMD6
FOXN2	MAPK3
HTR1D	MAPK1
HTR1F	MAPK9
HTR1F	PSMA2
HTR1F	PSMD14
HTR2B	PIK3R2
HTR2B	PSMB7
HTR3A	UBA52
HTR4	PSMA2
IBSP	MAP3K7
ICA1	MAPK3
ICAM1	PIK3R2
ICAM1	MAPK9
ICAM1	PSMB1
ICAM1	PSMB8
ICAM1	PSMD8
ICAM1	UBA52
ICAM1	PSMD6
IRF8	PIK3R2
IRF8	MAPK1
IRF8	UBA52
IDH1	PPP2R1B
IGFBP4	MAPK3
IL5RA	PSMB4
CXCR2	PIK3R2
IL12B	PIK3R2
IL12B	RELA
IL12RB1	PSMC3
IMPDH1	PIK3R2
ING1	PSMA7
JUN	LGALS3BP
JUN	NEDD9
ATP6V0B	PSMA2
ATP6V0B	PSMC6
JUN	RAB12
JUN	IGSF22
NAT1	MAP2K1
JUN	GLOD5
JUN	MEX3D
JUND	TRAF6
KCNG1	NRAS
KCNH1	MAPK3
ADRB3	PIK3R2
ADSL	AKT2
ADSL	HRAS
ADSL	PIK3CA
ADSL	PIK3R2
ADSL	MAPK1
ADSL	MAPK3
ADSL	SOS1
ADSL	UBA52
ADSS	AKT1
ADSS	GRB2
AUP1	HRAS
AP2A2	PIK3CA
AUP1	PIK3R1
AP1B1	HRAS
AP1B1	PIK3CA
AP1B1	PIK3R2
AP1B1	MAP2K1
AUP1	POLR2E
AP2B1	HRAS
AP1G1	KRAS
AEBP1	EGFR
AES	CREBBP
AUP1	PSMC6
AES	EGFR
AES	KRAS
AES	MAPK1
AES	SOS1
AES	UBA52
AES	AKT3
NAT1	RAF1
AUP1	TRAF6
CRISP1	UBA52
AFP	HRAS
AGER	GSK3B
AGER	PIK3R2
AGER	MAPK3
AGER	MAPK8
AGER	MAP2K1
AGER	AKT3
JAG1	EGFR
JAG1	PIK3CA
KIF5C	RPS27A
KIT	MAP2K1
KLRB1	RELA
AVPR1B	HRAS
KLC1	PIK3R2
KLC1	MAPK1
KLC1	MAPK9
KLC1	PSMD13
KLC1	RELA
AVPR2	RBX1
KLC1	UBB
KIFC1	KRAS
KRAS	SHB
BAAT	PSMD7
KRAS	FMNL2
KRAS	MAMDC2
BMPR2	CASP3
KRT10	NFKB1
LLGL2	PPP2R1A
MAP1A	PIK3CD
MAP1A	POLR2A
MAP1A	PSMA5
MAP1A	PSMD1
MAP1A	TRAF6
MAP1A	RBX1
MAP1A	PSME4
TTN	UBB
MAP1B	PIK3CA
MAP1B	MAPK3
MAP1B	MAP2K2
MAP2	MAPK3
MAP2	MAP2K2
MAP2	PSMB10
EVI5	PSME4
MAP2	BTRC
MAP2	PSMA8
MAP6	PIK3CD
MAP6	POLR2D
MAP6	PSMD11
MAP6	PSMD12
MAP6	PSMD14
MAP6	HIST1H2BK
MARK1	PLCG1
MARK1	POLR2E
MARK1	POLR2F
MARK1	PPP2R1A
MARK1	PPP2R1B
MARK1	PPP3R1
MARK1	MAP2K2
MARK1	PTPN11
MARK1	RPA1
MARK1	SOS1
MARK1	SRC
MARK1	STAT3
MARK1	TRAF6
MARK1	PSMF1
CLPP	PSMF1
MARK3	MYC
MARK3	PIK3CA
MARK3	POLR2A
MARK3	POLR2C
MARK3	POLR2K
MARK3	PPP2R1A
MARK3	MAPK1
MARK3	MAPK11
MARK3	MAP2K1
MARK3	MAP2K2
IFITM1	RBX1
MARK3	PSMA3
MARK3	PSMA5
MARK3	PSMB8
MARK3	PSMB9
MARK3	PSMC1
MARK3	PSMC3
MARK3	PSMC6
MARK3	PSMD1
MARK3	PSMD3
MARK3	PSMD7
IFITM1	FGF20
MARK3	PSMD11
MARK3	RELA
MARK3	RFC2
MARK3	SKP1
HAT1	PSME4
MARK3	TFDP1
MARK3	TGFB1
MARK3	UBC
COPS3	PSMD6
MARK3	FADD
MARK3	PSME3
MARK3	PSME4
MARK3	NUP188
COPS3	PSMD14
MARK3	NUP37
MARS	PIK3CA
MARS	PIK3R2
MARS	POLR2A
MARS	POLR2E
MARS	POLR2F
MARS	POLR2L
MARS	PPP2CA
MARS	MAPK3
MARS	MAP2K2
MARS	PSMA4
MARS	PSMB10
MARS	PSMC3
MARS	UBA52
MARS	PSMF1
MARS	PSMD6
MARS	PSMD14
PRKRA	RBX1
MAT1A	PDPK1
MAT1A	POLR2F
MAT1A	PPP2CB
MAT1A	PPP3R1
MAT1A	RPA1
KLF7	RBX1
MAT1A	PSMF1
MAT2A	MAP2K2
MATN2	MYC
MATN2	NFKBIA
MATN2	PIK3CA
MATN2	PIK3R2
MATN2	POLR2L
MATN2	PPP2R1A
SERPINA3	KRAS
MATN2	MAPK1
MATN2	MAPK3
MATN2	PSMA6
MATN2	PSMB7
MATN2	PSMB10
MATN2	PSMD1
MATN2	PSMD3
MATN2	PSMD7
MATN2	PSMD11
MATN2	PSME1
MATN2	RAC1
MATN2	SRC
MATN2	TRAF6
MATN2	UBA52
MATN2	PSMF1
MATN2	PSMD14
MATN2	PSME4
MAX	NFKBIA
MAX	POLR2E
MAX	MAP2K2
FHL2	TP53
MAX	PSMD6
MAZ	PIK3CD
FHL3	KRAS
MAZ	POLR2F
MAZ	PSMC2
MAZ	PSMD1
MAZ	RPA1
MAZ	SRC
MAZ	PSMF1
MAZ	PSME4
MB	PIK3R2
MB	PPP2R1A
MB	PPP2R1B
MB	PPP3R1
MB	MAP2K1
MB	PSMD1
MB	PTPN11
MB	RPA1
MB	SOS1
MB	STAT3
MB	PSMF1
MB	NUP160
MBD1	MAP2K1
MBD1	PSMA5
MBD1	PSMA6
MBD1	PSMD11
MBD1	RPA1
MBD1	RPA3
MBD1	RPS6KA3
FKBP1A	HRAS
MBD1	TRAF6
MBD1	PSMF1
MBD1	RBX1
MBD1	PSME4
MBNL1	PPP2R1B
MBNL1	MAPK3
MBNL1	SRC
MCAM	RBX1
MCC	PIK3CA
FKBP1A	PIK3R2
CHST6	PSMD1
FKBP1A	POLR2E
CHST6	BTRC
CHST6	PSMD6
MCM2	MYC
AARS	EGFR
MCM2	PIK3CB
MCM2	PIK3R2
MCM2	PLCG1
MCM2	POLR2A
MCM2	POLR2E
MCM2	POLR2F
MCM2	PPP2R1A
MCM2	PPP2R1B
MCM2	PRKCG
MCM2	MAPK3
MCM2	MAPK11
MCM2	MAP2K1
MCM2	MAP2K2
MCM2	PSMC1
MCM2	PSMC2
FKBP1A	PRKACA
MCM2	PSMC3
MCM2	PSMD1
MCM2	PSMD3
MCM2	PSME1
MCM2	PTEN
MCM2	PTPN11
MCM2	RPA3
MCM2	SOS1
MCM2	SRC
MCM2	TFDP1
MCM2	UBA52
MCM2	UBB
MCM2	PSMF1
MCM2	PSME4
MCM4	PIK3CB
MCM4	PIK3R2
MCM4	POLR2E
MCM4	PPP2R1A
MCM4	PPP2R1B
MCM4	MAPK3
MCM4	MAP2K2
MCM4	PSMB10
FKBP1A	PSMD13
MCM4	PSMC2
MCM4	PSMC3
MCM4	PSMD1
MCM4	PSMD8
MCM4	PSME1
MCM4	SRC
MCM4	UBA52
MCM4	UBB
MCM4	PSMF1
MCM4	PSMD6
MCM4	PSME4
MCM5	PIK3CA
MCM5	PPP2R1A
MCM5	MAPK3
MCM5	MAP2K2
MCM5	UBA52
MCM5	PSMD6
MCM6	PIK3R2
MCM6	PPP2R1A
MCM6	PPP2R1B
MCM6	MAPK3
MCM6	PSMC2
MCM6	PSMD1
MCM6	RPA1
MCM6	UBA52
MCM6	BTRC
MCM6	PSMF1
MCM7	MAP2K2
MCM7	STAT3
MCM7	PSMF1
SMCP	POLR2E
SMCP	MAPK11
SMCP	MAPK10
SMCP	MAP2K1
SMCP	PSMA4
SMCP	RPA1
SMCP	PSMF1
SMCP	RBX1
FKBP1A	PSMD14
ADAM11	PIK3CA
ADAM11	PIK3R2
ADAM11	POLR2E
ADAM11	POLR2F
ADAM11	PPP2R1A
ADAM11	MAPK10
ADAM11	PSMA5
ADAM11	PSME1
ADAM11	UBA52
ADAM11	PSMF1
ADAM11	NUP155
ADAM11	PSME4
ADAM11	NUP160
MDFI	MYC
FKBP3	POLR2E
MDFI	PIK3R2
MDFI	POLR2F
MDFI	MAP2K2
MDFI	PSMD1
MDFI	RPS6KA3
MDFI	SRC
MDFI	UBA52
MDFI	UBC
MDFI	PSMF1
MDFI	RBX1
MDFI	PSME4
DNAJB9	PIK3R2
DNAJB9	MAP2K2
DNAJB9	RELA
DNAJB9	PSMF1
MDH1	MAP2K2
MDH2	PIK3CA
MDH2	PIK3R2
MDH2	MAP2K2
MDH2	UBA52
MDH2	PSME4
MDM2	PALM
MDM2	TCN1
IL1RL1	SEH1L
MDM2	CTDSP2
MDM2	HIC2
MDM2	DUOX1
MDM2	BANP
ARHGEF2	AKT3
MDM2	WDR41
MDM2	SCYL1
ARHGEF2	PSMD14
CNOT8	ZNF780A
MDM4	PSMA2
ME1	NFKB1
ME1	PIK3CA
ME1	MAPK3
ME1	PSMC2
ME1	BTRC
ME1	PSME4
ME2	MAPK1
ME2	MAPK3
ME2	RELA
ME2	UBC
MEA1	PPP2CB
MEA1	PPP2R1A
MEA1	PSMA2
COX5A	PSMD14
MEA1	PSMA6
MECP2	PSMC1
MECP2	PSMD12
MECP2	PSMD13
MECP2	SRC
MECP2	RBX1
COG1	RBX1
COG1	PSMD14
MED21	PSMD6
MED21	PSMD14
MEF2C	H2AFJ
MEF2D	MYC
MEIS1	PIK3CA
MEIS1	MAPK11
MEIS1	PSMA1
MEIS1	PSMA3
MEIS1	PSMA6
MEIS1	PSMC6
MEIS1	PSMD7
APBA3	RBX1
MEIS1	PSMD6
MEIS1	PSME4
MEIS2	PIK3CA
CXCL14	RBX1
FGF17	C11orf53
ATP6V1G1	RBX1
EEF2	PSMA2
EEF2	UBA52
EFNA1	PSMA2
EFNA1	PSMD1
EFNA3	PSMC3
EFNA3	UBA52
EFNA4	PSMA2
EFNA4	PSMC3
EFNA4	PSMD1
APOBEC1	EGFR
RND3	PSMD8
RND3	IKBKG
TRIM37	NRAS
MX2	NRAS
PPP1R12B	PSMC2
NF1	PIK3CA
NHLH1	NRAS
EHHADH	FYN
EHHADH	PIK3R2
APOBEC3B	RBX1
EIF2B1	FYN
EIF2B1	PLCG1
EIF2B1	PSMA6
RNF7	RBX1
EPHA2	MAPK3
EIF4A1	IKBKB
ABCA2	EGFR
EIF4A1	PLCG1
EIF4A1	RBX1
EIF4EBP1	ITPR3
EIF4EBP2	PIK3R1
EIF4EBP2	PSMD14
EIF4G1	PIK3CB
EIF4G1	PIK3R1
EIF4G1	PIK3R2
MTOR	SRC
EIF4G1	PLCG1
EIF4G1	PSMD1
EIF4G1	RPA1
EIF4G1	SOS1
EIF4G1	RBX1
MTOR	MAPKBP1
EIF5A	MTOR
EIF5A	ITPR3
EIF5A	PIK3CB
EIF5A	PLCG1
EIF5A	SOS1
ELAVL1	MAP2K1
ELAVL3	MTOR
ELAVL3	NFKB1
ELAVL3	SOS1
ELAVL3	PIK3R3
NPR3	PSMD6
NTRK2	MAPK3
ROR1	PIK3R1
ROR1	UBC
OAS1	MAPK3
SDC3	PSMD14
OAS3	UBA52
ENPP1	PLCG1
ENPP1	IKBKG
ENPP2	POLR2E
KIAA0040	PSMD6
PIK3R1	PRELP
PIK3R2	PRELP
PLK1	PPP2R1A
PLS1	TP53
PLTP	AKT3
CLINT1	PSMD6
VGLL4	AKT3
ADAMTSL2	AKT3
GPRASP1	AKT3
POM121	PSMD14
LRRC37A	PSMD14
KLHL21	PSME3
SGSM2	PSMD14
ABCA3	PIK3R1
SLC35E2A	PSME3
SLC35E2A	PSMD14
G3BP2	PSMD14
ATP2C2	PSME3
ATP2C2	PSMD14
NCAPD2	PSME3
RBX1	RNF26
RBX1	ALKBH2
RBX1	S100A16
RBX1	SDHAF1
RBX1	DNLZ
CARM1	FBXO46
ABCB7	KRAS
BUB1	SOS1
ACADSB	RELA
ACAT2	KRAS
ABCB7	NRAS
ACR	AKT2
ACR	GRB2
ACR	TP53
MPPED1	MAPK1
CA2	SOS1
CACNA1E	KRAS
CASP8	HRAS
CASP8	POLR2H
A2M	PIK3R1
CASP8	UBB
CASP8	NBEAL1
CASP10	PSMC2
ABCB7	RELA
CASP10	RPS27A
CASP10	PSMD6
CAV2	EGFR
RUNX2	PSME4
RUNX1T1	RAF1
RUNX3	EGFR
CBL	EGFR
CBLB	EGFR
CBLB	RBX1
SERPINH1	EGFR
KRIT1	EGFR
CCNC	EGFR
CCND3	EGFR
GCLM	MYC
GCLM	NFKBIA
ABCF1	KRAS
GCLM	MAPK3
GCLM	PSMA2
GCLM	PSMA5
GCLM	PSMB10
GCLM	PSMD2
ABCA4	KRAS
GCLM	SHC1
GCLM	IKBKG
GLI1	GSK3B
GLI1	HDAC1
GLI1	HRAS
GLI1	PIK3R2
GLI1	POLR2H
GLI1	POLR2K
GLI1	PRKCG
GLI1	MAPK3
GLI1	RPS27A
GLI1	TRAF6
GLI1	UBA52
GLI1	AKT3
GLI1	PSME4
GLI2	MAPK3
ABL2	KRAS
GM2A	PIK3R1
GMFB	NRAS
NUP43	CUEDC1
ACAA1	KRAS
GNS	KRAS
GNS	PIK3R2
GOLGA2	RBX1
GOLGA3	NRAS
GOLGB1	NRAS
GOLGB1	PIK3R2
GPI	PIK3R2
CCR10	MAPK1
GPR4	PLCG1
GPR4	RBX1
CD1D	HRAS
CD3G	HRAS
CD5	HRAS
NAT1	AKT1
ACADM	EGFR
CD47	HRAS
CDC25C	HRAS
CDS1	RPS27A
ACADM	GRB2
GPR39	GRB2
GPR39	MAPK1
GSTA1	POLR2H
GSTA1	PSMA4
GSTA1	PSMB1
GSTA1	PSMB4
GSTA1	PSMB6
GSTA1	PSMD2
GSTA1	UBA52
GSTM3	PSMA2
GTF3A	NRAS
GTF3A	PIK3R1
GUCA1A	HRAS
GUCA1A	NRAS
ACADM	RELA
GUCA1A	PIK3CA
GUCA1A	TNF
GUCA1A	UBA52
GUCA1B	POLR2E
ACADM	UBA52
GUCA2B	PSMD4
EPHB4	POLR2K
GUSB	HRAS
GUSB	NRAS
GYPE	PIK3R1
EPHB4	UBB
GZMH	MAPK1
NAT1	AKT2
GZMH	PSMB7
GZMH	UBA52
GUCY2D	PRKACA
HIST1H2AE	SSBP1
HAGH	PIK3R2
PCYT2	SOS1
HAGH	MAPK1
HAS3	POLR2H
RAB11FIP4	ADCY4
CHIT1	HRAS
CHIT1	PSMC3
CCR5	HRAS
CCR5	UBA52
CNN2	HRAS
CNN2	UBC
CNTFR	HRAS
RARRES2	RELA
COX6B1	MAPK1
COX7B	MAPK1
CPA2	MAPK1
CPA3	HRAS
CPA3	PIK3R1
CPA3	UBA52
RBBP5	UBA52
HOXA1	PIK3R2
RBBP5	UBC
MT1A	PSMD3
MT1A	RAC1
MT1A	TRAF6
MT1E	PSMD13
MT1F	NRAS
CPOX	PSMB10
CRYM	HRAS
CRYM	UBC
CS	HRAS
CSF2RB	HRAS
CSF2RB	POLR2H
CSF2RB	PSMB4
CSF2RB	UBC
CSF3R	HRAS
CSF3R	UBC
CSN2	RELA
CSNK1A1	HRAS
RPS23	RBX1
CYP21A2	EGFR
CYP24A1	PSMD2
CYP26A1	PIK3R2
CYP27A1	EGFR
CYP27A1	FYN
CYP27A1	PIK3R2
CYP27A1	PSMD12
CYP51A1	EGFR
NAT1	EGFR
DAB2	PIK3R1
DAB2	POLR2E
DAB2	PPP2R1B
DAB2	PSMA7
DAB2	FGF17
DAD1	EGFR
CD55	PIK3CB
DAG1	EGFR
DGKA	EGFR
DGKA	EP300
DGKA	GSK3B
DGKA	MAPK10
RRM2	RBX1
DGKG	MAPK3
DGKG	RPS27A
DGKG	UBC
DAO	EGFR
DAPK1	FYN
DBP	HRAS
DCK	UBC
DNASE2	UBA52
DNASE2	RBX1
DRD2	MAPK1
DRD3	KRAS
RXRG	PSMA8
DSC2	MAPK1
DSC3	PIK3R2
DSC3	MAPK1
DSC3	MAPK3
DSC3	PTPN11
DSC3	UBA52
DSC3	UBB
RCAN1	PIK3CA
RCAN1	MAP2K1

## Sheet: CTT genes in lung cancer
DSG2		DSG2, ADSL, MCM2, MCM4, MCM6, DSP, PARP1, EGFR, KRAS, PIK3CA, MAPK1, UBC, MAPK3, POLR2E, PSMC3, RELA, PSMD6, RBX1, PSMA2 were recored in SynLethDB, were 33.3% of the 57 CTTs genes
ADSL
MARK1
MARK3
MARS
MATN2
MAZ
MB
MBD1
MCM2
MCM4
MCM6
SMCP
ADAM11
MDFI
MEIS1
EIF4G1
GCLM
GLI1
DSP
PARP1
AES
FKBP1A
GSTA1
GUCA1A
EGFR
HRAS
KRAS
PIK3CA
PIK3R2
MAPK1
MAP2K1
UBA52
UBB
UBC
MAPK3
SOS1
PLCG1
POLR2E
PPP2R1A
PPP2R1B
MAP2K2
RPA1
SRC
TRAF6
PSMF1
PSMC3
PSMD1
RELA
PSME4
PSMD6
PSMD14
RBX1
PIK3R1
PSMA2
AKT3
NRAS

## Sheet: CTT SL pairs in lung cancer
geneA	geneB
DSG2	EGFR
DSG2	HRAS
DSG2	KRAS
DSG2	PIK3CA
DSG2	PIK3R2
DSG2	MAPK1
DSG2	MAP2K1
DSG2	UBA52
DSG2	UBB
DSG2	UBC
ADSL	HRAS
ADSL	PIK3CA
ADSL	PIK3R2
ADSL	MAPK1
ADSL	MAPK3
ADSL	SOS1
ADSL	UBA52
MARK1	PLCG1
MARK1	POLR2E
MARK1	PPP2R1A
MARK1	PPP2R1B
MARK1	MAP2K2
MARK1	RPA1
MARK1	SOS1
MARK1	SRC
MARK1	TRAF6
MARK1	PSMF1
MARK3	PIK3CA
MARK3	PPP2R1A
MARK3	MAPK1
MARK3	MAP2K1
MARK3	MAP2K2
MARK3	PSMC3
MARK3	PSMD1
MARK3	RELA
MARK3	UBC
MARK3	PSME4
MARS	PIK3CA
MARS	PIK3R2
MARS	POLR2E
MARS	MAPK3
MARS	MAP2K2
MARS	PSMC3
MARS	UBA52
MARS	PSMF1
MARS	PSMD6
MARS	PSMD14
MATN2	PIK3CA
MATN2	PIK3R2
MATN2	PPP2R1A
MATN2	MAPK1
MATN2	MAPK3
MATN2	PSMD1
MATN2	SRC
MATN2	TRAF6
MATN2	UBA52
MATN2	PSMF1
MATN2	PSMD14
MATN2	PSME4
MAZ	PSMD1
MAZ	RPA1
MAZ	SRC
MAZ	PSMF1
MAZ	PSME4
MB	PIK3R2
MB	PPP2R1A
MB	PPP2R1B
MB	MAP2K1
MB	PSMD1
MB	RPA1
MB	SOS1
MB	PSMF1
MBD1	MAP2K1
MBD1	RPA1
MBD1	TRAF6
MBD1	PSMF1
MBD1	RBX1
MBD1	PSME4
MCM2	PIK3R2
MCM2	PLCG1
MCM2	POLR2E
MCM2	PPP2R1A
MCM2	PPP2R1B
MCM2	MAPK3
MCM2	MAP2K1
MCM2	MAP2K2
MCM2	PSMC3
MCM2	PSMD1
MCM2	SOS1
MCM2	SRC
MCM2	UBA52
MCM2	UBB
MCM2	PSMF1
MCM2	PSME4
MCM4	PIK3R2
MCM4	POLR2E
MCM4	PPP2R1A
MCM4	PPP2R1B
MCM4	MAPK3
MCM4	MAP2K2
MCM4	PSMC3
MCM4	PSMD1
MCM4	SRC
MCM4	UBA52
MCM4	UBB
MCM4	PSMF1
MCM4	PSMD6
MCM4	PSME4
MCM6	PIK3R2
MCM6	PPP2R1A
MCM6	PPP2R1B
MCM6	MAPK3
MCM6	PSMD1
MCM6	RPA1
MCM6	UBA52
MCM6	PSMF1
SMCP	POLR2E
SMCP	MAP2K1
SMCP	RPA1
SMCP	PSMF1
SMCP	RBX1
ADAM11	PIK3CA
ADAM11	PIK3R2
ADAM11	POLR2E
ADAM11	PPP2R1A
ADAM11	UBA52
ADAM11	PSMF1
ADAM11	PSME4
MDFI	PIK3R2
MDFI	MAP2K2
MDFI	PSMD1
MDFI	SRC
MDFI	UBA52
MDFI	UBC
MDFI	PSMF1
MDFI	RBX1
MDFI	PSME4
MEIS1	PIK3CA
MEIS1	PSMD6
MEIS1	PSME4
EIF4G1	PIK3R1
EIF4G1	PIK3R2
EIF4G1	PLCG1
EIF4G1	PSMD1
EIF4G1	RPA1
EIF4G1	SOS1
EIF4G1	RBX1
GCLM	MAPK3
GCLM	PSMA2
GLI1	HRAS
GLI1	PIK3R2
GLI1	MAPK3
GLI1	TRAF6
GLI1	UBA52
GLI1	AKT3
GLI1	PSME4
DSP	HRAS
DSP	KRAS
DSP	PIK3CA
DSP	MAPK1
DSP	UBB
PARP1	HRAS
PARP1	PSMD6
AES	EGFR
AES	KRAS
AES	MAPK1
AES	SOS1
AES	UBA52
AES	AKT3
FKBP1A	HRAS
FKBP1A	PIK3R2
FKBP1A	POLR2E
FKBP1A	PSMD14
GSTA1	UBA52
GUCA1A	HRAS
GUCA1A	NRAS
GUCA1A	PIK3CA
GUCA1A	UBA52

## Sheet: CTT genes and drugs
Drug	gene					Notes: Drugs are from Drugbank and TTD database				Gefitinib, Erlotinib, Lapatinib, Trametinib, Afatinib, Olaparib, Osimertinib, Talazoparib, Niraparib, Ulixertinib, Dasatinib, Sorafenib, Rapamycin : 13 drugs are overlapped with the 181 drugs used to lung cancer cell lines from GDSC database
Cetuximab	EGFR
L-Cysteine	GCLM
Gefitinib	EGFR
Erlotinib	EGFR
Tacrolimus	FKBP1A
Lapatinib	EGFR
Panitumumab	EGFR
RU84687	SRC
Porphyrin Fe(III)	MB
N-Butyl Isocyanide	MB
RU79256	SRC
N6-Benzyl Adenosine-5'-Diphosphate	SRC
RU85493	SRC
RU78262	SRC
Gpi-1046	FKBP1A
Malonic acid	SRC
Hexane-1,6-Diol	HRAS
Methyl Methylsulfinylmethyl Sulfide	FKBP1A
RU83876	SRC
Methylethylamine	MB
RU90395	SRC
2-Hydroxyethyl Disulfide	GSTA1
Carba-Nicotinamide-Adenine-Dinucleotide	PARP1
Tetrazolyl Histidine	MB
(4s)-5-Fluoro-L-Leucine	UBB
Nitrosoethane	MB
1-Methylimidazole	MB
NU1025	PARP1
RU79072	SRC
FKB-001	FKBP1A
RU78783	SRC
3-Methoxybenzamide	PARP1
PASBN	SRC
RU82129	SRC
PAS219	SRC
DPI59	SRC
RU82197	SRC
Phenylphosphate	SRC
RU78300	SRC
Imidazole	MB
Ethyl Isocyanide	MB
RU79073	SRC
RU82209	SRC
S-Benzyl-Glutathione	GSTA1
L-709,587	FKBP1A
ISO24	SRC
RU85053	SRC
RU78299	SRC
Oxalic Acid	SRC
N-Propyl Isocyanide	MB
RU78191	SRC
4-Hydroxy-2-Butanone	FKBP1A
Methyl Isocyanide	MB
RU81843	SRC
Purvalanol A	SRC
IGN311	EGFR
Matuzumab	EGFR
SF1126	PIK3R1
Cobimetinib	MAP2K1
XL765	PIK3CA
Rindopepimut	EGFR
Canertinib	EGFR
Pelitinib	EGFR
GPI-1485	FKBP1A
AV-412	EGFR
KX-01	SRC
PD-0325901	MAP2K1
Veliparib	PARP1
Trametinib	MAP2K1
Afatinib	EGFR
Olaparib	PARP1
Osimertinib	EGFR
Necitumumab	EGFR
Turpentine	MAPK1
Carbon monoxide	MB
Depatuxizumab mafodotin	EGFR
Icotinib	EGFR
Talazoparib	PARP1
Pilaralisib	PIK3CA
Niraparib	PARP1
Neratinib	EGFR
Dacomitinib	EGFR
Zalutumumab	EGFR
Rucaparib	PARP1
Copanlisib	PIK3CA
Hypericin	GSTA1
Olmutinib	EGFR
Iniparib	PARP1
Ulixertinib	MAPK3
Trastuzumab	EGFR
Pimecrolimus	FKBP1A
Sirolimus	FKBP1A
Dasatinib	SRC
Phosphonotyrosine	SRC
Biliverdine IX Alpha	MB
K-252a	MAP2K1
Nicotinamide	PARP1
Purvalanol	MAPK1
Glutathione Sulfonic Acid	GSTA1
Trifluoroethanol	HRAS
Heptyl-Beta-D-Glucopyranoside	FKBP1A
4-Methylimidazole	MB
SB220025	MAPK1
XL228	SRC
SF1126	PIK3R2
Vandetanib	EGFR
Varlitinib	EGFR
Perifosine	MAPK1
Dimethyl fumarate	RELA
Trametinib	MAP2K2
Foreskin keratinocyte (neonatal)	EGFR
Brigatinib	EGFR
Ulixertinib	MAPK1
Purvalanol	MAPK3
Guanosine-5'-Triphosphate	HRAS
5-iodotubercidin	MAPK3
Seliciclib	MAPK3
Farnesyl diphosphate	KRAS
Wortmannin	PIK3R1
Cholecystokinin	MAPK3
Nitrous acid	MB
Glutathione	GSTA1
Lidocaine	EGFR
Sulindac	MAPK3
Isoprenaline	MAPK1
S-Hydroxycysteine	GSTA1
Olomoucine	MAPK1
S-Hexylglutathione	GSTA1
Seliciclib	MAPK1
Wortmannin	PIK3CA
Isoprenaline	PIK3R1
Arsenic trioxide	MAPK3
Bosutinib	SRC
Binimetinib	MAP2K2
Isoprenaline	PIK3R2
Arsenic trioxide	MAPK1
Alvocidib	EGFR
Bosutinib	MAP2K1
Caffeine	PIK3CA
Enzastaurin	PIK3R1
Bosutinib	MAP2K2
Phosphonothreonine	MAPK1
Myristic acid	FKBP1A
Nintedanib	SRC
Theophylline	PARP1
Ponatinib	SRC
Beta-D-Glucose	MB
Artenimol	DSP
Myristic acid	GUCA1A
Phenethyl Isothiocyanate	PSMC3
Citric Acid	SRC
Guanosine-5'-Diphosphate	HRAS
N-Formylmethionine	UBC
Glutamic Acid	GCLM
Zinc	DSP
Zinc acetate	DSP
Zinc chloride	DSP
Fostamatinib	EGFR
Zinc	PARP1
Zinc acetate	PARP1
Zinc chloride	PARP1
Fostamatinib	MAP2K2
Fostamatinib	MARK1
Fostamatinib	MARK3
Fostamatinib	SRC
Sorafenib	EGFR
BIBW 2992	EGFR
Tyverb/Tykerb	EGFR
Epidermal growth factor	EGFR
HEGF	EGFR
Nitroglycerin	EGFR
SKI-758	EGFR
SKI-758	SRC
KU-0058948	PARP1
BAY 80-6946	PIK3CA
NERATINIB MALEATE	EGFR
Herbimycin A	SRC
Rapamycin	FKBP1A
Niraparib Tosylate	PARP1

## Sheet: 57 CTT genes GO Enrichment
Category	Term	Count	%	PValue	Genes	List Total	Pop Hits	Pop Total	Fold Enrichment	Bonferroni	Benjamini	FDR
GOTERM_CC_DIRECT	GO:0005829~cytosol	37	67.2727	1.04294e-09	PSMD14, SRC, PIK3R2, PIK3R1, GLI1, RELA, PSMD6, NRAS, UBB, PPP2R1A, MB, UBC, POLR2E, PSMD1, MAPK1, PSMF1, PLCG1, HRAS, MARK3, MAPK3, ADSL, MAP2K1, MAP2K2, PARP1, RBX1, FKBP1A, PSMC3, PIK3CA, PSMA2, TRAF6, PSME4, GSTA1, KRAS, GCLM, SOS1, UBA52, EIF4G1	55	5510	20562	2.51046	1.76257e-07	1.76257e-07	1.46012e-07
GOTERM_BP_DIRECT	GO:2000641~regulation of early endosome to late endosome transport	5	9.09091	6.81233e-09	MAP2K1, MAP2K2, SRC, MAPK1, MAPK3	55	9	19308	195.03	5.5861e-06	5.5793e-06	5.25912e-06
GOTERM_CC_DIRECT	GO:0000502~proteasome complex	7	12.7273	8.06722e-09	PSMD6, PSMD14, PSMC3, PSMA2, PSME4, PSMD1, PSMF1	55	57	20562	45.912	1.36336e-06	6.8168e-07	5.64705e-07
GOTERM_BP_DIRECT	GO:0000165~MAPK cascade	8	14.5455	6.52149e-08	MAP2K1, NRAS, MAP2K2, KRAS, HRAS, EGFR, RBX1, MAPK3	55	128	19308	21.9409	5.34748e-05	2.25367e-05	2.12434e-05
GOTERM_BP_DIRECT	GO:0090170~regulation of Golgi inheritance	4	7.27273	8.25519e-08	MAP2K1, MAP2K2, MAPK1, MAPK3	55	4	19308	351.055	6.76903e-05	2.25367e-05	2.12434e-05
GOTERM_BP_DIRECT	GO:0060440~trachea formation	4	7.27273	7.18045e-07	MAP2K1, MAP2K2, MAPK1, MAPK3	55	7	19308	200.603	0.000588624	0.00014702	0.000138583
GOTERM_MF_DIRECT	GO:0031625~ubiquitin protein ligase binding	9	16.3636	2.37631e-06	UBB, SRC, TRAF6, UBC, PSMD1, UBA52, RELA, EGFR, RBX1	55	306	18869	10.0904	0.000491777	0.000494273	0.000439618
GOTERM_BP_DIRECT	GO:0032872~regulation of stress-activated MAPK cascade	4	7.27273	2.44727e-06	MAP2K1, MAP2K2, MAPK1, MAPK3	55	10	19308	140.422	0.00200475	0.000400863	0.000377859
GOTERM_CC_DIRECT	GO:0005737~cytoplasm	32	58.1818	2.65687e-06	SRC, PIK3R1, GLI1, RELA, EGFR, PPP2R1B, UBB, PPP2R1A, AKT3, UBC, MAPK1, PSMF1, PLCG1, HRAS, MARK3, MAPK3, MARK1, DSP, SMCP, PARP1, MBD1, FKBP1A, PSMC3, PIK3CA, PSMA2, TRAF6, KRAS, SOS1, UBA52, MDFI, MCM2, EIF4G1	55	5576	20562	2.14551	0.000448911	0.00014967	0.000123987
GOTERM_CC_DIRECT	GO:0005634~nucleus	33	60	3.74411e-06	PSMD14, MAZ, PIK3R2, PIK3R1, GLI1, RELA, EGFR, UBB, PPP2R1A, AKT3, UBC, POLR2E, PSMD1, MAPK1, MAPK3, DSP, MAP2K1, MAP2K2, PARP1, MBD1, RPA1, RBX1, MEIS1, PSMC3, PSMA2, TRAF6, PSME4, MCM4, MCM6, UBA52, MDFI, MCM2, EIF4G1	55	5984	20562	2.0617	0.000632556	0.000158189	0.000131044
GOTERM_MF_DIRECT	GO:0005515~protein binding	51	92.7273	6.45901e-06	GUCA1A, GLI1, PSMD6, PPP2R1B, PPP2R1A, AKT3, PSMD1, HRAS, DSP, MAP2K1, MAP2K2, PARP1, RBX1, PIK3CA, PSMA2, TRAF6, PSME4, MCM4, DSG2, MCM6, SOS1, UBA52, MDFI, MATN2, MCM2, PSMD14, SRC, MAZ, PIK3R2, PIK3R1, EGFR, RELA, NRAS, UBB, UBC, POLR2E, MAPK1, PSMF1, PLCG1, MARK3, MARK1, MAPK3, SMCP, MBD1, RPA1, FKBP1A, MEIS1, PSMC3, KRAS, GCLM, EIF4G1	55	12554	18869	1.39372	0.00133613	0.000671737	0.000597458
GOTERM_BP_DIRECT	GO:0007173~epidermal growth factor receptor signaling pathway	5	9.09091	1.05442e-05	PIK3CA, SRC, PLCG1, SOS1, EGFR	55	49	19308	35.8219	0.00860899	0.00143928	0.00135668
GOTERM_CC_DIRECT	GO:0022624~proteasome accessory complex	4	7.27273	1.13431e-05	PSMD6, PSMD14, PSMC3, PSMD1	55	17	20562	87.9658	0.00191516	0.000383398	0.000317608
GOTERM_MF_DIRECT	GO:0004708~MAP kinase kinase activity	4	7.27273	1.75377e-05	MAP2K1, MAP2K2, MAPK1, MAPK3	55	18	18869	76.2384	0.00362376	0.000981256	0.000872751
GOTERM_MF_DIRECT	GO:0005524~ATP binding	16	29.0909	1.88703e-05	MAP2K1, MAP2K2, SRC, EGFR, PSMC3, PIK3CA, AKT3, MCM4, MAPK1, KRAS, MCM6, MARK3, MARK1, MCM2, MAPK3, EIF4G1	55	1545	18869	3.55286	0.00389857	0.000981256	0.000872751
GOTERM_BP_DIRECT	GO:0043161~proteasome-mediated ubiquitin-dependent protein catabolic process	7	12.7273	2.64596e-05	PSMD6, PSMD14, PSMC3, PSMA2, PSMD1, PSMF1, RBX1	55	211	19308	11.6464	0.0214634	0.00271695	0.00256103
GOTERM_BP_DIRECT	GO:0060324~face development	4	7.27273	2.65392e-05	MAP2K1, MAP2K2, MAPK1, MAPK3	55	21	19308	66.8675	0.0215274	0.00271695	0.00256103
GOTERM_BP_DIRECT	GO:0006268~DNA unwinding involved in DNA replication	4	7.27273	3.51994e-05	RPA1, MCM4, MCM6, MCM2	55	23	19308	61.053	0.0284514	0.00320315	0.00301933
GOTERM_MF_DIRECT	GO:0097110~scaffold protein binding	5	9.09091	4.51149e-05	DSP, MAP2K1, MAP2K2, SRC, MAPK3	55	69	18869	24.8603	0.00929552	0.00187678	0.00166925
GOTERM_BP_DIRECT	GO:0030878~thyroid gland development	4	7.27273	6.44707e-05	MAP2K1, MAP2K2, MAPK1, MAPK3	55	28	19308	50.1506	0.0514945	0.00528015	0.00497714
GOTERM_CC_DIRECT	GO:0005654~nucleoplasm	24	43.6364	7.10547e-05	PSMD14, PARP1, SRC, MBD1, RPA1, GLI1, RELA, RBX1, PSMD6, PSMC3, UBB, PSMA2, UBC, PSME4, POLR2E, PSMD1, MCM4, MAPK1, MCM6, PSMF1, HRAS, UBA52, MCM2, MAPK3	55	3963	20562	2.26407	0.0119369	0.00200137	0.00165794
GOTERM_CC_DIRECT	GO:0005925~focal adhesion	8	14.5455	0.000117514	MAP2K1, MAP2K2, SRC, MAPK1, PIK3R2, KRAS, EGFR, MAPK3	55	425	20562	7.03726	0.0196652	0.00283713	0.00235029
GOTERM_MF_DIRECT	GO:0004674~protein serine/threonine kinase activity	8	14.5455	0.000120895	MAP2K1, MAP2K2, PIK3CA, AKT3, MAPK1, MARK3, MARK1, MAPK3	55	392	18869	7.00148	0.0247163	0.00419104	0.00372761
GOTERM_BP_DIRECT	GO:0006974~cellular response to DNA damage stimulus	7	12.7273	0.000122084	PARP1, TRAF6, PSME4, RPA1, MAPK1, RBX1, MAPK3	55	278	19308	8.8395	0.0952663	0.00908968	0.00856805
GOTERM_BP_DIRECT	GO:0018105~peptidyl-serine phosphorylation	6	10.9091	0.000149336	SRC, AKT3, MAPK1, MARK3, MARK1, MAPK3	55	181	19308	11.6372	0.115263	0.0101922	0.00960729
GOTERM_BP_DIRECT	GO:0006267~pre-replicative complex assembly involved in nuclear cell cycle DNA replication	3	5.45455	0.000212664	MCM4, MCM6, MCM2	55	8	19308	131.645	0.160042	0.0133978	0.012629
GOTERM_CC_DIRECT	GO:0042555~MCM complex	3	5.45455	0.000240844	MCM4, MCM6, MCM2	55	9	20562	124.618	0.03989	0.00452251	0.00374646
GOTERM_CC_DIRECT	GO:0005943~phosphatidylinositol 3-kinase complex, class IA	3	5.45455	0.000240844	PIK3CA, PIK3R2, PIK3R1	55	9	20562	124.618	0.03989	0.00452251	0.00374646
GOTERM_BP_DIRECT	GO:0050852~T cell receptor signaling pathway	5	9.09091	0.000271346	PIK3CA, TRAF6, MAPK1, PLCG1, HRAS	55	112	19308	15.6721	0.199512	0.0149023	0.0140471
GOTERM_BP_DIRECT	GO:0019941~modification-dependent protein catabolic process	3	5.45455	0.000272935	UBB, UBC, UBA52	55	9	19308	117.018	0.200555	0.0149023	0.0140471
GOTERM_MF_DIRECT	GO:0003677~DNA binding	13	23.6364	0.000315198	PARP1, MBD1, RPA1, PIK3R1, GLI1, RELA, MEIS1, POLR2E, MCM4, MAPK1, MCM6, SOS1, MCM2	55	1334	18869	3.34329	0.0631726	0.00854442	0.0075996
GOTERM_CC_DIRECT	GO:1904813~ficolin-1-rich granule lumen	5	9.09091	0.000315592	PSMD6, PSMD14, PSMC3, PSMA2, MAPK1	55	124	20562	15.0748	0.0519457	0.00533351	0.00441829
GOTERM_BP_DIRECT	GO:0048538~thymus development	4	7.27273	0.000327184	MAP2K1, MAP2K2, MAPK1, MAPK3	55	48	19308	29.2545	0.235348	0.0167477	0.0157866
GOTERM_MF_DIRECT	GO:0001784~phosphotyrosine binding	4	7.27273	0.000328631	MAPK1, PIK3R2, PIK3R1, MAPK3	55	47	18869	29.1977	0.0657749	0.00854442	0.0075996
GOTERM_CC_DIRECT	GO:0071162~CMG complex	3	5.45455	0.000366717	MCM4, MCM6, MCM2	55	11	20562	101.96	0.0601045	0.00563411	0.00466731
GOTERM_BP_DIRECT	GO:0060020~Bergmann glial cell differentiation	3	5.45455	0.00041549	MAP2K1, MAPK1, MAPK3	55	11	19308	95.7421	0.288779	0.0200168	0.0188681
GOTERM_BP_DIRECT	GO:0070371~ERK1 and ERK2 cascade	4	7.27273	0.000489469	MAP2K1, MAP2K2, MAPK1, MAPK3	55	55	19308	25.5312	0.33066	0.0203806	0.019211
GOTERM_BP_DIRECT	GO:1903800~positive regulation of production of miRNAs involved in gene silencing by miRNA	3	5.45455	0.000497694	MAP2K1, MAP2K2, EGFR	55	12	19308	87.7636	0.335161	0.0203806	0.019211
GOTERM_BP_DIRECT	GO:0000727~double-strand break repair via break-induced replication	3	5.45455	0.000497694	MCM4, MCM6, MCM2	55	12	19308	87.7636	0.335161	0.0203806	0.019211
GOTERM_CC_DIRECT	GO:0005770~late endosome	5	9.09091	0.000616271	MAP2K1, MAP2K2, SRC, MAPK1, MAPK3	55	148	20562	12.6302	0.0989386	0.00867915	0.00718983
GOTERM_BP_DIRECT	GO:0007165~signal transduction	12	21.8182	0.000650464	MAP2K1, NRAS, SRC, AKT3, GUCA1A, MAPK1, PIK3R2, KRAS, PIK3R1, SOS1, HRAS, EGFR	55	1267	19308	3.3249	0.413483	0.0253681	0.0239123
GOTERM_BP_DIRECT	GO:0030174~regulation of DNA-dependent DNA replication initiation	3	5.45455	0.000683757	MCM4, MCM6, MCM2	55	14	19308	75.226	0.429289	0.0254544	0.0239937
GOTERM_MF_DIRECT	GO:0031386~protein tag	3	5.45455	0.000715586	UBB, UBC, UBA52	55	14	18869	73.5156	0.137723	0.016538	0.0147093
GOTERM_BP_DIRECT	GO:0030335~positive regulation of cell migration	6	10.9091	0.000759671	MAZ, MAPK1, PIK3R1, GLI1, HRAS, EGFR	55	258	19308	8.16406	0.463757	0.0270509	0.0254985
GOTERM_CC_DIRECT	GO:0000781~chromosome, telomeric region	5	9.09091	0.00110279	PARP1, RPA1, MCM4, MCM6, MCM2	55	173	20562	10.805	0.17012	0.0143363	0.0118762
GOTERM_MF_DIRECT	GO:0070628~proteasome binding	3	5.45455	0.00119433	PSMD14, PSME4, PSMF1	55	18	18869	57.1788	0.219152	0.0248421	0.0220951
GOTERM_BP_DIRECT	GO:0043406~positive regulation of MAP kinase activity	4	7.27273	0.00145915	SRC, KRAS, HRAS, EGFR	55	80	19308	17.5527	0.698015	0.0495168	0.0466752
GOTERM_CC_DIRECT	GO:0005942~phosphatidylinositol 3-kinase complex	3	5.45455	0.00151195	PIK3CA, PIK3R2, PIK3R1	55	22	20562	50.9802	0.225636	0.0182514	0.0151195
GOTERM_BP_DIRECT	GO:0070498~interleukin-1-mediated signaling pathway	3	5.45455	0.00155823	TRAF6, RELA, MAPK3	55	21	19308	50.1506	0.721614	0.0495168	0.0466752
GOTERM_BP_DIRECT	GO:0035556~intracellular signal transduction	7	12.7273	0.00157196	SRC, AKT3, MAPK1, PLCG1, MARK3, MARK1, MAPK3	55	451	19308	5.44874	0.724736	0.0495168	0.0466752
GOTERM_MF_DIRECT	GO:0017116~single-stranded DNA-dependent ATP-dependent DNA helicase activity	3	5.45455	0.00163029	MCM4, MCM6, MCM2	55	21	18869	49.0104	0.286623	0.0308273	0.0274185
GOTERM_BP_DIRECT	GO:0045944~positive regulation of transcription from RNA polymerase II promoter	11	20	0.00165558	MEIS1, PSMC3, PARP1, TRAF6, PIK3R2, PIK3R1, GLI1, HRAS, RELA, EGFR, MAPK3	55	1204	19308	3.20731	0.743005	0.0500463	0.0471743
GOTERM_BP_DIRECT	GO:0038083~peptidyl-tyrosine autophosphorylation	3	5.45455	0.00171099	SRC, EGFR, MAPK3	55	22	19308	47.8711	0.754439	0.0500463	0.0471743
GOTERM_CC_DIRECT	GO:0016020~membrane	16	29.0909	0.00182195	DSP, PARP1, PIK3R1, EGFR, FKBP1A, NRAS, PSMC3, PIK3CA, PPP2R1A, AKT3, PSMD1, MCM4, KRAS, PSMF1, HRAS, EIF4G1	55	2547	20562	2.34852	0.265224	0.0205273	0.0170049
GOTERM_BP_DIRECT	GO:0038095~Fc-epsilon receptor signaling pathway	3	5.45455	0.00187058	TRAF6, PLCG1, SOS1	55	23	19308	45.7897	0.784612	0.0528279	0.0497963
GOTERM_MF_DIRECT	GO:0003688~DNA replication origin binding	3	5.45455	0.00195693	MCM4, MCM6, MCM2	55	23	18869	44.7486	0.333344	0.0339201	0.0301693
GOTERM_BP_DIRECT	GO:0007265~Ras protein signal transduction	4	7.27273	0.00204577	NRAS, KRAS, SOS1, HRAS	55	90	19308	15.6024	0.813486	0.0557492	0.0525499
GOTERM_BP_DIRECT	GO:0007568~aging	5	9.09091	0.00211111	MBD1, MAPK1, GCLM, RELA, MAPK3	55	194	19308	9.0478	0.823235	0.0557492	0.0525499
GOTERM_BP_DIRECT	GO:0001889~liver development	4	7.27273	0.00217823	PIK3CA, KRAS, HRAS, RELA	55	92	19308	15.2632	0.832722	0.0557492	0.0525499
GOTERM_BP_DIRECT	GO:0006468~protein phosphorylation	7	12.7273	0.00266469	MAP2K1, AKT3, MAPK1, PIK3R1, MARK3, MARK1, MAPK3	55	501	19308	4.90495	0.887855	0.0661328	0.0623376
GOTERM_BP_DIRECT	GO:0006270~DNA replication initiation	3	5.45455	0.00276989	MCM4, MCM6, MCM2	55	28	19308	37.613	0.897148	0.0667218	0.0628928
GOTERM_BP_DIRECT	GO:0046697~decidualization	3	5.45455	0.00296975	PARP1, MAPK1, MAPK3	55	29	19308	36.316	0.912736	0.0694922	0.0655043
GOTERM_BP_DIRECT	GO:0010628~positive regulation of gene expression	7	12.7273	0.00308348	MAP2K1, MAZ, MAPK1, KRAS, RELA, MARK1, MAPK3	55	516	19308	4.76237	0.920528	0.0701491	0.0661234
GOTERM_BP_DIRECT	GO:0007049~cell cycle	6	10.9091	0.00323978	SRC, MAPK1, MCM4, MCM6, MCM2, MAPK3	55	359	19308	5.86721	0.930117	0.071713	0.0675976
GOTERM_CC_DIRECT	GO:0034774~secretory granule lumen	4	7.27273	0.00343505	PSMD6, PSMD14, PSMC3, PSMA2	55	115	20562	13.0036	0.440953	0.0362827	0.0300566
GOTERM_BP_DIRECT	GO:0032869~cellular response to insulin stimulus	4	7.27273	0.00352175	PARP1, SRC, PIK3R2, PIK3R1	55	109	19308	12.8827	0.944587	0.075782	0.0714331
GOTERM_MF_DIRECT	GO:0030234~enzyme regulator activity	3	5.45455	0.00354444	PSMD6, PSMD1, GCLM	55	31	18869	33.2006	0.520495	0.0516576	0.0459455
GOTERM_BP_DIRECT	GO:0045740~positive regulation of DNA replication	3	5.45455	0.00360867	GLI1, HRAS, EGFR	55	32	19308	32.9114	0.948412	0.075782	0.0714331
GOTERM_CC_DIRECT	GO:0048471~perinuclear region of cytoplasm	8	14.5455	0.00368693	MAP2K2, PIK3CA, SRC, TRAF6, PSMF1, PIK3R1, HRAS, EGFR	55	764	20562	3.91471	0.464333	0.0366524	0.0303629
GOTERM_BP_DIRECT	GO:0070374~positive regulation of ERK1 and ERK2 cascade	5	9.09091	0.00383277	MAP2K1, SRC, HRAS, EGFR, MAPK3	55	229	19308	7.66495	0.957101	0.0779538	0.0734802
GOTERM_BP_DIRECT	GO:0045893~positive regulation of transcription, DNA-templated	8	14.5455	0.00390245	MAP2K1, MAP2K2, SRC, MAZ, MAPK1, GLI1, RELA, EGFR	55	725	19308	3.87371	0.959492	0.0779538	0.0734802
GOTERM_MF_DIRECT	GO:0016301~kinase activity	5	9.09091	0.00396711	PIK3CA, PIK3R2, PIK3R1, EGFR, MARK1	55	226	18869	7.5901	0.560811	0.0516576	0.0459455
GOTERM_MF_DIRECT	GO:0004713~protein tyrosine kinase activity	4	7.27273	0.00415449	MAP2K1, MAP2K2, SRC, EGFR	55	113	18869	12.1442	0.577586	0.0516576	0.0459455
GOTERM_BP_DIRECT	GO:0008284~positive regulation of cell proliferation	7	12.7273	0.00421407	MEIS1, MAZ, KRAS, GLI1, HRAS, RELA, EGFR	55	550	19308	4.46797	0.968659	0.0821744	0.0774586
GOTERM_MF_DIRECT	GO:0003697~single-stranded DNA binding	4	7.27273	0.00436351	RPA1, MCM4, MCM6, MCM2	55	115	18869	11.933	0.595548	0.0516576	0.0459455
GOTERM_MF_DIRECT	GO:0004714~transmembrane receptor protein tyrosine kinase activity	4	7.27273	0.00447037	MAP2K1, MAP2K2, SRC, EGFR	55	116	18869	11.8301	0.604435	0.0516576	0.0459455
GOTERM_MF_DIRECT	GO:0047485~protein N-terminus binding	4	7.27273	0.00447037	MAP2K1, PARP1, TRAF6, RELA	55	116	18869	11.8301	0.604435	0.0516576	0.0459455
GOTERM_CC_DIRECT	GO:0005694~chromosome	5	9.09091	0.00455701	PARP1, MBD1, MCM4, MCM6, MCM2	55	256	20562	7.30185	0.537864	0.0427853	0.0354434
GOTERM_BP_DIRECT	GO:0006260~DNA replication	4	7.27273	0.00471859	RPA1, MCM4, MCM6, MCM2	55	121	19308	11.6051	0.979316	0.0893905	0.0842606
GOTERM_BP_DIRECT	GO:2001237~negative regulation of extrinsic apoptotic signaling pathway	3	5.45455	0.00480242	SRC, GCLM, RELA	55	37	19308	28.4639	0.980697	0.0893905	0.0842606
GOTERM_CC_DIRECT	GO:0010008~endosome membrane	5	9.09091	0.00481314	UBB, TRAF6, UBC, UBA52, EGFR	55	260	20562	7.18951	0.557531	0.0428116	0.0354653
GOTERM_BP_DIRECT	GO:0034614~cellular response to reactive oxygen species	3	5.45455	0.00506018	MAPK1, EGFR, MAPK3	55	38	19308	27.7148	0.984391	0.0920952	0.0868101
GOTERM_CC_DIRECT	GO:1905360~GTPase complex	2	3.63636	0.00524564	SOS1, HRAS	55	2	20562	373.855	0.58887	0.0443256	0.0367195
GOTERM_BP_DIRECT	GO:0070555~response to interleukin-1	3	5.45455	0.00559441	SRC, TRAF6, RELA	55	40	19308	26.3291	0.989951	0.0982377	0.0926001
GOTERM_BP_DIRECT	GO:0051897~positive regulation of protein kinase B signaling	4	7.27273	0.00563757	PIK3CA, SRC, MAZ, EGFR	55	129	19308	10.8854	0.990303	0.0982377	0.0926001
GOTERM_BP_DIRECT	GO:0071276~cellular response to cadmium ion	3	5.45455	0.00587082	MAPK1, EGFR, MAPK3	55	41	19308	25.6869	0.992	0.100171	0.0944224
GOTERM_BP_DIRECT	GO:0001942~hair follicle development	3	5.45455	0.00615338	SOS1, RELA, EGFR	55	42	19308	25.0753	0.993663	0.102849	0.0969471
GOTERM_BP_DIRECT	GO:0097009~energy homeostasis	3	5.45455	0.00644204	UBB, PIK3CA, EIF4G1	55	43	19308	24.4922	0.995006	0.105521	0.0994651
GOTERM_MF_DIRECT	GO:0044877~macromolecular complex binding	6	10.9091	0.00649844	NRAS, KRAS, GCLM, HRAS, RELA, RBX1	55	414	18869	4.97207	0.740647	0.0711408	0.0632742
GOTERM_BP_DIRECT	GO:0042307~positive regulation of protein import into nucleus	3	5.45455	0.00673678	MAPK1, PIK3R2, PIK3R1	55	44	19308	23.9355	0.996085	0.108185	0.101976
GOTERM_BP_DIRECT	GO:0014065~phosphatidylinositol 3-kinase signaling	3	5.45455	0.00703756	PIK3CA, PIK3R2, PIK3R1	55	45	19308	23.4036	0.996946	0.110842	0.104481
GOTERM_CC_DIRECT	GO:0014704~intercalated disc	3	5.45455	0.00735633	DSP, PIK3CA, DSG2	55	49	20562	22.8891	0.712869	0.0592009	0.0490422
GOTERM_BP_DIRECT	GO:0018108~peptidyl-tyrosine phosphorylation	4	7.27273	0.00748907	MAP2K1, MAP2K2, SRC, EGFR	55	143	19308	9.81971	0.997896	0.115727	0.109086
GOTERM_MF_DIRECT	GO:0042802~identical protein binding	12	21.8182	0.00832419	ADSL, PSMC3, PARP1, TRAF6, MAPK1, KRAS, MCM6, RELA, EGFR, MDFI, MAPK3, EIF4G1	55	1714	18869	2.40191	0.822772	0.0865716	0.0769988
GOTERM_BP_DIRECT	GO:0061308~cardiac neural crest cell development involved in heart development	2	3.63636	0.00836729	MAPK1, MAPK3	55	3	19308	234.036	0.998982	0.124597	0.117446
GOTERM_BP_DIRECT	GO:2000630~positive regulation of miRNA metabolic process	2	3.63636	0.00836729	HRAS, RELA	55	3	19308	234.036	0.998982	0.124597	0.117446
GOTERM_BP_DIRECT	GO:0043524~negative regulation of neuron apoptotic process	4	7.27273	0.00982946	PIK3CA, KRAS, GCLM, HRAS	55	158	19308	8.88746	0.999696	0.143756	0.135506
GOTERM_CC_DIRECT	GO:0032991~macromolecular complex	7	12.7273	0.0100225	ADSL, PARP1, TRAF6, MAPK1, PIK3R1, EGFR, MAPK3	55	703	20562	3.72259	0.817746	0.0768896	0.0636955
GOTERM_CC_DIRECT	GO:0031315~extrinsic component of mitochondrial outer membrane	2	3.63636	0.0104643	UBB, UBC	55	4	20562	186.927	0.830987	0.0768896	0.0636955
GOTERM_BP_DIRECT	GO:0046854~phosphatidylinositol phosphorylation	3	5.45455	0.0107349	PIK3CA, PIK3R2, PIK3R1	55	56	19308	18.8065	0.999857	0.149583	0.140999
GOTERM_CC_DIRECT	GO:0070062~extracellular exosome	13	23.6364	0.0111155	DSP, SRC, NRAS, PPP2R1B, UBB, PPP2R1A, PSMA2, MB, UBC, GSTA1, DSG2, MARK3, UBA52	55	2218	20562	2.19121	0.848782	0.0782714	0.0648402
GOTERM_BP_DIRECT	GO:0051385~response to mineralocorticoid	2	3.63636	0.0111411	SRC, KRAS	55	4	19308	175.527	0.999898	0.149583	0.140999
GOTERM_BP_DIRECT	GO:0070849~response to epidermal growth factor	2	3.63636	0.0111411	MAPK1, MAPK3	55	4	19308	175.527	0.999898	0.149583	0.140999
GOTERM_BP_DIRECT	GO:0033590~response to cobalamin	2	3.63636	0.0111411	RELA, EGFR	55	4	19308	175.527	0.999898	0.149583	0.140999
GOTERM_BP_DIRECT	GO:0060502~epithelial cell proliferation involved in lung morphogenesis	2	3.63636	0.0111411	MAP2K1, MAP2K2	55	4	19308	175.527	0.999898	0.149583	0.140999
GOTERM_BP_DIRECT	GO:0034644~cellular response to UV	3	5.45455	0.0118635	PARP1, PIK3R1, RBX1	55	59	19308	17.8502	0.999944	0.156713	0.147719
GOTERM_CC_DIRECT	GO:0005739~mitochondrion	10	18.1818	0.0118679	SMCP, MAP2K1, MAP2K2, UBB, PARP1, SRC, PPP2R1A, MAPK1, KRAS, MAPK3	55	1437	20562	2.60163	0.867035	0.0802269	0.0664601
GOTERM_MF_DIRECT	GO:0003678~DNA helicase activity	3	5.45455	0.0132064	MCM4, MCM6, MCM2	55	61	18869	16.8724	0.936196	0.130807	0.116342
GOTERM_BP_DIRECT	GO:0071902~positive regulation of protein serine/threonine kinase activity	3	5.45455	0.0134455	MAP2K1, MAP2K2, SRC	55	63	19308	16.7169	0.999985	0.174791	0.16476
GOTERM_BP_DIRECT	GO:0072584~caveolin-mediated endocytosis	2	3.63636	0.0139073	MAPK1, MAPK3	55	5	19308	140.422	0.99999	0.175232	0.165176
GOTERM_BP_DIRECT	GO:0048679~regulation of axon regeneration	2	3.63636	0.0139073	MAP2K1, MAP2K2	55	5	19308	140.422	0.99999	0.175232	0.165176
GOTERM_CC_DIRECT	GO:0005911~cell-cell junction	4	7.27273	0.0140254	MAP2K2, DSG2, PLCG1, PIK3R1	55	192	20562	7.78864	0.908102	0.0890118	0.0737376
GOTERM_CC_DIRECT	GO:0005741~mitochondrial outer membrane	4	7.27273	0.0142208	UBB, UBC, KRAS, UBA52	55	193	20562	7.74828	0.911129	0.0890118	0.0737376
GOTERM_MF_DIRECT	GO:0086083~cell adhesive protein binding involved in bundle of His cell-Purkinje myocyte communication	2	3.63636	0.014229	DSP, DSG2	55	5	18869	137.229	0.94852	0.134529	0.119653
GOTERM_BP_DIRECT	GO:0007611~learning or memory	3	5.45455	0.0146888	SRC, MAPK1, EGFR	55	66	19308	15.957	0.999995	0.182275	0.171815
GOTERM_CC_DIRECT	GO:0030666~endocytic vesicle membrane	3	5.45455	0.0149838	UBB, UBC, UBA52	55	71	20562	15.7967	0.922029	0.0904378	0.0749189
GOTERM_BP_DIRECT	GO:0098609~cell-cell adhesion	4	7.27273	0.0161109	DSP, SRC, DSG2, EGFR	55	190	19308	7.39062	0.999998	0.189574	0.178695
GOTERM_BP_DIRECT	GO:1901224~positive regulation of NIK/NF-kappaB signaling	3	5.45455	0.0164208	TRAF6, RELA, EGFR	55	70	19308	15.0452	0.999999	0.189574	0.178695
GOTERM_BP_DIRECT	GO:0048661~positive regulation of smooth muscle cell proliferation	3	5.45455	0.0164208	PIK3CA, TRAF6, EGFR	55	70	19308	15.0452	0.999999	0.189574	0.178695
GOTERM_CC_DIRECT	GO:0098978~glutamatergic synapse	5	9.09091	0.016531	SRC, PPP2R1A, PLCG1, HRAS, RELA	55	373	20562	5.01146	0.940221	0.0963361	0.0798051
GOTERM_BP_DIRECT	GO:0086073~bundle of His cell-Purkinje myocyte adhesion involved in cell communication	2	3.63636	0.0166659	DSP, DSG2	55	6	19308	117.018	0.999999	0.189574	0.178695
GOTERM_BP_DIRECT	GO:0002934~desmosome organization	2	3.63636	0.0166659	DSP, DSG2	55	6	19308	117.018	0.999999	0.189574	0.178695
GOTERM_BP_DIRECT	GO:1902975~mitotic DNA replication initiation	2	3.63636	0.0166659	MCM4, MCM2	55	6	19308	117.018	0.999999	0.189574	0.178695
GOTERM_MF_DIRECT	GO:0005168~neurotrophin TRKA receptor binding	2	3.63636	0.0170509	PLCG1, PIK3R1	55	6	18869	114.358	0.97156	0.154199	0.137148
GOTERM_CC_DIRECT	GO:0005901~caveola	3	5.45455	0.0174674	SRC, MAPK1, MAPK3	55	77	20562	14.5658	0.949109	0.0983997	0.0815145
GOTERM_BP_DIRECT	GO:0030641~regulation of cellular pH	2	3.63636	0.0194169	MAPK1, MAPK3	55	7	19308	100.301	1	0.217841	0.20534
GOTERM_BP_DIRECT	GO:0031398~positive regulation of protein ubiquitination	3	5.45455	0.0201313	FKBP1A, UBB, TRAF6	55	78	19308	13.5021	1	0.219834	0.207219
GOTERM_BP_DIRECT	GO:0032147~activation of protein kinase activity	3	5.45455	0.0201313	MAP2K1, PIK3CA, TRAF6	55	78	19308	13.5021	1	0.219834	0.207219
GOTERM_MF_DIRECT	GO:0019003~GDP binding	3	5.45455	0.0205114	NRAS, KRAS, HRAS	55	77	18869	13.3665	0.986295	0.175747	0.156314
GOTERM_BP_DIRECT	GO:0050790~regulation of catalytic activity	5	9.09091	0.0206669	PSMD6, PARP1, PPP2R1B, PPP2R1A, PSMD1	55	375	19308	4.68073	1	0.222713	0.209932
GOTERM_BP_DIRECT	GO:0001934~positive regulation of protein phosphorylation	4	7.27273	0.0209549	KRAS, HRAS, EGFR, MAPK3	55	210	19308	6.68675	1	0.222883	0.210093
GOTERM_MF_DIRECT	GO:0046982~protein heterodimerization activity	5	9.09091	0.0215036	PPP2R1A, PIK3R2, PSMF1, PIK3R1, SOS1	55	371	18869	4.62362	0.988889	0.175747	0.156314
GOTERM_MF_DIRECT	GO:0008134~transcription factor binding	4	7.27273	0.0219684	PARP1, PIK3R1, MDFI, RBX1	55	209	18869	6.56599	0.98993	0.175747	0.156314
GOTERM_BP_DIRECT	GO:0035900~response to isolation stress	2	3.63636	0.0221603	KRAS, HRAS	55	8	19308	87.7636	1	0.229738	0.216554
GOTERM_BP_DIRECT	GO:0042473~outer ear morphogenesis	2	3.63636	0.0221603	MAPK1, MAPK3	55	8	19308	87.7636	1	0.229738	0.216554
GOTERM_MF_DIRECT	GO:0004672~protein kinase activity	5	9.09091	0.0230409	MAP2K1, MAP2K2, SRC, AKT3, EGFR	55	379	18869	4.52603	0.991976	0.1775	0.157873
GOTERM_CC_DIRECT	GO:0030054~cell junction	4	7.27273	0.0230639	DSP, SRC, DSG2, EGFR	55	232	20562	6.44577	0.980619	0.123547	0.102347
GOTERM_BP_DIRECT	GO:0007507~heart development	4	7.27273	0.0233683	MAP2K1, MAP2K2, MB, MBD1	55	219	19308	6.41196	1	0.239233	0.225504
GOTERM_CC_DIRECT	GO:0008540~proteasome regulatory particle, base subcomplex	2	3.63636	0.0233936	PSMC3, PSMD1	55	9	20562	83.0788	0.981693	0.123547	0.102347
GOTERM_BP_DIRECT	GO:0051057~positive regulation of small GTPase mediated signal transduction	2	3.63636	0.0248963	SRC, SOS1	55	9	19308	78.0121	1	0.245663	0.231565
GOTERM_BP_DIRECT	GO:0036289~peptidyl-serine autophosphorylation	2	3.63636	0.0248963	MAP2K2, MARK3	55	9	19308	78.0121	1	0.245663	0.231565
GOTERM_BP_DIRECT	GO:0042088~T-helper 1 type immune response	2	3.63636	0.0248963	TRAF6, HRAS	55	9	19308	78.0121	1	0.245663	0.231565
GOTERM_MF_DIRECT	GO:0019899~enzyme binding	5	9.09091	0.0252622	PARP1, SRC, RELA, EGFR, MCM2	55	390	18869	4.39837	0.994991	0.187662	0.166911
GOTERM_CC_DIRECT	GO:0005838~proteasome regulatory particle	2	3.63636	0.0259595	PSMD6, PSMD1	55	10	20562	74.7709	0.988264	0.132944	0.110131
GOTERM_BP_DIRECT	GO:0033138~positive regulation of peptidyl-serine phosphorylation	3	5.45455	0.0268277	PIK3CA, EGFR, EIF4G1	55	91	19308	11.5732	1	0.258493	0.243659
GOTERM_BP_DIRECT	GO:0030324~lung development	3	5.45455	0.0268277	GLI1, EGFR, EIF4G1	55	91	19308	11.5732	1	0.258493	0.243659
GOTERM_CC_DIRECT	GO:0032587~ruffle membrane	3	5.45455	0.0279196	SRC, PLCG1, EGFR	55	99	20562	11.3289	0.99165	0.13608	0.112729
GOTERM_CC_DIRECT	GO:0045121~membrane raft	4	7.27273	0.0285304	PPP2R1B, SRC, KRAS, EGFR	55	252	20562	5.9342	0.992492	0.13608	0.112729
GOTERM_CC_DIRECT	GO:0005886~plasma membrane	21	38.1818	0.0289874	DSP, MAP2K1, SRC, ADAM11, PIK3R1, EGFR, NRAS, PIK3CA, UBB, TRAF6, UBC, MAPK1, KRAS, DSG2, PLCG1, SOS1, HRAS, MARK3, UBA52, MARK1, MAPK3	55	5071	20562	1.5482	0.993066	0.13608	0.112729
GOTERM_MF_DIRECT	GO:0019903~protein phosphatase binding	3	5.45455	0.0291332	PIK3R2, PIK3R1, EGFR	55	93	18869	11.0669	0.997802	0.20828	0.185249
GOTERM_BP_DIRECT	GO:0098911~regulation of ventricular cardiac muscle cell action potential	2	3.63636	0.0303456	DSP, DSG2	55	11	19308	63.8281	1	0.287257	0.270772
GOTERM_BP_DIRECT	GO:0006366~transcription from RNA polymerase II promoter	4	7.27273	0.0305145	PARP1, MBD1, POLR2E, PIK3R1	55	243	19308	5.77868	1	0.287257	0.270772
GOTERM_MF_DIRECT	GO:0005078~MAP-kinase scaffold activity	2	3.63636	0.0310417	MAP2K1, MAP2K2	55	11	18869	62.3769	0.998537	0.20828	0.185249
GOTERM_MF_DIRECT	GO:0036312~phosphatidylinositol 3-kinase regulatory subunit binding	2	3.63636	0.0310417	PIK3R2, PIK3R1	55	11	18869	62.3769	0.998537	0.20828	0.185249
GOTERM_BP_DIRECT	GO:2001241~positive regulation of extrinsic apoptotic signaling pathway in absence of ligand	2	3.63636	0.033059	PPP2R1B, PPP2R1A	55	12	19308	58.5091	1	0.304217	0.286759
GOTERM_BP_DIRECT	GO:0060425~lung morphogenesis	2	3.63636	0.033059	MAPK1, MAPK3	55	12	19308	58.5091	1	0.304217	0.286759
GOTERM_BP_DIRECT	GO:0048011~neurotrophin TRK receptor signaling pathway	2	3.63636	0.035765	SRC, SOS1	55	13	19308	54.0084	1	0.318386	0.300115
GOTERM_BP_DIRECT	GO:0048546~digestive tract morphogenesis	2	3.63636	0.035765	GLI1, EGFR	55	13	19308	54.0084	1	0.318386	0.300115
GOTERM_BP_DIRECT	GO:0061029~eyelid development in camera-type eye	2	3.63636	0.035765	SOS1, EGFR	55	13	19308	54.0084	1	0.318386	0.300115
GOTERM_BP_DIRECT	GO:0006351~transcription, DNA-templated	3	5.45455	0.0373562	POLR2E, RELA, MAPK3	55	109	19308	9.66205	1	0.328976	0.310097
GOTERM_BP_DIRECT	GO:1904996~positive regulation of leukocyte adhesion to vascular endothelial cell	2	3.63636	0.0384636	TRAF6, RELA	55	14	19308	50.1506	1	0.335124	0.315892
GOTERM_BP_DIRECT	GO:0043405~regulation of MAP kinase activity	2	3.63636	0.0411547	SOS1, HRAS	55	15	19308	46.8073	1	0.351101	0.330953
GOTERM_BP_DIRECT	GO:2000679~positive regulation of transcription regulatory region DNA binding	2	3.63636	0.0411547	PARP1, TRAF6	55	15	19308	46.8073	1	0.351101	0.330953
GOTERM_MF_DIRECT	GO:0043560~insulin receptor substrate binding	2	3.63636	0.0420935	PIK3CA, PIK3R1	55	15	18869	45.743	0.999864	0.26646	0.236996
GOTERM_CC_DIRECT	GO:0000159~protein phosphatase type 2A complex	2	3.63636	0.0437363	PPP2R1B, PPP2R1A	55	17	20562	43.9829	0.999478	0.199769	0.165489
GOTERM_BP_DIRECT	GO:0030278~regulation of ossification	2	3.63636	0.0438385	MAPK1, MAPK3	55	16	19308	43.8818	1	0.362664	0.341852
GOTERM_BP_DIRECT	GO:1903351~cellular response to dopamine	2	3.63636	0.0438385	MAPK1, MAPK3	55	16	19308	43.8818	1	0.362664	0.341852
GOTERM_BP_DIRECT	GO:0035729~cellular response to hepatocyte growth factor stimulus	2	3.63636	0.0438385	GCLM, RELA	55	16	19308	43.8818	1	0.362664	0.341852
GOTERM_BP_DIRECT	GO:0006511~ubiquitin-dependent protein catabolic process	4	7.27273	0.0443073	PSMD14, PSMA2, PSMF1, RBX1	55	282	19308	4.9795	1	0.362877	0.342053
GOTERM_MF_DIRECT	GO:0003682~chromatin binding	5	9.09091	0.0446851	MEIS1, MBD1, GLI1, RELA, EGFR	55	468	18869	3.66531	0.999922	0.26646	0.236996
GOTERM_MF_DIRECT	GO:0046935~1-phosphatidylinositol-3-kinase regulator activity	2	3.63636	0.044837	PIK3R2, PIK3R1	55	16	18869	42.8841	0.999925	0.26646	0.236996
GOTERM_MF_DIRECT	GO:0004707~MAP kinase activity	2	3.63636	0.044837	MAPK1, MAPK3	55	16	18869	42.8841	0.999925	0.26646	0.236996
GOTERM_CC_DIRECT	GO:0031143~pseudopodium	2	3.63636	0.0462498	MAPK1, MAPK3	55	18	20562	41.5394	0.999665	0.204378	0.169308
GOTERM_BP_DIRECT	GO:0006935~chemotaxis	3	5.45455	0.0464611	MAP2K1, MAPK1, HRAS	55	123	19308	8.56231	1	0.369861	0.348636
GOTERM_BP_DIRECT	GO:1904355~positive regulation of telomere capping	2	3.63636	0.0465149	MAPK1, MAPK3	55	17	19308	41.3005	1	0.369861	0.348636
GOTERM_BP_DIRECT	GO:0051403~stress-activated MAPK cascade	2	3.63636	0.0465149	MAPK1, MAPK3	55	17	19308	41.3005	1	0.369861	0.348636
GOTERM_CC_DIRECT	GO:0005769~early endosome	4	7.27273	0.0471643	MAP2K1, MAP2K2, MAPK1, MAPK3	55	308	20562	4.85525	0.999716	0.204378	0.169308
GOTERM_BP_DIRECT	GO:0042493~response to drug	4	7.27273	0.0486752	SRC, MBD1, GCLM, RELA	55	293	19308	4.79255	1	0.376464	0.354859
GOTERM_BP_DIRECT	GO:0006281~DNA repair	4	7.27273	0.0490825	PARP1, PSME4, RPA1, RBX1	55	294	19308	4.77625	1	0.376464	0.354859
GOTERM_BP_DIRECT	GO:0044030~regulation of DNA methylation	2	3.63636	0.0491839	PARP1, MBD1	55	18	19308	39.0061	1	0.376464	0.354859
GOTERM_BP_DIRECT	GO:0043551~regulation of phosphatidylinositol 3-kinase activity	2	3.63636	0.0491839	PIK3R2, PIK3R1	55	18	19308	39.0061	1	0.376464	0.354859
GOTERM_BP_DIRECT	GO:2000811~negative regulation of anoikis	2	3.63636	0.0518456	PIK3CA, SRC	55	19	19308	36.9531	1	0.382536	0.360584
GOTERM_BP_DIRECT	GO:0010759~positive regulation of macrophage chemotaxis	2	3.63636	0.0518456	MAPK1, MAPK3	55	19	19308	36.9531	1	0.382536	0.360584
GOTERM_BP_DIRECT	GO:0061136~regulation of proteasomal protein catabolic process	2	3.63636	0.0518456	UBB, PSMD14	55	19	19308	36.9531	1	0.382536	0.360584
GOTERM_BP_DIRECT	GO:0048169~regulation of long-term neuronal synaptic plasticity	2	3.63636	0.0518456	KRAS, HRAS	55	19	19308	36.9531	1	0.382536	0.360584
GOTERM_BP_DIRECT	GO:0007166~cell surface receptor signaling pathway	4	7.27273	0.0536736	MAPK1, HRAS, EGFR, MAPK3	55	305	19308	4.60399	1	0.392488	0.369964
GOTERM_CC_DIRECT	GO:0005839~proteasome core complex	2	3.63636	0.0537512	PSMA2, PSMF1	55	21	20562	35.6052	0.999912	0.227099	0.188129
GOTERM_BP_DIRECT	GO:0035994~response to muscle stretch	2	3.63636	0.0545	PIK3CA, RELA	55	20	19308	35.1055	1	0.395004	0.372336
GOTERM_MF_DIRECT	GO:0042826~histone deacetylase binding	3	5.45455	0.0548894	PARP1, TRAF6, RELA	55	132	18869	7.79711	0.999992	0.313317	0.278672
GOTERM_BP_DIRECT	GO:0010629~negative regulation of gene expression	4	7.27273	0.055393	PIK3CA, MBD1, HRAS, MARK1	55	309	19308	4.5444	1	0.397955	0.375118
GOTERM_MF_DIRECT	GO:0031435~mitogen-activated protein kinase kinase kinase binding	2	3.63636	0.0557343	TRAF6, MAPK1	55	20	18869	34.3073	0.999993	0.313317	0.278672
GOTERM_BP_DIRECT	GO:0009887~animal organ morphogenesis	3	5.45455	0.0570172	MEIS1, HRAS, RELA	55	138	19308	7.63162	1	0.406062	0.382759
GOTERM_CC_DIRECT	GO:0005789~endoplasmic reticulum membrane	7	12.7273	0.057122	NRAS, UBB, UBC, KRAS, HRAS, UBA52, EGFR	55	1054	20562	2.4829	0.999952	0.235454	0.195051
GOTERM_MF_DIRECT	GO:0019901~protein kinase binding	5	9.09091	0.0581882	PARP1, TRAF6, PLCG1, RELA, EGFR	55	511	18869	3.35688	0.999996	0.318504	0.283285
GOTERM_BP_DIRECT	GO:1903076~regulation of protein localization to plasma membrane	2	3.63636	0.0597869	PIK3R2, PIK3R1	55	22	19308	31.914	1	0.414961	0.391148
GOTERM_BP_DIRECT	GO:0002223~stimulatory C-type lectin receptor signaling pathway	2	3.63636	0.0597869	SRC, TRAF6	55	22	19308	31.914	1	0.414961	0.391148
GOTERM_BP_DIRECT	GO:0045780~positive regulation of bone resorption	2	3.63636	0.0597869	SRC, EGFR	55	22	19308	31.914	1	0.414961	0.391148
GOTERM_MF_DIRECT	GO:0050321~tau-protein kinase activity	2	3.63636	0.0611371	MARK3, MARK1	55	22	18869	31.1884	0.999998	0.326065	0.290009
GOTERM_BP_DIRECT	GO:0060252~positive regulation of glial cell proliferation	2	3.63636	0.0624194	KRAS, EGFR	55	23	19308	30.5265	1	0.426013	0.401565
GOTERM_BP_DIRECT	GO:0010499~proteasomal ubiquitin-independent protein catabolic process	2	3.63636	0.0624194	PSMA2, PSME4	55	23	19308	30.5265	1	0.426013	0.401565
GOTERM_BP_DIRECT	GO:0071356~cellular response to tumor necrosis factor	3	5.45455	0.0629582	MAPK1, RELA, MAPK3	55	146	19308	7.21345	1	0.426139	0.401684
GOTERM_CC_DIRECT	GO:0030057~desmosome	2	3.63636	0.0636631	DSP, DSG2	55	25	20562	29.9084	0.999985	0.256168	0.21221
GOTERM_MF_DIRECT	GO:0005158~insulin receptor binding	2	3.63636	0.0665096	SRC, PIK3R1	55	24	18869	28.5894	0.999999	0.34585	0.307607
GOTERM_BP_DIRECT	GO:0002862~negative regulation of inflammatory response to antigenic stimulus	2	3.63636	0.0702738	SRC, PLCG1	55	26	19308	27.0042	1	0.463001	0.436431
GOTERM_BP_DIRECT	GO:0051493~regulation of cytoskeleton organization	2	3.63636	0.0702738	MAPK1, MAPK3	55	26	19308	27.0042	1	0.463001	0.436431
GOTERM_BP_DIRECT	GO:0046579~positive regulation of Ras protein signal transduction	2	3.63636	0.0702738	SRC, HRAS	55	26	19308	27.0042	1	0.463001	0.436431
GOTERM_BP_DIRECT	GO:0019221~cytokine-mediated signaling pathway	3	5.45455	0.0706656	KRAS, SOS1, RELA	55	156	19308	6.75105	1	0.463001	0.436431
GOTERM_BP_DIRECT	GO:0034332~adherens junction organization	2	3.63636	0.0728775	DSP, SRC	55	27	19308	26.004	1	0.469974	0.443003
GOTERM_BP_DIRECT	GO:1905564~positive regulation of vascular endothelial cell proliferation	2	3.63636	0.0728775	AKT3, PLCG1	55	27	19308	26.004	1	0.469974	0.443003
GOTERM_BP_DIRECT	GO:0051092~positive regulation of NF-kappaB transcription factor activity	3	5.45455	0.0738315	TRAF6, KRAS, RELA	55	160	19308	6.58227	1	0.471857	0.444778
GOTERM_BP_DIRECT	GO:0048873~homeostasis of number of cells within a tissue	2	3.63636	0.0754741	AKT3, KRAS	55	28	19308	25.0753	1	0.471857	0.444778
GOTERM_BP_DIRECT	GO:0001678~cellular glucose homeostasis	2	3.63636	0.0754741	PIK3R2, PIK3R1	55	28	19308	25.0753	1	0.471857	0.444778
GOTERM_BP_DIRECT	GO:0045453~bone resorption	2	3.63636	0.0754741	SRC, TRAF6	55	28	19308	25.0753	1	0.471857	0.444778
GOTERM_CC_DIRECT	GO:0031982~vesicle	3	5.45455	0.0765625	UBB, UBC, UBA52	55	174	20562	6.44577	0.999999	0.300908	0.249273
GOTERM_MF_DIRECT	GO:0005178~integrin binding	3	5.45455	0.0776411	SRC, ADAM11, EGFR	55	161	18869	6.39266	1	0.393886	0.350332
GOTERM_BP_DIRECT	GO:0010033~response to organic substance	2	3.63636	0.0780635	PPP2R1A, RELA	55	29	19308	24.2107	1	0.484349	0.456553
GOTERM_MF_DIRECT	GO:0004712~protein serine/threonine/tyrosine kinase activity	2	3.63636	0.079809	MAP2K1, MAP2K2	55	29	18869	23.6602	1	0.395245	0.35154
GOTERM_BP_DIRECT	GO:0050900~leukocyte migration	2	3.63636	0.0806458	SRC, SOS1	55	30	19308	23.4036	1	0.492902	0.464616
GOTERM_BP_DIRECT	GO:0010592~positive regulation of lamellipodium assembly	2	3.63636	0.0806458	PIK3CA, PIK3R1	55	30	19308	23.4036	1	0.492902	0.464616
GOTERM_BP_DIRECT	GO:0050772~positive regulation of axonogenesis	2	3.63636	0.0832211	MAP2K1, MAP2K2	55	31	19308	22.6487	1	0.504874	0.475901
GOTERM_BP_DIRECT	GO:0030182~neuron differentiation	3	5.45455	0.0852598	MAP2K1, MBD1, EIF4G1	55	174	19308	6.05266	1	0.51344	0.483975
GOTERM_CC_DIRECT	GO:0090734~site of DNA damage	2	3.63636	0.0855937	PARP1, RPA1	55	34	20562	21.9914	1	0.328758	0.272344
GOTERM_BP_DIRECT	GO:0060045~positive regulation of cardiac muscle cell proliferation	2	3.63636	0.0883503	MAPK1, GLI1	55	33	19308	21.276	1	0.520634	0.490756
GOTERM_BP_DIRECT	GO:1900182~positive regulation of protein localization to nucleus	2	3.63636	0.0883503	PARP1, SRC	55	33	19308	21.276	1	0.520634	0.490756
GOTERM_BP_DIRECT	GO:0006915~apoptotic process	5	9.09091	0.0894266	PARP1, PPP2R1A, MAPK1, MCM2, MAPK3	55	607	19308	2.89172	1	0.520634	0.490756
GOTERM_BP_DIRECT	GO:0060612~adipose tissue development	2	3.63636	0.0909043	PIK3CA, HRAS	55	34	19308	20.6503	1	0.520634	0.490756
GOTERM_BP_DIRECT	GO:0043330~response to exogenous dsRNA	2	3.63636	0.0909043	MAPK1, MAPK3	55	34	19308	20.6503	1	0.520634	0.490756
GOTERM_BP_DIRECT	GO:0051973~positive regulation of telomerase activity	2	3.63636	0.0909043	MAPK1, MAPK3	55	34	19308	20.6503	1	0.520634	0.490756
GOTERM_BP_DIRECT	GO:0032212~positive regulation of telomere maintenance via telomerase	2	3.63636	0.0909043	MAPK1, MAPK3	55	34	19308	20.6503	1	0.520634	0.490756
GOTERM_CC_DIRECT	GO:0043025~neuronal cell body	4	7.27273	0.0918203	UBB, SRC, PPP2R1A, SOS1	55	408	20562	3.66524	1	0.344836	0.285663
GOTERM_BP_DIRECT	GO:0032008~positive regulation of TOR signaling	2	3.63636	0.0934513	PIK3CA, AKT3	55	35	19308	20.0603	1	0.531504	0.501003

## Sheet: 57 CTT genes KEGG Enrichment
Category	Term	Count	%	PValue	Genes	List Total	Pop Hits	Pop Total	Fold Enrichment	Bonferroni	Benjamini	FDR
KEGG_PATHWAY	hsa01521:EGFR tyrosine kinase inhibitor resistance	15	27.2727	1.69639e-18	MAP2K1, MAP2K2, SRC, PIK3R2, PIK3R1, EGFR, NRAS, PIK3CA, AKT3, MAPK1, KRAS, PLCG1, SOS1, HRAS, MAPK3	45	79	8164	34.4473	3.32492e-16	3.32492e-16	1.00087e-16
KEGG_PATHWAY	hsa04012:ErbB signaling pathway	15	27.2727	5.06603e-18	MAP2K1, MAP2K2, SRC, PIK3R2, PIK3R1, EGFR, NRAS, PIK3CA, AKT3, MAPK1, KRAS, PLCG1, SOS1, HRAS, MAPK3	45	85	8164	32.0157	9.92942e-16	4.96471e-16	1.49448e-16
KEGG_PATHWAY	hsa05235:PD-L1 expression and PD-1 checkpoint pathway in cancer	15	27.2727	1.00264e-17	MAP2K1, MAP2K2, PIK3R2, PIK3R1, EGFR, RELA, NRAS, PIK3CA, TRAF6, AKT3, MAPK1, KRAS, PLCG1, HRAS, MAPK3	45	89	8164	30.5768	1.96518e-15	6.55059e-16	1.97186e-16
KEGG_PATHWAY	hsa04917:Prolactin signaling pathway	14	25.4545	1.74068e-17	MAP2K1, MAP2K2, SRC, PIK3R2, PIK3R1, RELA, NRAS, PIK3CA, AKT3, MAPK1, KRAS, SOS1, HRAS, MAPK3	45	70	8164	36.2844	3.41172e-15	8.52931e-16	2.5675e-16
KEGG_PATHWAY	hsa05223:Non-small cell lung cancer	14	25.4545	2.58045e-17	MAP2K1, MAP2K2, PIK3R2, PIK3R1, EGFR, NRAS, PIK3CA, AKT3, MAPK1, KRAS, PLCG1, SOS1, HRAS, MAPK3	45	72	8164	35.2765	5.05768e-15	1.01154e-15	3.04493e-16
KEGG_PATHWAY	hsa05160:Hepatitis C	17	30.9091	4.11247e-17	MAP2K1, MAP2K2, PIK3R2, PIK3R1, EGFR, RELA, NRAS, PIK3CA, PPP2R1B, PPP2R1A, TRAF6, AKT3, MAPK1, KRAS, SOS1, HRAS, MAPK3	45	157	8164	19.6444	8.06044e-15	1.27525e-15	3.83876e-16
KEGG_PATHWAY	hsa05214:Glioma	14	25.4545	4.55446e-17	MAP2K1, MAP2K2, PIK3R2, PIK3R1, EGFR, NRAS, PIK3CA, AKT3, MAPK1, KRAS, PLCG1, SOS1, HRAS, MAPK3	45	75	8164	33.8655	8.92674e-15	1.27525e-15	3.83876e-16
KEGG_PATHWAY	hsa05213:Endometrial cancer	13	23.6364	8.64125e-17	MAP2K1, MAP2K2, PIK3R2, PIK3R1, EGFR, NRAS, PIK3CA, AKT3, MAPK1, KRAS, SOS1, HRAS, MAPK3	45	58	8164	40.6636	2.17604e-14	2.11711e-15	6.37292e-16
KEGG_PATHWAY	hsa04370:VEGF signaling pathway	13	23.6364	1.08047e-16	MAP2K1, MAP2K2, SRC, PIK3R2, PIK3R1, NRAS, PIK3CA, AKT3, MAPK1, KRAS, PLCG1, HRAS, MAPK3	45	59	8164	39.9744	2.17604e-14	2.35302e-15	7.08308e-16
KEGG_PATHWAY	hsa05221:Acute myeloid leukemia	13	23.6364	5.60757e-16	MAP2K1, MAP2K2, PIK3R2, PIK3R1, RELA, NRAS, PIK3CA, AKT3, MAPK1, KRAS, SOS1, HRAS, MAPK3	45	67	8164	35.2013	1.08802e-13	1.09908e-14	3.30847e-15
KEGG_PATHWAY	hsa04664:Fc epsilon RI signaling pathway	13	23.6364	6.78228e-16	MAP2K1, MAP2K2, PIK3R2, PIK3R1, NRAS, PIK3CA, AKT3, MAPK1, KRAS, PLCG1, SOS1, HRAS, MAPK3	45	68	8164	34.6837	1.30562e-13	1.13445e-14	3.41492e-15
KEGG_PATHWAY	hsa04722:Neurotrophin signaling pathway	15	27.2727	6.9456e-16	MAP2K1, MAP2K2, PIK3R2, PIK3R1, RELA, NRAS, PIK3CA, TRAF6, AKT3, MAPK1, KRAS, PLCG1, SOS1, HRAS, MAPK3	45	119	8164	22.8683	1.30562e-13	1.13445e-14	3.41492e-15
KEGG_PATHWAY	hsa05211:Renal cell carcinoma	13	23.6364	8.17768e-16	MAP2K1, MAP2K2, PIK3R2, PIK3R1, RBX1, NRAS, PIK3CA, AKT3, MAPK1, KRAS, SOS1, HRAS, MAPK3	45	69	8164	34.181	1.52323e-13	1.23294e-14	3.71141e-15
KEGG_PATHWAY	hsa05167:Kaposi sarcoma-associated herpesvirus infection	17	30.9091	1.24586e-15	MAP2K1, MAP2K2, SRC, PIK3R2, PIK3R1, RELA, NRAS, PIK3CA, UBB, AKT3, UBC, MAPK1, KRAS, PLCG1, HRAS, UBA52, MAPK3	45	194	8164	15.8978	2.39364e-13	1.74421e-14	5.25041e-15
KEGG_PATHWAY	hsa05215:Prostate cancer	14	25.4545	1.5408e-15	MAP2K1, MAP2K2, PIK3R2, PIK3R1, EGFR, RELA, NRAS, PIK3CA, AKT3, MAPK1, KRAS, SOS1, HRAS, MAPK3	45	97	8164	26.1847	3.04645e-13	2.01331e-14	6.06047e-15
KEGG_PATHWAY	hsa05231:Choline metabolism in cancer	14	25.4545	1.76962e-15	MAP2K1, MAP2K2, PIK3R2, PIK3R1, EGFR, NRAS, PIK3CA, AKT3, MAPK1, KRAS, PLCG1, SOS1, HRAS, MAPK3	45	98	8164	25.9175	3.48166e-13	2.04027e-14	6.14163e-15
KEGG_PATHWAY	hsa01522:Endocrine resistance	14	25.4545	1.76962e-15	MAP2K1, MAP2K2, SRC, PIK3R2, PIK3R1, EGFR, NRAS, PIK3CA, AKT3, MAPK1, KRAS, SOS1, HRAS, MAPK3	45	98	8164	25.9175	3.48166e-13	2.04027e-14	6.14163e-15
KEGG_PATHWAY	hsa04926:Relaxin signaling pathway	15	27.2727	2.31831e-15	MAP2K1, MAP2K2, SRC, PIK3R2, PIK3R1, EGFR, RELA, NRAS, PIK3CA, AKT3, MAPK1, KRAS, SOS1, HRAS, MAPK3	45	129	8164	21.0956	4.56968e-13	2.52438e-14	7.59889e-15
KEGG_PATHWAY	hsa05220:Chronic myeloid leukemia	13	23.6364	2.91019e-15	MAP2K1, MAP2K2, PIK3R2, PIK3R1, RELA, NRAS, PIK3CA, AKT3, MAPK1, KRAS, SOS1, HRAS, MAPK3	45	76	8164	31.0327	5.6577e-13	3.00209e-14	9.03691e-15
KEGG_PATHWAY	hsa04660:T cell receptor signaling pathway	14	25.4545	4.0474e-15	MAP2K1, MAP2K2, PIK3R2, PIK3R1, RELA, NRAS, PIK3CA, AKT3, MAPK1, KRAS, PLCG1, SOS1, HRAS, MAPK3	45	104	8164	24.4222	7.83373e-13	3.96645e-14	1.19398e-14
KEGG_PATHWAY	hsa04662:B cell receptor signaling pathway	13	23.6364	7.41079e-15	MAP2K1, MAP2K2, PIK3R2, PIK3R1, RELA, NRAS, PIK3CA, AKT3, MAPK1, KRAS, SOS1, HRAS, MAPK3	45	82	8164	28.7621	1.45794e-12	6.91674e-14	2.08208e-14
KEGG_PATHWAY	hsa05210:Colorectal cancer	13	23.6364	1.35931e-14	MAP2K1, MAP2K2, PIK3R2, PIK3R1, EGFR, NRAS, PIK3CA, AKT3, MAPK1, KRAS, SOS1, HRAS, MAPK3	45	86	8164	27.4243	2.65477e-12	1.21102e-13	3.64543e-14
KEGG_PATHWAY	hsa04071:Sphingolipid signaling pathway	14	25.4545	2.43839e-14	MAP2K1, MAP2K2, PIK3R2, PIK3R1, RELA, NRAS, PIK3CA, PPP2R1B, PPP2R1A, AKT3, MAPK1, KRAS, HRAS, MAPK3	45	119	8164	21.3438	4.78728e-12	2.07793e-13	6.255e-14
KEGG_PATHWAY	hsa05230:Central carbon metabolism in cancer	12	21.8182	4.98462e-14	MAP2K1, NRAS, MAP2K2, PIK3CA, AKT3, MAPK1, PIK3R2, KRAS, PIK3R1, HRAS, EGFR, MAPK3	45	70	8164	31.101	9.77041e-12	4.07077e-13	1.22539e-13
KEGG_PATHWAY	hsa05161:Hepatitis B	15	27.2727	5.72806e-14	MAP2K1, MAP2K2, SRC, PIK3R2, PIK3R1, RELA, NRAS, PIK3CA, TRAF6, AKT3, MAPK1, KRAS, SOS1, HRAS, MAPK3	45	162	8164	16.7984	1.12284e-11	4.4908e-13	1.35182e-13
KEGG_PATHWAY	hsa05218:Melanoma	12	21.8182	6.91137e-14	MAP2K1, NRAS, MAP2K2, PIK3CA, AKT3, MAPK1, PIK3R2, KRAS, PIK3R1, HRAS, EGFR, MAPK3	45	72	8164	30.237	1.35567e-11	5.21011e-13	1.56835e-13
KEGG_PATHWAY	hsa05225:Hepatocellular carcinoma	15	27.2727	9.53408e-14	MAP2K1, MAP2K2, PIK3R2, PIK3R1, EGFR, NRAS, PIK3CA, AKT3, GSTA1, MAPK1, KRAS, PLCG1, SOS1, HRAS, MAPK3	45	168	8164	16.1984	1.86922e-11	6.92103e-13	2.08337e-13
KEGG_PATHWAY	hsa05207:Chemical carcinogenesis - receptor activation	16	29.0909	1.18756e-13	MAP2K1, MAP2K2, SRC, PIK3R2, PIK3R1, EGFR, RELA, NRAS, PIK3CA, AKT3, GSTA1, MAPK1, KRAS, SOS1, HRAS, MAPK3	45	212	8164	13.6922	2.32836e-11	8.31295e-13	2.50237e-13
KEGG_PATHWAY	hsa04915:Estrogen signaling pathway	14	25.4545	1.72509e-13	MAP2K1, MAP2K2, SRC, PIK3R2, PIK3R1, EGFR, NRAS, PIK3CA, AKT3, MAPK1, KRAS, SOS1, HRAS, MAPK3	45	138	8164	18.4052	3.38156e-11	1.16592e-12	3.50967e-13
KEGG_PATHWAY	hsa05208:Chemical carcinogenesis - reactive oxygen species	16	29.0909	2.50603e-13	MAP2K1, MAP2K2, SRC, PIK3R2, PIK3R1, EGFR, RELA, NRAS, PIK3CA, AKT3, GSTA1, MAPK1, KRAS, SOS1, HRAS, MAPK3	45	223	8164	13.0168	4.91132e-11	1.63727e-12	4.92852e-13
KEGG_PATHWAY	hsa04072:Phospholipase D signaling pathway	14	25.4545	4.30206e-13	MAP2K1, MAP2K2, PIK3R2, PIK3R1, EGFR, NRAS, PIK3CA, AKT3, MAPK1, KRAS, PLCG1, SOS1, HRAS, MAPK3	45	148	8164	17.1616	8.43214e-11	2.72001e-12	8.1878e-13
KEGG_PATHWAY	hsa04935:Growth hormone synthesis, secretion and action	13	23.6364	8.25967e-13	MAP2K1, MAP2K2, PIK3R2, PIK3R1, NRAS, PIK3CA, AKT3, MAPK1, KRAS, PLCG1, SOS1, HRAS, MAPK3	45	120	8164	19.6541	1.61897e-10	5.04234e-12	1.51785e-12
KEGG_PATHWAY	hsa04929:GnRH secretion	11	20	8.48965e-13	MAP2K1, NRAS, MAP2K2, PIK3CA, AKT3, MAPK1, PIK3R2, KRAS, PIK3R1, HRAS, MAPK3	45	64	8164	31.1819	1.66402e-10	5.04234e-12	1.51785e-12
KEGG_PATHWAY	hsa04919:Thyroid hormone signaling pathway	13	23.6364	9.13585e-13	MAP2K1, MAP2K2, SRC, PIK3R2, PIK3R1, NRAS, PIK3CA, AKT3, MAPK1, KRAS, PLCG1, HRAS, MAPK3	45	121	8164	19.4916	1.79066e-10	5.26655e-12	1.58534e-12
KEGG_PATHWAY	hsa05205:Proteoglycans in cancer	15	27.2727	1.50631e-12	MAP2K1, MAP2K2, SRC, PIK3R2, PIK3R1, EGFR, NRAS, PIK3CA, AKT3, MAPK1, KRAS, PLCG1, SOS1, HRAS, MAPK3	45	205	8164	13.2748	2.95245e-10	8.43536e-12	2.53922e-12
KEGG_PATHWAY	hsa04068:FoxO signaling pathway	13	23.6364	2.38722e-12	MAP2K1, MAP2K2, PIK3R2, PIK3R1, EGFR, NRAS, PIK3CA, AKT3, MAPK1, KRAS, SOS1, HRAS, MAPK3	45	131	8164	18.0037	4.67892e-10	1.2651e-11	3.80821e-12
KEGG_PATHWAY	hsa05170:Human immunodeficiency virus 1 infection	15	27.2727	2.3882e-12	MAP2K1, MAP2K2, PIK3R2, PIK3R1, RELA, RBX1, NRAS, PIK3CA, TRAF6, AKT3, MAPK1, KRAS, PLCG1, HRAS, MAPK3	45	212	8164	12.8365	4.68087e-10	1.2651e-11	3.80821e-12
KEGG_PATHWAY	hsa04210:Apoptosis	13	23.6364	3.74692e-12	MAP2K1, MAP2K2, PARP1, PIK3R2, PIK3R1, RELA, NRAS, PIK3CA, AKT3, MAPK1, KRAS, HRAS, MAPK3	45	136	8164	17.3418	7.34391e-10	1.93262e-11	5.81758e-12
KEGG_PATHWAY	hsa05163:Human cytomegalovirus infection	15	27.2727	5.38666e-12	MAP2K1, MAP2K2, SRC, PIK3R2, PIK3R1, EGFR, RELA, NRAS, PIK3CA, AKT3, MAPK1, KRAS, SOS1, HRAS, MAPK3	45	225	8164	12.0948	1.05579e-09	2.70714e-11	8.14905e-12
KEGG_PATHWAY	hsa04066:HIF-1 signaling pathway	12	21.8182	7.63891e-12	MAP2K1, MAP2K2, PIK3CA, AKT3, MAPK1, PIK3R2, PLCG1, PIK3R1, RELA, EGFR, RBX1, MAPK3	45	109	8164	19.9731	1.49722e-09	3.74307e-11	1.12674e-11
KEGG_PATHWAY	hsa05224:Breast cancer	13	23.6364	9.50926e-12	MAP2K1, MAP2K2, PIK3R2, PIK3R1, EGFR, NRAS, PIK3CA, AKT3, MAPK1, KRAS, SOS1, HRAS, MAPK3	45	147	8164	16.0441	1.86382e-09	4.54589e-11	1.36841e-11
KEGG_PATHWAY	hsa04014:Ras signaling pathway	15	27.2727	1.031e-11	MAP2K1, MAP2K2, PIK3R2, PIK3R1, EGFR, RELA, NRAS, PIK3CA, AKT3, MAPK1, KRAS, PLCG1, SOS1, HRAS, MAPK3	45	236	8164	11.5311	2.02076e-09	4.81133e-11	1.44831e-11
KEGG_PATHWAY	hsa05226:Gastric cancer	13	23.6364	1.11723e-11	MAP2K1, MAP2K2, PIK3R2, PIK3R1, EGFR, NRAS, PIK3CA, AKT3, MAPK1, KRAS, SOS1, HRAS, MAPK3	45	149	8164	15.8288	2.18977e-09	5.09249e-11	1.53294e-11
KEGG_PATHWAY	hsa04062:Chemokine signaling pathway	14	25.4545	1.22981e-11	MAP2K1, SRC, PIK3R2, PIK3R1, RELA, NRAS, PIK3CA, AKT3, MAPK1, KRAS, PLCG1, SOS1, HRAS, MAPK3	45	192	8164	13.2287	2.41044e-09	5.47826e-11	1.64907e-11
KEGG_PATHWAY	hsa05131:Shigellosis	15	27.2727	1.91064e-11	SRC, PIK3R2, PIK3R1, EGFR, RELA, RBX1, PIK3CA, UBB, TRAF6, AKT3, UBC, MAPK1, PLCG1, UBA52, MAPK3	45	247	8164	11.0175	3.74485e-09	8.32191e-11	2.50506e-11
KEGG_PATHWAY	hsa05219:Bladder cancer	9	16.3636	3.049e-11	MAP2K1, NRAS, MAP2K2, SRC, MAPK1, KRAS, HRAS, EGFR, MAPK3	45	41	8164	39.8244	5.97603e-09	1.29914e-10	3.91067e-11
KEGG_PATHWAY	hsa04650:Natural killer cell mediated cytotoxicity	12	21.8182	3.79477e-11	MAP2K1, NRAS, MAP2K2, PIK3CA, MAPK1, PIK3R2, KRAS, PLCG1, PIK3R1, SOS1, HRAS, MAPK3	45	126	8164	17.2783	7.43774e-09	1.56463e-10	4.70985e-11
KEGG_PATHWAY	hsa04015:Rap1 signaling pathway	14	25.4545	3.83174e-11	MAP2K1, MAP2K2, SRC, PIK3R2, PIK3R1, EGFR, NRAS, PIK3CA, AKT3, MAPK1, KRAS, PLCG1, HRAS, MAPK3	45	210	8164	12.0948	7.51022e-09	1.56463e-10	4.70985e-11
KEGG_PATHWAY	hsa05010:Alzheimer disease	17	30.9091	5.24343e-11	MAP2K1, MAP2K2, PSMD14, PIK3R2, PIK3R1, RELA, PSMD6, NRAS, PSMC3, PIK3CA, PSMA2, AKT3, PSMD1, MAPK1, KRAS, HRAS, MAPK3	45	384	8164	8.03171	1.02771e-08	2.09737e-10	6.31352e-11
KEGG_PATHWAY	hsa05200:Pathways in cancer	19	34.5455	6.88195e-11	MAP2K1, MAP2K2, PIK3R2, PIK3R1, GLI1, EGFR, RELA, RBX1, NRAS, PIK3CA, TRAF6, AKT3, GSTA1, MAPK1, KRAS, PLCG1, SOS1, HRAS, MAPK3	45	531	8164	6.49157	1.34886e-08	2.69772e-10	8.1207e-11
KEGG_PATHWAY	hsa05165:Human papillomavirus infection	16	29.0909	7.58692e-11	MAP2K1, MAP2K2, PIK3R2, PIK3R1, EGFR, RELA, NRAS, PIK3CA, PPP2R1B, PPP2R1A, AKT3, MAPK1, KRAS, SOS1, HRAS, MAPK3	45	331	8164	8.76965	1.48704e-08	2.91576e-10	8.77702e-11
KEGG_PATHWAY	hsa04933:AGE-RAGE signaling pathway in diabetic complications	11	20	8.45527e-11	NRAS, PIK3CA, AKT3, MAPK1, PIK3R2, KRAS, PLCG1, PIK3R1, HRAS, RELA, MAPK3	45	100	8164	19.9564	1.65723e-08	3.18699e-10	9.59348e-11
KEGG_PATHWAY	hsa04910:Insulin signaling pathway	12	21.8182	9.48805e-11	MAP2K1, NRAS, MAP2K2, PIK3CA, AKT3, MAPK1, PIK3R2, KRAS, PIK3R1, SOS1, HRAS, MAPK3	45	137	8164	15.891	1.85966e-08	3.44381e-10	1.03666e-10
KEGG_PATHWAY	hsa05135:Yersinia infection	12	21.8182	9.48805e-11	MAP2K1, MAP2K2, PIK3CA, SRC, TRAF6, AKT3, MAPK1, PIK3R2, PLCG1, PIK3R1, RELA, MAPK3	45	137	8164	15.891	1.85966e-08	3.44381e-10	1.03666e-10
KEGG_PATHWAY	hsa04625:C-type lectin receptor signaling pathway	11	20	1.25555e-10	NRAS, PIK3CA, SRC, AKT3, MAPK1, PIK3R2, KRAS, PIK3R1, HRAS, RELA, MAPK3	45	104	8164	19.1889	2.46087e-08	4.47432e-10	1.34686e-10
KEGG_PATHWAY	hsa04140:Autophagy - animal	12	21.8182	1.2982e-10	MAP2K1, NRAS, MAP2K2, PIK3CA, TRAF6, AKT3, MAPK1, PIK3R2, KRAS, PIK3R1, HRAS, MAPK3	45	141	8164	15.4402	2.54447e-08	4.54371e-10	1.36775e-10
KEGG_PATHWAY	hsa04550:Signaling pathways regulating pluripotency of stem cells	12	21.8182	1.51306e-10	MEIS1, MAP2K1, NRAS, MAP2K2, PIK3CA, AKT3, MAPK1, PIK3R2, KRAS, PIK3R1, HRAS, MAPK3	45	143	8164	15.2242	2.9656e-08	5.2028e-10	1.56615e-10
KEGG_PATHWAY	hsa05212:Pancreatic cancer	10	18.1818	1.76193e-10	MAP2K1, PIK3CA, AKT3, MAPK1, PIK3R2, KRAS, PIK3R1, RELA, EGFR, MAPK3	45	76	8164	23.8713	3.45339e-08	5.95411e-10	1.79231e-10
KEGG_PATHWAY	hsa04151:PI3K-Akt signaling pathway	16	29.0909	1.96057e-10	MAP2K1, MAP2K2, PIK3R2, PIK3R1, EGFR, RELA, NRAS, PIK3CA, PPP2R1B, PPP2R1A, AKT3, MAPK1, KRAS, SOS1, HRAS, MAPK3	45	354	8164	8.19987	3.84272e-08	6.51308e-10	1.96057e-10
KEGG_PATHWAY	hsa04218:Cellular senescence	12	21.8182	3.88062e-10	MAP2K1, NRAS, MAP2K2, PIK3CA, AKT3, MAPK1, PIK3R2, KRAS, PIK3R1, HRAS, RELA, MAPK3	45	156	8164	13.9556	7.60601e-08	1.24689e-09	3.88062e-10
KEGG_PATHWAY	hsa04150:mTOR signaling pathway	12	21.8182	3.88062e-10	MAP2K1, NRAS, MAP2K2, PIK3CA, AKT3, MAPK1, PIK3R2, KRAS, PIK3R1, SOS1, HRAS, MAPK3	45	156	8164	13.9556	7.60601e-08	1.24689e-09	3.88062e-10
KEGG_PATHWAY	hsa04540:Gap junction	10	18.1818	6.74379e-10	MAP2K1, NRAS, MAP2K2, SRC, MAPK1, KRAS, SOS1, HRAS, EGFR, MAPK3	45	88	8164	20.6162	1.32178e-07	2.13191e-09	6.74379e-10
KEGG_PATHWAY	hsa04730:Long-term depression	9	16.3636	7.57564e-10	MAP2K1, NRAS, MAP2K2, PPP2R1B, PPP2R1A, MAPK1, KRAS, HRAS, MAPK3	45	60	8164	27.2133	1.48483e-07	2.35687e-09	7.57564e-10
KEGG_PATHWAY	hsa05417:Lipid and atherosclerosis	13	23.6364	8.22709e-10	SRC, PIK3R2, PIK3R1, RELA, NRAS, PIK3CA, TRAF6, AKT3, MAPK1, KRAS, PLCG1, HRAS, MAPK3	45	215	8164	10.9697	1.61251e-07	2.51955e-09	8.22709e-10
KEGG_PATHWAY	hsa04810:Regulation of actin cytoskeleton	13	23.6364	9.65042e-10	MAP2K1, MAP2K2, SRC, PIK3R2, PIK3R1, EGFR, NRAS, PIK3CA, MAPK1, KRAS, SOS1, HRAS, MAPK3	45	218	8164	10.8188	1.89148e-07	2.90997e-09	9.65042e-10
KEGG_PATHWAY	hsa04912:GnRH signaling pathway	10	18.1818	1.1134e-09	MAP2K1, NRAS, MAP2K2, SRC, MAPK1, KRAS, SOS1, HRAS, EGFR, MAPK3	45	93	8164	19.5078	2.18226e-07	3.30645e-09	1.1134e-09
KEGG_PATHWAY	hsa05022:Pathways of neurodegeneration - multiple diseases	17	30.9091	1.26968e-09	MAP2K1, MAP2K2, PSMD14, RELA, PSMD6, NRAS, PSMC3, UBB, PSMA2, UBC, PSMD1, MAPK1, KRAS, PLCG1, HRAS, UBA52, MAPK3	45	476	8164	6.47937	2.48858e-07	3.7143e-09	1.26968e-09
KEGG_PATHWAY	hsa05142:Chagas disease	10	18.1818	2.56001e-09	PIK3CA, PPP2R1B, PPP2R1A, TRAF6, AKT3, MAPK1, PIK3R2, PIK3R1, RELA, MAPK3	45	102	8164	17.7865	5.01761e-07	7.37885e-09	2.56001e-09
KEGG_PATHWAY	hsa04620:Toll-like receptor signaling pathway	10	18.1818	3.04703e-09	MAP2K1, MAP2K2, PIK3CA, TRAF6, AKT3, MAPK1, PIK3R2, PIK3R1, RELA, MAPK3	45	104	8164	17.4444	5.97217e-07	8.65533e-09	3.04703e-09
KEGG_PATHWAY	hsa04725:Cholinergic synapse	10	18.1818	6.39275e-09	MAP2K1, NRAS, PIK3CA, AKT3, MAPK1, PIK3R2, KRAS, PIK3R1, HRAS, MAPK3	45	113	8164	16.0551	1.25298e-06	1.78997e-08	6.39275e-09
KEGG_PATHWAY	hsa05166:Human T-cell leukemia virus 1 infection	12	21.8182	1.63516e-08	MAP2K1, NRAS, MAP2K2, PIK3CA, AKT3, MAPK1, PIK3R2, KRAS, PIK3R1, HRAS, RELA, MAPK3	45	222	8164	9.80661	3.20492e-06	4.51397e-08	1.63516e-08
KEGG_PATHWAY	hsa05216:Thyroid cancer	7	12.7273	3.53153e-08	MAP2K1, NRAS, MAP2K2, MAPK1, KRAS, HRAS, MAPK3	45	37	8164	34.3231	6.92178e-06	9.61361e-08	3.53153e-08
KEGG_PATHWAY	hsa04613:Neutrophil extracellular trap formation	11	20	4.5913e-08	MAP2K1, MAP2K2, PIK3CA, SRC, AKT3, MAPK1, PIK3R2, PLCG1, PIK3R1, RELA, MAPK3	45	190	8164	10.5034	8.99892e-06	1.23273e-07	4.5913e-08
KEGG_PATHWAY	hsa05206:MicroRNAs in cancer	13	23.6364	5.1431e-08	MAP2K1, MAP2K2, PIK3R2, PIK3R1, EGFR, NRAS, PIK3CA, MAPK1, KRAS, PLCG1, SOS1, HRAS, MAPK3	45	310	8164	7.60803	1.00804e-05	1.36223e-07	5.1431e-08
KEGG_PATHWAY	hsa04510:Focal adhesion	11	20	7.83012e-08	MAP2K1, PIK3CA, SRC, AKT3, MAPK1, PIK3R2, PIK3R1, SOS1, HRAS, EGFR, MAPK3	45	201	8164	9.92858	1.53469e-05	2.04627e-07	7.83012e-08
KEGG_PATHWAY	hsa04137:Mitophagy - animal	8	14.5455	9.10899e-08	NRAS, UBB, SRC, UBC, KRAS, HRAS, UBA52, RELA	45	72	8164	20.158	1.78535e-05	2.34916e-07	9.10899e-08
KEGG_PATHWAY	hsa03050:Proteasome	7	12.7273	1.37254e-07	PSMD6, PSMD14, PSMC3, PSMA2, PSME4, PSMD1, PSMF1	45	46	8164	27.6077	2.69013e-05	3.49373e-07	1.37254e-07
KEGG_PATHWAY	hsa04010:MAPK signaling pathway	12	21.8182	2.90995e-07	MAP2K1, NRAS, MAP2K2, TRAF6, AKT3, MAPK1, KRAS, SOS1, HRAS, RELA, EGFR, MAPK3	45	294	8164	7.40499	5.70334e-05	7.31219e-07	2.90995e-07
KEGG_PATHWAY	hsa04380:Osteoclast differentiation	9	16.3636	3.23573e-07	MAP2K1, PIK3CA, TRAF6, AKT3, MAPK1, PIK3R2, PIK3R1, RELA, MAPK3	45	128	8164	12.7562	6.34183e-05	8.02788e-07	3.23573e-07
KEGG_PATHWAY	hsa04211:Longevity regulating pathway	8	14.5455	3.98122e-07	NRAS, PIK3CA, AKT3, PIK3R2, KRAS, PIK3R1, HRAS, RELA	45	89	8164	16.3076	7.80289e-05	9.75399e-07	3.98122e-07
KEGG_PATHWAY	hsa04360:Axon guidance	10	18.1818	4.0384e-07	NRAS, PIK3CA, SRC, MAPK1, PIK3R2, KRAS, PLCG1, PIK3R1, HRAS, MAPK3	45	182	8164	9.96825	7.91495e-05	9.77192e-07	4.0384e-07
KEGG_PATHWAY	hsa04666:Fc gamma R-mediated phagocytosis	8	14.5455	7.18932e-07	MAP2K1, PIK3CA, AKT3, MAPK1, PIK3R2, PLCG1, PIK3R1, MAPK3	45	97	8164	14.9627	0.000140901	1.71842e-06	7.18932e-07
KEGG_PATHWAY	hsa05017:Spinocerebellar ataxia	9	16.3636	7.57757e-07	PSMD6, PSMD14, PSMC3, PIK3CA, PSMA2, AKT3, PSMD1, PIK3R2, PIK3R1	45	143	8164	11.4182	0.000148509	1.7894e-06	7.57757e-07
KEGG_PATHWAY	hsa04213:Longevity regulating pathway - multiple species	7	12.7273	8.44888e-07	NRAS, PIK3CA, AKT3, PIK3R2, KRAS, PIK3R1, HRAS	45	62	8164	20.4832	0.000165584	1.97141e-06	8.44888e-07
KEGG_PATHWAY	hsa05169:Epstein-Barr virus infection	10	18.1818	9.73752e-07	PSMD6, PSMD14, PSMC3, PIK3CA, TRAF6, AKT3, PSMD1, PIK3R2, PIK3R1, RELA	45	202	8164	8.9813	0.000190837	2.24536e-06	9.73752e-07
KEGG_PATHWAY	hsa04914:Progesterone-mediated oocyte maturation	8	14.5455	1.01306e-06	MAP2K1, PIK3CA, AKT3, MAPK1, PIK3R2, KRAS, PIK3R1, MAPK3	45	102	8164	14.2292	0.000198541	2.30885e-06	1.01306e-06
KEGG_PATHWAY	hsa05203:Viral carcinogenesis	10	18.1818	1.05762e-06	NRAS, PIK3CA, SRC, MAPK1, PIK3R2, KRAS, PIK3R1, HRAS, RELA, MAPK3	45	204	8164	8.89325	0.000207273	2.38269e-06	1.05762e-06
KEGG_PATHWAY	hsa04921:Oxytocin signaling pathway	9	16.3636	1.33156e-06	MAP2K1, NRAS, MAP2K2, SRC, MAPK1, KRAS, HRAS, EGFR, MAPK3	45	154	8164	10.6026	0.000260952	2.96063e-06	1.33156e-06
KEGG_PATHWAY	hsa04720:Long-term potentiation	7	12.7273	1.34437e-06	MAP2K1, NRAS, MAP2K2, MAPK1, KRAS, HRAS, MAPK3	45	67	8164	18.9546	0.000263462	2.96063e-06	1.34437e-06
KEGG_PATHWAY	hsa04960:Aldosterone-regulated sodium reabsorption	6	10.9091	1.38024e-06	PIK3CA, MAPK1, PIK3R2, KRAS, PIK3R1, MAPK3	45	37	8164	29.4198	0.000270491	3.00586e-06	1.38024e-06
KEGG_PATHWAY	hsa04668:TNF signaling pathway	8	14.5455	1.90959e-06	MAP2K1, PIK3CA, AKT3, MAPK1, PIK3R2, PIK3R1, RELA, MAPK3	45	112	8164	12.9587	0.00037421	4.11296e-06	1.90959e-06
KEGG_PATHWAY	hsa04024:cAMP signaling pathway	10	18.1818	2.06191e-06	MAP2K1, MAP2K2, PIK3CA, AKT3, MAPK1, PIK3R2, PIK3R1, GLI1, RELA, MAPK3	45	221	8164	8.20915	0.000404053	4.39276e-06	2.06191e-06
KEGG_PATHWAY	hsa01524:Platinum drug resistance	7	12.7273	2.23875e-06	PIK3CA, AKT3, GSTA1, MAPK1, PIK3R2, PIK3R1, MAPK3	45	73	8164	17.3967	0.000438699	4.71822e-06	2.23875e-06
KEGG_PATHWAY	hsa05164:Influenza A	9	16.3636	2.93076e-06	MAP2K1, MAP2K2, PIK3CA, AKT3, MAPK1, PIK3R2, PIK3R1, RELA, MAPK3	45	171	8164	9.54854	0.000574265	6.11095e-06	2.93076e-06
KEGG_PATHWAY	hsa05171:Coronavirus disease - COVID-19	10	18.1818	3.08179e-06	PIK3CA, TRAF6, MAPK1, PIK3R2, PLCG1, PIK3R1, UBA52, RELA, EGFR, MAPK3	45	232	8164	7.81992	0.000603849	6.35822e-06	3.08179e-06
KEGG_PATHWAY	hsa04371:Apelin signaling pathway	8	14.5455	8.07319e-06	MAP2K1, NRAS, MAP2K2, AKT3, MAPK1, KRAS, HRAS, MAPK3	45	139	8164	10.4416	0.0015811	1.64828e-05	8.07319e-06
KEGG_PATHWAY	hsa05020:Prion disease	10	18.1818	1.16187e-05	PSMD6, PSMD14, PSMC3, PIK3CA, PSMA2, MAPK1, PSMD1, PIK3R2, PIK3R1, MAPK3	45	273	8164	6.6455	0.00227469	2.3477e-05	1.16187e-05
KEGG_PATHWAY	hsa04916:Melanogenesis	7	12.7273	1.48982e-05	MAP2K1, NRAS, MAP2K2, MAPK1, KRAS, HRAS, MAPK3	45	101	8164	12.5738	0.00291581	2.97964e-05	1.48982e-05
KEGG_PATHWAY	hsa05132:Salmonella infection	9	16.3636	4.57875e-05	MAP2K1, MAP2K2, PIK3CA, TRAF6, AKT3, MAPK1, HRAS, RELA, MAPK3	45	249	8164	6.55743	0.00893441	9.065e-05	4.57875e-05
KEGG_PATHWAY	hsa04611:Platelet activation	7	12.7273	4.78705e-05	PIK3CA, SRC, AKT3, MAPK1, PIK3R2, PIK3R1, MAPK3	45	124	8164	10.2416	0.00933896	9.38262e-05	4.78705e-05
KEGG_PATHWAY	hsa05012:Parkinson disease	9	16.3636	7.31071e-05	PSMD6, UBB, PSMD14, PSMC3, PSMA2, UBC, PSMD1, PLCG1, UBA52	45	266	8164	6.13835	0.0142273	0.000141871	7.31071e-05
KEGG_PATHWAY	hsa05418:Fluid shear stress and atherosclerosis	7	12.7273	9.06441e-05	PIK3CA, SRC, AKT3, GSTA1, PIK3R2, PIK3R1, RELA	45	139	8164	9.13637	0.0176102	0.000174179	9.06441e-05
KEGG_PATHWAY	hsa04930:Type II diabetes mellitus	5	9.09091	0.00010157	PIK3CA, MAPK1, PIK3R2, PIK3R1, MAPK3	45	46	8164	19.7198	0.0197119	0.000193279	0.00010157
KEGG_PATHWAY	hsa05222:Small cell lung cancer	6	10.9091	0.000125047	PIK3CA, TRAF6, AKT3, PIK3R2, PIK3R1, RELA	45	92	8164	11.8319	0.0242129	0.000235666	0.000125047
KEGG_PATHWAY	hsa04630:JAK-STAT signaling pathway	7	12.7273	0.000210428	PIK3CA, AKT3, PIK3R2, PIK3R1, SOS1, HRAS, EGFR	45	162	8164	7.83923	0.0404091	0.000392799	0.000210428
KEGG_PATHWAY	hsa04726:Serotonergic synapse	6	10.9091	0.000356079	MAP2K1, NRAS, MAPK1, KRAS, HRAS, MAPK3	45	115	8164	9.46551	0.0674234	0.000658411	0.000356079
KEGG_PATHWAY	hsa04152:AMPK signaling pathway	6	10.9091	0.000450325	PIK3CA, PPP2R1B, PPP2R1A, AKT3, PIK3R2, PIK3R1	45	121	8164	8.99614	0.0844987	0.000824894	0.000450325
KEGG_PATHWAY	hsa05034:Alcoholism	7	12.7273	0.000456041	MAP2K1, NRAS, MAPK1, KRAS, SOS1, HRAS, MAPK3	45	187	8164	6.79121	0.0855244	0.00082763	0.000456041
KEGG_PATHWAY	hsa04114:Oocyte meiosis	6	10.9091	0.000647836	MAP2K1, PPP2R1B, PPP2R1A, MAPK1, RBX1, MAPK3	45	131	8164	8.30941	0.119281	0.00116492	0.000647836
KEGG_PATHWAY	hsa05162:Measles	6	10.9091	0.000847813	PIK3CA, TRAF6, AKT3, PIK3R2, PIK3R1, RELA	45	139	8164	7.83118	0.153159	0.00151065	0.000847813
KEGG_PATHWAY	hsa03030:DNA replication	4	7.27273	0.000921198	RPA1, MCM4, MCM6, MCM2	45	36	8164	20.158	0.165263	0.00162662	0.000921198
KEGG_PATHWAY	hsa04350:TGF-beta signaling pathway	5	9.09091	0.00157317	PPP2R1B, PPP2R1A, MAPK1, RBX1, MAPK3	45	94	8164	9.65012	0.265513	0.00275304	0.00157317
KEGG_PATHWAY	hsa04750:Inflammatory mediator regulation of TRP channels	5	9.09091	0.00183462	PIK3CA, SRC, PIK3R2, PLCG1, PIK3R1	45	98	8164	9.25624	0.302265	0.00318218	0.00183462
KEGG_PATHWAY	hsa04973:Carbohydrate digestion and absorption	4	7.27273	0.00200746	PIK3CA, AKT3, PIK3R2, PIK3R1	45	47	8164	15.4402	0.32555	0.00345143	0.00200746
KEGG_PATHWAY	hsa04931:Insulin resistance	5	9.09091	0.00261766	PIK3CA, AKT3, PIK3R2, PIK3R1, RELA	45	108	8164	8.39918	0.401743	0.00446141	0.00261766
KEGG_PATHWAY	hsa05152:Tuberculosis	6	10.9091	0.00266684	SRC, TRAF6, AKT3, MAPK1, RELA, MAPK3	45	180	8164	6.04741	0.407496	0.00450603	0.00266684
KEGG_PATHWAY	hsa05145:Toxoplasmosis	5	9.09091	0.00298674	TRAF6, AKT3, MAPK1, RELA, MAPK3	45	112	8164	8.09921	0.443606	0.00500343	0.00298674
KEGG_PATHWAY	hsa04923:Regulation of lipolysis in adipocytes	4	7.27273	0.00366589	PIK3CA, AKT3, PIK3R2, PIK3R1	45	58	8164	12.5119	0.513167	0.0060891	0.00366589
KEGG_PATHWAY	hsa05415:Diabetic cardiomyopathy	6	10.9091	0.0044688	PIK3CA, PARP1, AKT3, PIK3R2, PIK3R1, RELA	45	203	8164	5.36223	0.584323	0.00736038	0.0044688
KEGG_PATHWAY	hsa05120:Epithelial cell signaling in Helicobacter pylori infection	4	7.27273	0.00621822	SRC, PLCG1, RELA, EGFR	45	70	8164	10.367	0.705529	0.0101564	0.00621822
KEGG_PATHWAY	hsa04520:Adherens junction	4	7.27273	0.00646836	SRC, MAPK1, EGFR, MAPK3	45	71	8164	10.221	0.719706	0.0104777	0.00646836
KEGG_PATHWAY	hsa04120:Ubiquitin mediated proteolysis	5	9.09091	0.00694649	UBB, TRAF6, UBC, UBA52, RBX1	45	142	8164	6.38811	0.744942	0.0111599	0.00694649
KEGG_PATHWAY	hsa05133:Pertussis	4	7.27273	0.00780895	TRAF6, MAPK1, RELA, MAPK3	45	76	8164	9.54854	0.784881	0.0124435	0.00780895
KEGG_PATHWAY	hsa05140:Leishmaniasis	4	7.27273	0.00809529	TRAF6, MAPK1, RELA, MAPK3	45	77	8164	9.42453	0.796712	0.0126934	0.00809529
KEGG_PATHWAY	hsa05100:Bacterial invasion of epithelial cells	4	7.27273	0.00809529	PIK3CA, SRC, PIK3R2, PIK3R1	45	77	8164	9.42453	0.796712	0.0126934	0.00809529
KEGG_PATHWAY	hsa04261:Adrenergic signaling in cardiomyocytes	5	9.09091	0.00840367	PPP2R1B, PPP2R1A, AKT3, MAPK1, MAPK3	45	150	8164	6.04741	0.808732	0.0130724	0.00840367
KEGG_PATHWAY	hsa04932:Non-alcoholic fatty liver disease	5	9.09091	0.00940949	PIK3CA, AKT3, PIK3R2, PIK3R1, RELA	45	155	8164	5.85233	0.843232	0.0144083	0.00940949
KEGG_PATHWAY	hsa04934:Cushing syndrome	5	9.09091	0.00940949	MAP2K1, MAP2K2, MAPK1, EGFR, MAPK3	45	155	8164	5.85233	0.843232	0.0144083	0.00940949
KEGG_PATHWAY	hsa04022:cGMP-PKG signaling pathway	5	9.09091	0.0121369	MAP2K1, MAP2K2, AKT3, MAPK1, MAPK3	45	167	8164	5.4318	0.908679	0.0184405	0.0121369
KEGG_PATHWAY	hsa04658:Th1 and Th2 cell differentiation	4	7.27273	0.0131426	MAPK1, PLCG1, RELA, MAPK3	45	92	8164	7.88792	0.925206	0.0198149	0.0131426
KEGG_PATHWAY	hsa04657:IL-17 signaling pathway	4	7.27273	0.0139244	TRAF6, MAPK1, RELA, MAPK3	45	94	8164	7.72009	0.935968	0.0208335	0.0139244
KEGG_PATHWAY	hsa04070:Phosphatidylinositol signaling system	4	7.27273	0.0151462	PIK3CA, PIK3R2, PLCG1, PIK3R1	45	97	8164	7.48133	0.949781	0.0224898	0.0151462
KEGG_PATHWAY	hsa05146:Amoebiasis	4	7.27273	0.0173139	PIK3CA, PIK3R2, PIK3R1, RELA	45	102	8164	7.1146	0.967393	0.0255152	0.0173139
KEGG_PATHWAY	hsa04064:NF-kappa B signaling pathway	4	7.27273	0.0182272	PARP1, TRAF6, PLCG1, RELA	45	104	8164	6.97778	0.972826	0.0266607	0.0182272
KEGG_PATHWAY	hsa04928:Parathyroid hormone synthesis, secretion and action	4	7.27273	0.0191671	MAP2K1, MAPK1, EGFR, MAPK3	45	106	8164	6.84612	0.977477	0.0278278	0.0191671
KEGG_PATHWAY	hsa04659:Th17 cell differentiation	4	7.27273	0.0201335	MAPK1, PLCG1, RELA, MAPK3	45	108	8164	6.71934	0.981434	0.029016	0.0201335
KEGG_PATHWAY	hsa05130:Pathogenic Escherichia coli infection	5	9.09091	0.0210406	SRC, TRAF6, MAPK1, RELA, MAPK3	45	197	8164	4.60462	0.984516	0.0301018	0.0210406
KEGG_PATHWAY	hsa04670:Leukocyte transendothelial migration	4	7.27273	0.0231928	PIK3CA, PIK3R2, PLCG1, PIK3R1	45	114	8164	6.36569	0.989941	0.0329405	0.0231928
KEGG_PATHWAY	hsa05016:Huntington disease	6	10.9091	0.0235131	PSMD6, PSMD14, PSMC3, PSMA2, POLR2E, PSMD1	45	306	8164	3.5573	0.990568	0.0331552	0.0235131
KEGG_PATHWAY	hsa04110:Cell cycle	4	7.27273	0.0300315	MCM4, MCM6, RBX1, MCM2	45	126	8164	5.75944	0.997462	0.0420441	0.0300315
KEGG_PATHWAY	hsa04270:Vascular smooth muscle contraction	4	7.27273	0.035122	MAP2K1, MAP2K2, MAPK1, MAPK3	45	134	8164	5.41559	0.999095	0.0488221	0.035122
KEGG_PATHWAY	hsa05168:Herpes simplex virus 1 infection	7	12.7273	0.048031	PIK3CA, SRC, TRAF6, AKT3, PIK3R2, PIK3R1, RELA	45	495	8164	2.56557	0.999935	0.0662963	0.048031
KEGG_PATHWAY	hsa04621:NOD-like receptor signaling pathway	4	7.27273	0.076157	TRAF6, MAPK1, RELA, MAPK3	45	184	8164	3.94396	1	0.104383	0.076157
