# Supplementary material for: Multi-level characteristics recognition of cancer core therapeutic targets and drug screening for a broader patient population
Source: Front Pharmacol. 2023 Nov 23;14:1280099. doi: 10.3389/fphar.2023.1280099 (PMC10701285; doi:10.3389/fphar.2023.1280099)
Supplement: Supplementary file 1 [file DataSheet1.zip › Supplementary Files/Supplementary5.xlsx]

## Sheet: 341 pairs SL in kidney cancer
geneA	geneB
ABL1	TBL1X									NRAS and APLP2, NRAS and COL6A1, NRAS and MEF2C, NRAS and MSH2, NRAS and NF1 : 5 pairs SL ppeared in Angel A Ku et. Al
ABL1	PLA2G6
ABL1	NRG2
ABL1	PISD
ABL1	KDM2B
ACADSB	NAE1
ASIC1	NAE1
ACOX1	NRAS
ACTG1	PSMD7
ACVR1	RAG1
ADAM8	NRAS
APC	PSMB3
APLP2	NRAS
APOH	SFPQ
ARRB2	VPS13A
C1S	NRAS
C1S	NAE1
C2	PIK3CA
C5AR1	NRAS
C7	NRAS
CA5A	CSF1R
CACNA1D	STAT6
CACNA1D	FNBP1L
DDR1	RPL35
CAMK2G	RET
CASP6	NAE1
CCNF	NAE1
CD28	PSMB3
CDC42	GTF2H1
CDKN1A	NRAS
CLCN5	NRAS
CLK3	NAE1
COL6A1	NRAS
COPB1	NRAS
COX10	NRAS
CSF1R	NRG2
CYP27A1	RARA
CYP27A1	TRIP11
CYP27A1	SCOC
DMXL1	NRAS
DPP4	NRAS
DYRK1A	SLC22A2
EGFR	DPH7
EML1	NRAS
MARK2	NRAS
EP300	NAE1
EPHB6	NRAS
STX2	NAE1
EPOR	MINK1
EPS8	NRAS
ERCC3	JUN
ESR2	NRAS
ETS1	NRAS
EVC	GTF2H1
FGFR2	PSMB6
FGFR2	NAE1
GGT5	NAE1
GLO1	NAE1
GNB1	NAE1
GNB1	ATP6AP1L
MCHR1	NRAS
GRK5	SLC22A2
GSN	NFATC2IP
GTF2H1	ILF3
GTF2H1	OGDH
GTF2H1	PPP2R1B
GTF2H1	RAD52
GTF2H1	NR1H2
GTF2H1	UPK2
GTF2H1	VCL
GTF2H1	GMFG
GTF2H1	SACM1L
GTF2H1	WDR91
GTF2H1	USP47
GTF2H1	NAA25
GUCY1A2	NSFL1C
HDAC1	PSMD12
HDAC2	PSMD12
HLA-DPA1	PSMD12
HSD17B4	PSMB6
NDST1	NAE1
IFRD1	NRAS
IL2RA	SNX9
IL2RB	NAE1
EIF3E	NRAS
IRAK1	NRAS
ITGA1	NAE1
ITGA2B	PSMD12
ITGAV	RIPK4
ITPK1	SLC22A2
JARID2	NRAS
KPNA4	NAE1
LAMA3	NRAS
LBR	NRAS
SMAD7	NRAS
MEF2C	NRAS
MSH2	NRAS
NF1	NRAS
NOS2	PSMB3
NOS2	PSMD7
NUP98	NAE1
OAT	NAE1
PRDX1	KDM7A
PCNT	NAE1
PDGFRL	RDX
ABCB1	SORBS1
PIK3CA	RND2
POR	ARHGEF1
PPP2CB	PSMA7
PPP2CB	NAE1
PRKCQ	NAE1
MAPK9	PSMB3
MAP2K5	NAE1
PRNP	SRPK1
PSMA7	KAT5
PSMB3	RPS6KA1
PSMB3	PIK3R5
PSMB3	AGRN
PSMB6	PLA2G6
PSMD12	TBP
PSMD12	SHC3
ALDH18A1	NSFL1C
RAG1	RPH3AL
RAG1	RNF34
RBBP4	RBM41
CLEC11A	NAE1
SFRP4	STAT6
SIX1	NAE1
SLC1A4	NAE1
SLC8A3	NAE1
SLC22A2	KIF7
THRB	NAE1
NR1H2	NAE1
EZR	FZD3
FZD3	ASAP1
FZD3	KDM7A
FZD3	ANKRD40
KAT6A	NAE1
CCDC6	NAE1
CTNNAL1	NAE1
ADAM19	NAE1
SYNGAP1	NAE1
NAE1	ATP6V0E1
NAE1	DLGAP1
NAE1	G3BP2
NAE1	DGCR2
NAE1	PDCD6IP
NAE1	GJC1
NAE1	BCAP31
NAE1	TSHZ1
NAE1	MORF4L1
NAE1	RBPMS
NAE1	DIDO1
NAE1	SLC7A9
NAE1	WDHD1
NAE1	POU6F2
NAE1	SPEN
NAE1	USP33
NAE1	TTLL5
NAE1	MCF2L
NAE1	EXOC7
NAE1	KCTD2
NAE1	SH3BP1
NAE1	LSM4
NAE1	MTHFD1L
NAE1	WWTR1
NAE1	UPF2
NAE1	DCAF4
NAE1	PYGO1
NAE1	HSPB8
NAE1	INTU
NAE1	NSDHL
NAE1	PLCE1
NAE1	CRIM1
NAE1	RSBN1
NAE1	KLHDC4
NAE1	TRPM4
NAE1	CNNM2
NAE1	DYM
NAE1	GATAD2A
NAE1	NDE1
NAE1	SAYSD1
NAE1	SMURF1
NAE1	ZNFX1
NAE1	SEMA6A
NAE1	TSHZ3
NAE1	EPB41L5
NAE1	ZSWIM6
NAE1	CCAR2
NAE1	FIGNL1
NAE1	NECAB1
NAE1	INF2
NAE1	TNS3
NAE1	ZSWIM4
NAE1	CHID1
NAE1	GID4
NAE1	NUP37
NAE1	ARHGAP28
NAE1	BAALC
NAE1	SETD7
NAE1	ZMIZ2
NAE1	SLC25A18
NAE1	STARD3NL
NAE1	SLC10A7
NAE1	BRMS1L
NAE1	RNFT2
NAE1	UBTD2
NAE1	PHF21B
NAE1	LMTK3
NAE1	NUS1
NAE1	NDUFAF6
NAE1	ASB8
NAE1	STK35
NAE1	A2ML1
NAE1	AMZ1
NAE1	PRUNE2
NAE1	CFAP58
NAE1	SLFN5
NAE1	ASXL1
NAE1	ERICH5
NAE1	CPNE2
NAE1	FBXL13
NAE1	NYAP1
NAE1	MCOLN2
NAE1	PNPLA1
NAE1	SLC35F4
NAE1	NUGGC
NAE1	C16orf74
NAE1	WIPF3
NAE1	SH2D7
ABCG2	HMCN1
MAML1	NSFL1C
OPTN	BTBD11
SRRM1	PARD3B
NUDC	LAMA1
MLYCD	TULP4
SUN2	CHMP7
ARFGAP3	NSFL1C
ASAP1	ZNF287
TULP4	RAB22A
UBE2O	KDM7A
DMKN	UBE2J2
FGF9	JUN
JUN	PRKCG
ATR	PSMB2
PSMB2	KAT5
F2	JUN
F2	PSMB3
EZR	TRPV3
PIK3C2B	NAE1
HDLBP	NAE1
PTPRF	NAE1
PTK2	HORMAD2
JAK1	SLC22A2
JAK1	NAE1
CCT3	NAE1
CTNNA2	PDGFRB
SLC8A3	SLC22A2
ADCY8	PSMB3
AMD1	GRIK4
CTNNA1	RDH12
DSC3	NRAS
EP300	GRIK4
GRIK4	HSP90AA1
GRIK4	ITGAV
GRIK4	SFPQ
GRIK4	TNRC6A
GRIK4	HDDC2
GUCY2D	SNX9
KCNJ4	SNX9
SLC5A1	SLC22A2
NAE1	XXYLT1
PSMB2	SOCS3
ITGAV	UNC13A
ATP6V0D1	CPSF4L
SRRM1	XIRP2
SLC8A3	NSFL1C
ANXA4	NAE1
ARF1	PSMC3
ARF1	NAE1
CAPZB	NAE1
GTF2H1	RBBP4
GTF2H1	RPL37A
GTF2H1	KHDRBS1
MET	NAE1
PSMB3	SDC1
PSMB6	RBBP4
PSMD12	RBBP4
QSOX1	NAE1
PYGL	RBBP4
RBBP4	NAE1
RBBP4	ANKMY2
RBBP4	MAP7D3
RBBP4	TTLL11
SDC1	NAE1
SDC1	DARS2
NAE1	DCTN2
NAE1	KHDRBS1
NAE1	WDFY3
NAE1	WWC1
NAE1	PUM2
NAE1	FAM162A
NAE1	TMEM51
NAE1	KIAA0319L
NAE1	HIVEP3
HSP90AA1	PPP2R2B
SLC22A2	STAT6
SLC22A2	RAB11A
SLC22A2	RPL35
NAE1	RGL1
RGS16	TRPV3
ADCY6	GNB1
ARRB2	UBE2J2
EXT2	UBE2J2
GNB1	GTF2H1
GNB1	FAM222B
GTF2H1	TBC1D5
GTF2H1	DNAJC11
GTF2H1	SESN2
MFGE8	UBE2J2
RAD51	SESN2
SMS	UBE2J2
KAT6A	SESN2
NAE1	DNAJC11
NAE1	SESN2
NAE1	UBE2J2
USP10	SESN2
MED12	UBE2J2
CKAP4	UBE2J2
ASAP1	UBE2J2
WRAP53	SESN2
MAP7D3	UBE2J2
SPRYD3	UBE2J2
DPH7	UBE2J2
LMNA	DMKN
SOD2	NRXN3
PSMB3	TUBA4A
PSMB6	TUBA4A
PSMD12	TUBA4A
RBBP4	LAMA1
FHL1	KIF7

## Sheet: CTT genes in kidney cancer
ASAP1				CTNNA1, PSMB6, PSMD12, SESN2, SLC22A2, UBE2J2, and NAE1: 8 genes appeared in the SL pairs of renal cell carcinoma in previous literature studies
CPSF4L
RAB22A
TBL1X
MAPK9
APOH
IFRD1
XXYLT1
RDX
NAE1
GTF2H1
UBE2J2
PSMB3
SLC22A2
RBBP4
PSMD12
GRIK4
SESN2
PSMB6
GNB1
NSFL1C
FZD3
PTK2
ARF1
SOD2
ATP6V0D1
CTNNA1

## Sheet: CTT SL pairs in kidney cancer
geneA	geneB
ATP6V0D1	CPSF4L
ASAP1	ZNF287
ASAP1	UBE2J2
FZD3	ASAP1
TULP4	RAB22A
ABL1	TBL1X
MAPK9	PSMB3
APOH	SFPQ
IFRD1	NRAS
NAE1	XXYLT1
PDGFRL	RDX
NAE1	ATP6V0E1
NAE1	DLGAP1
NAE1	G3BP2
NAE1	DGCR2
NAE1	PDCD6IP
NAE1	GJC1
NAE1	BCAP31
NAE1	TSHZ1
NAE1	MORF4L1
NAE1	RBPMS
NAE1	DIDO1
NAE1	SLC7A9
NAE1	WDHD1
NAE1	POU6F2
NAE1	SPEN
NAE1	USP33
NAE1	TTLL5
NAE1	MCF2L
NAE1	EXOC7
NAE1	KCTD2
NAE1	SH3BP1
NAE1	LSM4
NAE1	MTHFD1L
NAE1	WWTR1
NAE1	UPF2
NAE1	DCAF4
NAE1	PYGO1
NAE1	HSPB8
NAE1	INTU
NAE1	NSDHL
NAE1	PLCE1
NAE1	CRIM1
NAE1	RSBN1
NAE1	KLHDC4
NAE1	TRPM4
NAE1	CNNM2
NAE1	DYM
NAE1	GATAD2A
NAE1	NDE1
NAE1	SAYSD1
NAE1	SMURF1
NAE1	ZNFX1
NAE1	SEMA6A
NAE1	TSHZ3
NAE1	EPB41L5
NAE1	ZSWIM6
NAE1	CCAR2
NAE1	FIGNL1
NAE1	NECAB1
NAE1	INF2
NAE1	TNS3
NAE1	ZSWIM4
NAE1	CHID1
NAE1	GID4
NAE1	NUP37
NAE1	ARHGAP28
NAE1	BAALC
NAE1	SETD7
NAE1	ZMIZ2
NAE1	SLC25A18
NAE1	STARD3NL
NAE1	SLC10A7
NAE1	BRMS1L
NAE1	RNFT2
NAE1	UBTD2
NAE1	PHF21B
NAE1	LMTK3
NAE1	NUS1
NAE1	NDUFAF6
NAE1	ASB8
NAE1	STK35
NAE1	A2ML1
NAE1	AMZ1
NAE1	PRUNE2
NAE1	CFAP58
NAE1	SLFN5
NAE1	ASXL1
NAE1	ERICH5
NAE1	CPNE2
NAE1	FBXL13
NAE1	NYAP1
NAE1	MCOLN2
NAE1	PNPLA1
NAE1	SLC35F4
NAE1	NUGGC
NAE1	C16orf74
NAE1	WIPF3
NAE1	SH2D7
NAE1	DCTN2
NAE1	KHDRBS1
NAE1	WDFY3
NAE1	WWC1
NAE1	PUM2
NAE1	FAM162A
NAE1	TMEM51
NAE1	KIAA0319L
NAE1	HIVEP3
NAE1	RGL1
NAE1	DNAJC11
NAE1	SESN2
NAE1	UBE2J2
ACADSB	NAE1
ASIC1	NAE1
C1S	NAE1
CASP6	NAE1
CCNF	NAE1
CLK3	NAE1
EP300	NAE1
STX2	NAE1
FGFR2	NAE1
GGT5	NAE1
GLO1	NAE1
GNB1	NAE1
NDST1	NAE1
IL2RB	NAE1
ITGA1	NAE1
KPNA4	NAE1
NUP98	NAE1
OAT	NAE1
PCNT	NAE1
PPP2CB	NAE1
PRKCQ	NAE1
MAP2K5	NAE1
CLEC11A	NAE1
SIX1	NAE1
SLC1A4	NAE1
SLC8A3	NAE1
THRB	NAE1
NR1H2	NAE1
KAT6A	NAE1
CCDC6	NAE1
CTNNAL1	NAE1
ADAM19	NAE1
SYNGAP1	NAE1
PIK3C2B	NAE1
HDLBP	NAE1
PTPRF	NAE1
JAK1	NAE1
CCT3	NAE1
ANXA4	NAE1
ARF1	NAE1
CAPZB	NAE1
MET	NAE1
QSOX1	NAE1
RBBP4	NAE1
SDC1	NAE1
GTF2H1	ILF3
GTF2H1	OGDH
GTF2H1	PPP2R1B
GTF2H1	RAD52
GTF2H1	NR1H2
GTF2H1	UPK2
GTF2H1	VCL
GTF2H1	GMFG
GTF2H1	SACM1L
GTF2H1	WDR91
GTF2H1	USP47
GTF2H1	NAA25
GTF2H1	RBBP4
GTF2H1	RPL37A
GTF2H1	KHDRBS1
GTF2H1	TBC1D5
GTF2H1	DNAJC11
GTF2H1	SESN2
CDC42	GTF2H1
EVC	GTF2H1
GNB1	GTF2H1
DMKN	UBE2J2
ARRB2	UBE2J2
EXT2	UBE2J2
MFGE8	UBE2J2
SMS	UBE2J2
MED12	UBE2J2
CKAP4	UBE2J2
MAP7D3	UBE2J2
SPRYD3	UBE2J2
DPH7	UBE2J2
PSMB3	RPS6KA1
PSMB3	PIK3R5
PSMB3	AGRN
PSMB3	SDC1
PSMB3	TUBA4A
APC	PSMB3
CD28	PSMB3
NOS2	PSMB3
F2	PSMB3
ADCY8	PSMB3
SLC22A2	KIF7
SLC22A2	STAT6
SLC22A2	RAB11A
SLC22A2	RPL35
DYRK1A	SLC22A2
GRK5	SLC22A2
ITPK1	SLC22A2
JAK1	SLC22A2
SLC8A3	SLC22A2
SLC5A1	SLC22A2
RBBP4	RBM41
RBBP4	ANKMY2
RBBP4	MAP7D3
RBBP4	TTLL11
RBBP4	LAMA1
PSMB6	RBBP4
PSMD12	RBBP4
PYGL	RBBP4
PSMD12	TBP
PSMD12	SHC3
PSMD12	TUBA4A
HDAC1	PSMD12
HDAC2	PSMD12
HLA-DPA1	PSMD12
ITGA2B	PSMD12
GRIK4	HSP90AA1
GRIK4	ITGAV
GRIK4	SFPQ
GRIK4	TNRC6A
GRIK4	HDDC2
AMD1	GRIK4
EP300	GRIK4
RAD51	SESN2
KAT6A	SESN2
USP10	SESN2
WRAP53	SESN2
PSMB6	PLA2G6
PSMB6	TUBA4A
FGFR2	PSMB6
HSD17B4	PSMB6
GNB1	ATP6AP1L
GNB1	FAM222B
ADCY6	GNB1
GUCY1A2	NSFL1C
ALDH18A1	NSFL1C
MAML1	NSFL1C
ARFGAP3	NSFL1C
SLC8A3	NSFL1C
FZD3	KDM7A
FZD3	ANKRD40
EZR	FZD3
PTK2	HORMAD2
ARF1	PSMC3
SOD2	NRXN3
CTNNA1	RDH12

## Sheet: CTT genes and drugs
Drug	gene						Notes: Drugs are from Drugbank, ChEMBL, PubChem, DGIdb, and GDSC database							Penandetil, Bortezomib, Cisplatin, Oxaliplatin, Sorafenib, Dasatinib, Tamoxifen, Leflunomide, Paclitaxel and Cyclophosphamide: 10 drugs have been identified in the literature that overlap with the CTTs targets
Pevonedistat	NAE1
GTS-21	GTF2H1
Carfilzomib	PSMB3
Bortezomib	PSMB3
Oprozomib	PSMB3
Ixazomib Citrate	PSMB3
Marizomib	PSMB3
Propranolol	SLC22A2
Oxprenolol	SLC22A2
Metoprolol	SLC22A2
Quinine	SLC22A2
Choline	SLC22A2
Dinoprostone	SLC22A2
Thiamine	SLC22A2
Quinidine	SLC22A2
Procainamide	SLC22A2
Norepinephrine	SLC22A2
Nicotine	SLC22A2
Levofloxacin	SLC22A2
Imipramine	SLC22A2
Histamine	SLC22A2
Guanidine	SLC22A2
Grepafloxacin	SLC22A2
Dopamine	SLC22A2
Cimetidine	SLC22A2
Amantadine	SLC22A2
Progesterone	SLC22A2
Phenoxybenzamine	SLC22A2
Estradiol	SLC22A2
Phenformin	SLC22A2
Metformin	SLC22A2
Desipramine	SLC22A2
Famotidine	SLC22A2
Probenecid	SLC22A2
Aminohippuric acid	SLC22A2
Cocaine	SLC22A2
Cisplatin	SLC22A2
Chlorpheniramine	SLC22A2
Amiloride	SLC22A2
Epinephrine	SLC22A2
Disopyramide	SLC22A2
Diphenhydramine	SLC22A2
Imatinib	SLC22A2
Pramipexole	SLC22A2
Memantine	SLC22A2
Dinoprost tromethamine	SLC22A2
Pancuronium	SLC22A2
Tubocurarine	SLC22A2
Zidovudine	SLC22A2
Serotonin	SLC22A2
Tetraethylammonium	SLC22A2
Oxaliplatin	SLC22A2
Reserpine	SLC22A2
Estradiol cypionate	SLC22A2
Estradiol benzoate	SLC22A2
Estradiol acetate	SLC22A2
Baricitinib	SLC22A2
Dolutegravir	SLC22A2
Enasidenib	SLC22A2
Dexchlorpheniramine maleate	SLC22A2
Lamivudine	SLC22A2
Flurazepam	SLC22A2
Bupropion	SLC22A2
Varenicline	SLC22A2
Lenvatinib	SLC22A2
Tafenoquine	SLC22A2
Ranitidine	SLC22A2
Choline salicylate	SLC22A2
Isavuconazole	SLC22A2
Apalutamide	SLC22A2
Estradiol valerate	SLC22A2
Estradiol dienanthate	SLC22A2
Dalfampridine	SLC22A2
Amiodarone	SLC22A2
Clopidogrel	SLC22A2
Tipiracil	SLC22A2
Dofetilide	SLC22A2
Lamotrigine	SLC22A2
Vandetanib	SLC22A2
Allopurinol	SLC22A2
Solriamfetol	SLC22A2
Testosterone undecanoate	SLC22A2
Osilodrostat	SLC22A2
Rimegepant	SLC22A2
Salmeterol	SLC22A2
Guanfacine	SLC22A2
Ubrogepant	SLC22A2
Abemaciclib	SLC22A2
Dronedarone	SLC22A2
Lansoprazole	SLC22A2
Erdafitinib	SLC22A2
Linagliptin	SLC22A2
Methylene blue	SLC22A2
Tucatinib	SLC22A2
Pemigatinib	SLC22A2
Tirbanibulin	SLC22A2
Trilaciclib	SLC22A2
Sulpiride	SLC22A2
Terbutaline	SLC22A2
Pindolol	SLC22A2
Topiramate	GRIK4
Glutamic acid	GRIK4
Butabarbital	GRIK4
Selurampanel	GRIK4
Tezampanel	GRIK4
Haloperidol	GRIK4
Carfilzomib	PSMD12
Bortezomib	PSMD12
Ixazomib Citrate	PSMD12
Oprozomib	PSMD12
Fostamatinib	SESN2
Copper	GNB1
PYRROLE-6-CARBALDEHYDE	PSMB6
Carfilzomib	PSMB6
Bortezomib	PSMB6
Ixazomib Citrate	PSMB6
Oprozomib	PSMB6
Marizomib	PSMB6
Fostamatinib	PTK2
Hyaluronic acid	PTK2
Sorafenib	PTK2
Sunitinib	PTK2
Dasatinib	PTK2
Vandetanib	PTK2
Cabozantinib	PTK2
Regorafenib	PTK2
Ponatinib	PTK2
Lenvatinib	PTK2
Selpercatinib	PTK2
Pralsetini	PTK2
Siponimod	PTK2
Ozanimod	PTK2
Ponesimod	PTK2
Fingolimod	PTK2
Tamoxifen	PTK2
Zanubrutinib	PTK2
Trilaciclib	PTK2
Ampicillin	PTK2
Ripretinib	PTK2
Tivozanib	PTK2
Pazopanib	PTK2
Axitinib	PTK2
Nintedanib	PTK2
Foreskin fibroblast (neonatal)	PTK2
Leflunomide	PTK2
Calcium citrate	PTK2
Baricitinib	PTK2
Calcium Phosphate	PTK2
Calcium phosphate dihydrate	PTK2
Copper	PTK2
Citric acid	PTK2
Tirbanibulin	PTK2
Bosutinib	PTK2
Urea	CTNNA1
Zinc	CTNNA1
Zinc acetate	CTNNA1
Tiludronic acid	ATP6V0D1
Glycerin	ARF1
Thimerosal	SOD2
Diacetylmorphine	SOD2
Asparaginase	SOD2
Paclitaxel	SOD2
Methotrexate	SOD2
Cyclophosphamide	SOD2
Vitamin A	RDH12
Bortezomib	PSMC3
Carfilzomib	PSMC3
Ixazomib Citrate	PSMC3
Oprozomib	PSMC3
Fostamatinib	MAPK9
Minocycline	MAPK9
Tamoxifen	MAPK9
Bosutinib	MAPK9
Ponatinib	MAPK9
Nintedanib	MAPK9
Dasatinib	MAPK9
Ingenol mebutate	MAPK9
Tanzisertib	MAPK9
CC-401	MAPK9
Cardamomin	MAPK9
pazopanib	MAPK9
Linifanib	MAPK9
Sorafrnib	MAPK9
Palbociclib	MAPK9
Gefitinib	MAPK9
Camptothecin	MAPK9
Doramapimod	MAPK9
Pamapimod	MAPK9
Bentamapimod	MAPK9
Copper	APOH
Netarsudil	RDX
Fostamatinib	RDX
Leflunomide	ASAP1
Baricitinib	ASAP1
Fostamatinib	ASAP1

## Sheet: 27 CTT genes GO Enrichment
Category	Term	Count	%	PValue	Genes	List Total	Pop Hits	Pop Total	Fold Enrichment	Bonferroni	Benjamini	FDR
GOTERM_BP_DIRECT	GO:0043161~proteasome-mediated ubiquitin-dependent protein catabolic process	5	18.5185	0.000171594	PSMB6, NSFL1C, PSMD12, PSMB3, TBL1X	27	211	19308	16.9458	0.0632912	0.0652056	0.0652056
GOTERM_CC_DIRECT	GO:0070062~extracellular exosome	11	40.7407	0.000217471	PSMB6, PSMD12, ARF1, PSMB3, SLC22A2, APOH, RDX, GNB1, SOD2, ATP6V0D1, RAB22A	27	2218	20562	3.77688	0.0291461	0.0295761	0.0289237
GOTERM_CC_DIRECT	GO:0000502~proteasome complex	3	11.1111	0.0023511	PSMB6, PSMD12, PSMB3	27	57	20562	40.0819	0.273943	0.159875	0.156348
GOTERM_MF_DIRECT	GO:0045296~cadherin binding	4	14.8148	0.00814469	PSMB6, RDX, CTNNA1, ASAP1	26	316	18869	9.18647	0.576285	0.863337	0.863337
GOTERM_CC_DIRECT	GO:0005829~cytosol	14	51.8519	0.00970151	PSMD12, ARF1, ASAP1, UBE2J2, PTK2, PSMB6, NSFL1C, MAPK9, RBBP4, PSMB3, SESN2, GNB1, CTNNA1, NAE1	27	5510	20562	1.93499	0.734422	0.311298	0.304431
GOTERM_CC_DIRECT	GO:0005737~cytoplasm	14	51.8519	0.0107755	FZD3, PSMD12, ARF1, RDX, ASAP1, PTK2, PSMB6, NSFL1C, MAPK9, PSMB3, SESN2, GNB1, CTNNA1, NAE1	27	5576	20562	1.91208	0.770859	0.311298	0.304431
GOTERM_CC_DIRECT	GO:0016324~apical plasma membrane	4	14.8148	0.0115464	FZD3, SLC22A2, RDX, ATP6V0D1	27	376	20562	8.10165	0.79391	0.311298	0.304431
GOTERM_CC_DIRECT	GO:0019774~proteasome core complex, beta-subunit complex	2	7.40741	0.0138249	PSMB6, PSMB3	27	11	20562	138.465	0.849426	0.311298	0.304431
GOTERM_BP_DIRECT	GO:0071803~positive regulation of podosome assembly	2	7.40741	0.014717	MAPK9, ASAP1	27	11	19308	130.02	0.996478	1	1
GOTERM_CC_DIRECT	GO:0005925~focal adhesion	4	14.8148	0.0160227	ARF1, RDX, CTNNA1, PTK2	27	425	20562	7.16758	0.888834	0.311298	0.304431
GOTERM_MF_DIRECT	GO:0004298~threonine-type endopeptidase activity	2	7.40741	0.0183963	PSMB6, PSMB3	26	14	18869	103.676	0.857669	0.975005	0.975005
GOTERM_CC_DIRECT	GO:0005839~proteasome core complex	2	7.40741	0.0262333	PSMB6, PSMB3	27	21	20562	72.5291	0.973093	0.445967	0.436129
GOTERM_BP_DIRECT	GO:0010499~proteasomal ubiquitin-independent protein catabolic process	2	7.40741	0.0305343	PSMB6, PSMB3	27	23	19308	62.1836	0.999993	1	1
GOTERM_CC_DIRECT	GO:0005886~plasma membrane	12	44.4444	0.0364515	NSFL1C, MAPK9, ARF1, FZD3, SLC22A2, RDX, GNB1, CTNNA1, GRIK4, NAE1, PTK2, RAB22A	27	5071	20562	1.80214	0.993591	0.550822	0.538672
GOTERM_BP_DIRECT	GO:0051602~response to electrical stimulus	2	7.40741	0.039648	FZD3, SOD2	27	30	19308	47.6741	1	1	1
GOTERM_MF_DIRECT	GO:0005515~protein binding	22	81.4815	0.0447897	FZD3, PSMD12, ARF1, RDX, GTF2H1, ASAP1, SOD2, UBE2J2, PTK2, RAB22A, PSMB6, NSFL1C, MAPK9, RBBP4, PSMB3, APOH, SESN2, GNB1, CTNNA1, NAE1, TBL1X, ATP6V0D1	26	12554	18869	1.27179	0.991864	1	1
GOTERM_BP_DIRECT	GO:0010498~proteasomal protein catabolic process	2	7.40741	0.0448188	PSMB6, PSMB3	27	34	19308	42.0654	1	1	1
GOTERM_BP_DIRECT	GO:0030335~positive regulation of cell migration	3	11.1111	0.0468383	RDX, SOD2, PTK2	27	258	19308	8.31525	1	1	1
GOTERM_CC_DIRECT	GO:0000118~histone deacetylase complex	2	7.40741	0.0566012	RBBP4, TBL1X	27	46	20562	33.1111	0.999638	0.769776	0.752796
GOTERM_BP_DIRECT	GO:0016575~histone deacetylation	2	7.40741	0.0690167	RBBP4, TBL1X	27	53	19308	26.9853	1	1	1
GOTERM_BP_DIRECT	GO:0001932~regulation of protein phosphorylation	2	7.40741	0.0702738	SESN2, PTK2	27	54	19308	26.4856	1	1	1
GOTERM_MF_DIRECT	GO:0003924~GTPase activity	3	11.1111	0.0797403	ARF1, GNB1, RAB22A	26	355	18869	6.13294	0.999838	1	1
GOTERM_MF_DIRECT	GO:0030145~manganese ion binding	2	7.40741	0.0863568	XXYLT1, SOD2	26	68	18869	21.345	0.999924	1	1
GOTERM_CC_DIRECT	GO:0030670~phagocytic vesicle membrane	2	7.40741	0.089532	ATP6V0D1, RAB22A	27	74	20562	20.5826	0.999997	1	0.985185
GOTERM_MF_DIRECT	GO:0019003~GDP binding	2	7.40741	0.0972351	ARF1, RAB22A	26	77	18869	18.8501	0.999978	1	1

## Sheet: 27 CTT genes KEGG Enrichment
Category	Term	Count	%	PValue	Genes	List Total	Pop Hits	Pop Total	Fold Enrichment	Bonferroni	Benjamini	FDR
KEGG_PATHWAY	hsa05010:Alzheimer disease	6	22.2222	0.00546293	PSMB6, MAPK9, PSMD12, FZD3, PSMB3, NAE1	26	384	8164	4.90625	0.527857	0.303078	0.303078
KEGG_PATHWAY	hsa05012:Parkinson disease	5	18.5185	0.00812196	PSMB6, MAPK9, PSMD12, PSMB3, UBE2J2	26	266	8164	5.90226	0.672822	0.303078	0.303078
KEGG_PATHWAY	hsa03050:Proteasome	3	11.1111	0.00858063	PSMB6, PSMD12, PSMB3	26	46	8164	20.4783	0.692911	0.303078	0.303078
KEGG_PATHWAY	hsa05017:Spinocerebellar ataxia	4	14.8148	0.00912703	PSMB6, MAPK9, PSMD12, PSMB3	26	143	8164	8.78322	0.71525	0.303078	0.303078
KEGG_PATHWAY	hsa05016:Huntington disease	5	18.5185	0.0131354	PSMB6, MAPK9, PSMD12, PSMB3, SOD2	26	306	8164	5.13072	0.836586	0.303078	0.303078
KEGG_PATHWAY	hsa05022:Pathways of neurodegeneration - multiple diseases	6	22.2222	0.0132735	PSMB6, MAPK9, PSMD12, FZD3, PSMB3, UBE2J2	26	476	8164	3.95798	0.83969	0.303078	0.303078
KEGG_PATHWAY	hsa05020:Prion disease	4	14.8148	0.0494388	PSMB6, MAPK9, PSMD12, PSMB3	26	273	8164	4.60073	0.999038	0.967587	0.967587
KEGG_PATHWAY	hsa05200:Pathways in cancer	5	18.5185	0.0755241	MAPK9, FZD3, GNB1, CTNNA1, PTK2	26	531	8164	2.95669	0.999979	1	1
KEGG_PATHWAY	hsa04310:Wnt signaling pathway	3	11.1111	0.0946813	MAPK9, FZD3, TBL1X	26	170	8164	5.54118	0.999999	1	1
KEGG_PATHWAY	hsa04141:Protein processing in endoplasmic reticulum	3	11.1111	0.0956265	NSFL1C, MAPK9, UBE2J2	26	171	8164	5.50877	0.999999	1	1
